# Supplementary material for: Recombination-driven generation of the largest pathogen repository of antigen variants in the protozoan Trypanosoma cruzi
Source: BMC Genomics. 2016 Sep 13;17(1):729. doi: 10.1186/s12864-016-3037-z (PMC5020489; doi:10.1186/s12864-016-3037-z)
Supplement: Additional file 2: Table S1. — Newly Annotated and Modified TcTS. (a) 735 TcTS genes annotated as “real”; full-length containing both signal peptide and GPI anchor motifs and whose amino acid translations resulted in no in-frame stop codons; (b) List of all TcTS genes; (c) List of newly annotated TcTS and those whose bounds were modified in this study. Temporary IDs were assigned to each sequence by adding “2000” followed by a unique identifier for each newly discovered sequence on a particular contig and by pre-pending “1000” to the unique identifier for each modified sequence. (d) Locations of all TcTS genes and (e) newly identified, and modified TcTS on the T. cruzi chromosomes. Nucleotide sequences are indicated as “full-length” if they encoded both a signal sequence and GPI-anchor addition site, “partial” if encoding a signal sequence but not a GPI anchor addition site, and “pseudogene” if lacking a signal sequence. Sequences whose translations contain in-frame stop codon(s) are annotated with “in-frame stop” (f) List of 40 “model” full-length TcTS genes of at least 2Kb in length and containing both a signal peptide and GPI anchor motif. (XLSX 572 kb) [file 12864_2016_3037_MOESM2_ESM.xlsx]

## Sheet: a. 735 "real" genes
Assigned ID	Description (from TSKTSC ver5 release)
TcCLB.398265.9	trans-sialidase, putative [81.t00001]
TcCLB.401569.10	trans-sialidase, putative [295.t00001]
TcCLB.401961.10	trans-sialidase, putative [315.t00001]
TcCLB.402919.10	trans-sialidase, putative [368.t00001]
TcCLB.404431.10	trans-sialidase, putative [444.t00001]
TcCLB.408445.10	trans-sialidase, putative [655.t00001]
TcCLB.409139.9	trans-sialidase, putative [698.t00001]
TcCLB.418405.30	trans-sialidase, putative [1203.t00002]
TcCLB.423205.10	trans-sialidase, putative [1475.t00001]
TcCLB.423707.10	trans-sialidase, putative [1506.t00001]
TcCLB.425435.10	trans-sialidase, putative [1604.t00001]
TcCLB.426675.9	trans-sialidase, putative [1676.t00001]
TcCLB.432995.9	trans-sialidase, putative [2022.t00001]
TcCLB.432997.10	trans-sialidase, putative [2023.t00001]
TcCLB.433559.10	trans-sialidase, putative [2052.t00001]
TcCLB.433733.10	trans-sialidase, putative [2065.t00001]
TcCLB.435665.10	trans-sialidase, putative [2165.t00001]
TcCLB.448329.10	trans-sialidase, putative [2755.t00001]
TcCLB.452475.10	trans-sialidase, putative [3062.t00001]
TcCLB.455171.9	trans-sialidase, putative [3156.t00001]
TcCLB.459061.10	trans-sialidase, putative [3357.t00001]
TcCLB.460061.20	trans-sialidase, putative [3399.t00001]
TcCLB.460111.10	trans-sialidase, putative [3402.t00001]
TcCLB.468217.30	trans-sialidase, putative [3773.t00003]
TcCLB.473709.10	trans-sialidase, putative [3995.t00001]
TcCLB.480561.10	trans-sialidase, putative [4213.t00001]
TcCLB.483183.10	trans-sialidase, putative [4296.t00001]
TcCLB.483813.10	trans-sialidase, putative [4317.t00001]
TcCLB.492827.10	trans-sialidase, putative [4472.t00001]
TcCLB.503403.20	trans-sialidase, putative [4560.t00002]
TcCLB.503427.9	trans-sialidase, putative [4572.t00001]
TcCLB.503429.39	trans-sialidase, putative [4573.t00005]
TcCLB.503441.5	trans-sialidase, putative [4579.t00003]
TcCLB.503447.50	trans-sialidase, putative [4582.t00005]
TcCLB.503447.20	trans-sialidase, putative [4582.t00002]
TcCLB.503533.30	trans-sialidase, putative [4625.t00003]
TcCLB.503601.10	trans-sialidase, putative [4659.t00001]
TcCLB.503587.30	trans-sialidase, putative [4652.t00003]
TcCLB.503609.50	trans-sialidase, putative [4663.t00005]
TcCLB.503659.30	trans-sialidase, putative [4688.t00003]
TcCLB.503661.11	trans-sialidase, putative [4689.t00003]
TcCLB.503667.10	trans-sialidase, putative [4692.t00001]
TcCLB.503705.19	trans-sialidase, putative [4711.t00002]
TcCLB.503713.50	trans-sialidase, putative [4715.t00005]
TcCLB.503717.120	trans-sialidase, putative [4717.t00012]
TcCLB.503717.10	trans-sialidase, putative [4717.t00001]
TcCLB.503759.10	trans-sialidase, putative [4738.t00001]
TcCLB.503767.10	trans-sialidase, putative [4742.t00001]
TcCLB.503827.100	trans-sialidase, putative [4772.t00010]
TcCLB.503861.40	trans-sialidase, putative [4789.t00004]
TcCLB.503907.10	trans-sialidase, putative [4812.t00001]
TcCLB.503955.40	trans-sialidase, putative [4836.t00004]
TcCLB.503957.10	trans-sialidase, putative [4837.t00001]
TcCLB.503993.10	trans-sialidase, putative [4855.t00001]
TcCLB.504007.20	trans-sialidase, putative [4862.t00002]
TcCLB.504031.50	trans-sialidase, putative [4874.t00005]
TcCLB.504081.540	trans-sialidase, putative [4899.t00054]
TcCLB.504081.80	trans-sialidase, putative [4899.t00008]
TcCLB.504099.50	trans-sialidase, putative [4908.t00005]
TcCLB.504101.50	trans-sialidase, putative [4909.t00005]
TcCLB.504115.60	trans-sialidase, putative [4916.t00006]
TcCLB.504115.10	trans-sialidase, putative [4916.t00001]
TcCLB.504145.10	trans-sialidase, putative [4931.t00001]
TcCLB.504155.20	trans-sialidase, putative [4936.t00002]
TcCLB.504183.20	trans-sialidase, putative [4950.t00002]
TcCLB.504189.5	trans-sialidase, putative [4953.t00002]
TcCLB.504193.15	trans-sialidase, putative [4955.t00005]
TcCLB.504201.30	trans-sialidase, putative [4959.t00003]
TcCLB.504239.260	trans-sialidase, putative [4978.t00026]
TcCLB.504239.434	trans-sialidase, putative [4978.t00050]
TcCLB.504261.20	trans-sialidase, putative [4989.t00002]
TcCLB.504341.10	trans-sialidase, putative [5000.t00001]
TcCLB.504341.20	trans-sialidase, putative [5000.t00002]
TcCLB.504425.10	trans-sialidase, putative [5018.t00001]
TcCLB.506059.10	trans-sialidase, putative [5327.t00001]
TcCLB.506171.60	trans-sialidase, putative [5340.t00006]
TcCLB.506139.120	trans-sialidase, putative [5336.t00012]
TcCLB.506191.58	trans-sialidase, putative [5343.t00007]
TcCLB.506133.190	trans-sialidase, putative [5333.t00019]
TcCLB.506133.130	trans-sialidase, putative [5333.t00013]
TcCLB.506231.10	trans-sialidase, putative [5347.t00001]
TcCLB.506341.50	trans-sialidase, putative [5359.t00005]
TcCLB.506309.60	trans-sialidase, putative [5356.t00006]
TcCLB.506471.100	trans-sialidase, putative [5370.t00010]
TcCLB.506471.30	trans-sialidase, putative [5370.t00003]
TcCLB.506471.120	trans-sialidase, putative [5370.t00012]
TcCLB.506537.80	trans-sialidase, putative [5372.t00008]
TcCLB.506537.200	trans-sialidase, putative [5372.t00020]
TcCLB.506455.30	trans-sialidase, putative [5369.t00003]
TcCLB.506813.220	trans-sialidase, putative [5397.t00022]
TcCLB.506813.80	trans-sialidase, putative [5397.t00008]
TcCLB.506813.140	trans-sialidase, putative [5397.t00014]
TcCLB.506813.190	trans-sialidase, putative [5397.t00019]
TcCLB.506841.20	trans-sialidase, putative [5401.t00002]
TcCLB.506951.90	trans-sialidase, putative [5418.t00009]
TcCLB.506951.80	trans-sialidase, putative [5418.t00008]
TcCLB.506973.120	trans-sialidase, putative [5421.t00012]
TcCLB.506973.10	trans-sialidase, putative [5421.t00001]
TcCLB.506939.120	trans-sialidase, putative [5416.t00012]
TcCLB.507047.40	trans-sialidase, putative [5430.t00004]
TcCLB.507095.30	trans-sialidase, putative [5434.t00001]
TcCLB.507121.11	trans-sialidase, putative [5438.t00006]
TcCLB.507121.20	trans-sialidase, putative [5438.t00002]
TcCLB.507479.70	trans-sialidase, putative [5478.t00007]
TcCLB.507479.20	trans-sialidase, putative [5478.t00002]
TcCLB.507861.24	trans-sialidase, putative [5520.t00005]
TcCLB.507867.5	trans-sialidase, putative [5522.t00012]
TcCLB.507937.3	trans-sialidase, putative [5526.t00008]
TcCLB.508007.10	trans-sialidase, putative [5530.t00001]
TcCLB.508013.40	trans-sialidase, putative [5531.t00004]
TcCLB.508053.10	trans-sialidase, putative [5538.t00001]
TcCLB.508157.50	trans-sialidase, putative [5554.t00005]
TcCLB.508285.60	trans-sialidase, putative [5566.t00006]
TcCLB.508297.7	trans-sialidase, putative [5567.t00008]
TcCLB.508401.10	trans-sialidase, putative [5578.t00001]
TcCLB.508433.40	trans-sialidase, putative [5582.t00004]
TcCLB.508433.70	trans-sialidase, putative [5582.t00007]
TcCLB.508603.10	trans-sialidase, putative [5597.t00001]
TcCLB.508639.10	trans-sialidase, putative [5601.t00001]
TcCLB.508887.5	trans-sialidase, putative [5621.t00005]
TcCLB.509225.11	trans-sialidase, putative [5663.t00004]
TcCLB.509257.10	trans-sialidase, putative [5671.t00001]
TcCLB.509333.10	trans-sialidase, putative [5686.t00001]
TcCLB.509417.9	trans-sialidase, putative [5708.t00005]
TcCLB.509427.10	trans-sialidase, putative [5711.t00001]
TcCLB.509481.10	trans-sialidase, putative [5722.t00001]
TcCLB.509531.10	trans-sialidase, putative [5733.t00001]
TcCLB.509737.9	trans-sialidase, putative [5775.t00001]
TcCLB.509867.70	trans-sialidase, putative [5800.t00007]
TcCLB.510049.10	trans-sialidase, putative [5832.t00001]
TcCLB.510093.20	trans-sialidase, putative [5838.t00002]
TcCLB.510107.15	trans-sialidase, putative [5839.t00004]
TcCLB.510111.20	trans-sialidase, putative [5841.t00002]
TcCLB.510115.30	trans-sialidase, putative [5842.t00003]
TcCLB.510115.70	trans-sialidase, putative [5842.t00006]
TcCLB.510171.10	trans-sialidase, putative [5854.t00002]
TcCLB.510205.40	trans-sialidase, putative [5861.t00004]
TcCLB.510205.10	trans-sialidase, putative [5861.t00001]
TcCLB.510209.9	trans-sialidase, putative [5862.t00003]
TcCLB.510235.3	trans-sialidase, putative [5871.t00003]
TcCLB.510331.10	trans-sialidase, putative [5894.t00001]
TcCLB.510411.10	trans-sialidase, putative [5916.t00001]
TcCLB.510411.40	trans-sialidase, putative [5916.t00004]
TcCLB.510419.20	trans-sialidase, putative [5918.t00002]
TcCLB.510501.40	trans-sialidase, putative [5931.t00004]
TcCLB.510489.50	trans-sialidase, putative [5930.t00005]
TcCLB.510567.10	trans-sialidase, putative [5943.t00001]
TcCLB.510569.10	trans-sialidase, putative [5944.t00001]
TcCLB.510635.10	trans-sialidase, putative [5960.t00001]
TcCLB.510697.50	trans-sialidase, putative [5972.t00005]
TcCLB.510707.10	trans-sialidase, putative [5976.t00001]
TcCLB.510709.70	trans-sialidase, putative [5977.t00007]
TcCLB.510731.10	trans-sialidase, putative [5982.t00001]
TcCLB.510805.5	trans-sialidase, putative [5992.t00009]
TcCLB.510817.50	trans-sialidase, putative [5994.t00005]
TcCLB.510847.10	trans-sialidase, putative [5996.t00001]
TcCLB.510929.10	trans-sialidase, putative [6010.t00001]
TcCLB.510971.30	trans-sialidase, putative [6021.t00003]
TcCLB.511059.10	trans-sialidase, putative [6038.t00001]
TcCLB.511087.19	trans-sialidase, putative [6043.t00003]
TcCLB.511089.80	trans-sialidase, putative [6044.t00008]
TcCLB.511117.30	trans-sialidase, putative [6050.t00003]
TcCLB.511197.10	trans-sialidase, putative [6071.t00001]
TcCLB.511413.19	trans-sialidase, putative [6112.t00002]
TcCLB.511567.11	trans-sialidase, putative [6152.t00003]
TcCLB.511595.59	trans-sialidase, putative [6159.t00008]
TcCLB.511597.10	trans-sialidase, putative [6160.t00001]
TcCLB.511597.50	trans-sialidase, putative [6160.t00005]
TcCLB.511603.90	trans-sialidase, putative [6162.t00009]
TcCLB.511603.450	trans-sialidase, putative [6162.t00045]
TcCLB.511667.30	trans-sialidase, putative [6178.t00003]
TcCLB.511777.10	trans-sialidase, putative [6199.t00001]
TcCLB.511839.40	trans-sialidase, putative [6209.t00004]
TcCLB.511873.10	trans-sialidase, putative [6215.t00001]
TcCLB.511891.10	trans-sialidase, putative [6220.t00001]
TcCLB.504313.10	trans-sialidase, putative [6254.t00001]
TcCLB.504343.10	trans-sialidase, putative [6264.t00001]
TcCLB.504427.230	trans-sialidase, putative [6288.t00023]
TcCLB.504479.10	trans-sialidase, putative [6306.t00001]
TcCLB.504491.20	trans-sialidase, putative [6310.t00002]
TcCLB.504533.40	trans-sialidase, putative [6323.t00004]
TcCLB.504593.10	trans-sialidase, putative [6338.t00001]
TcCLB.504639.60	trans-sialidase, putative [6350.t00006]
TcCLB.504769.140	trans-sialidase, putative [6389.t00014]
TcCLB.504769.100	trans-sialidase, putative [6389.t00010]
TcCLB.504787.40	trans-sialidase, putative [6396.t00004]
TcCLB.505155.4	trans-sialidase, putative [6523.t00002]
TcCLB.505207.10	trans-sialidase, putative [6538.t00001]
TcCLB.505231.20	trans-sialidase, putative [6548.t00002]
TcCLB.505317.9	trans-sialidase, putative [6575.t00003]
TcCLB.505363.19	trans-sialidase, putative [6584.t00002]
TcCLB.505363.10	trans-sialidase, putative [6584.t00001]
TcCLB.505365.60	trans-sialidase, putative [6585.t00006]
TcCLB.505609.10	trans-sialidase, putative [6657.t00001]
TcCLB.505609.40	trans-sialidase, putative [6657.t00004]
TcCLB.505699.10	trans-sialidase, putative [6683.t00001]
TcCLB.505779.10	trans-sialidase, putative [6702.t00001]
TcCLB.505779.20	trans-sialidase, putative [6702.t00002]
TcCLB.505919.20	trans-sialidase, putative [6736.t00002]
TcCLB.505931.30	trans-sialidase, putative [6741.t00003]
TcCLB.505949.30	trans-sialidase, putative [6747.t00003]
TcCLB.505975.20	trans-sialidase, putative [6760.t00002]
TcCLB.505993.30	trans-sialidase, putative [6767.t00003]
TcCLB.505997.80	trans-sialidase, putative [6769.t00008]
TcCLB.506001.40	trans-sialidase, putative [6771.t00004]
TcCLB.506003.39	trans-sialidase, putative [6772.t00004]
TcCLB.506021.20	trans-sialidase, putative [6778.t00002]
TcCLB.506035.4	trans-sialidase, putative [6784.t00003]
TcCLB.506053.50	trans-sialidase, putative [6793.t00005]
TcCLB.506065.21	trans-sialidase, putative [6798.t00002]
TcCLB.506067.300	trans-sialidase, putative [6799.t00030]
TcCLB.506071.19	trans-sialidase, putative [6801.t00002]
TcCLB.506129.30	trans-sialidase, putative [6825.t00003]
TcCLB.506129.50	trans-sialidase, putative [6825.t00005]
TcCLB.506131.170	trans-sialidase, putative [6826.t00017]
TcCLB.506157.40	trans-sialidase, putative [6834.t00004]
TcCLB.506159.5	trans-sialidase, putative [6835.t00004]
TcCLB.506173.70	trans-sialidase, putative [6839.t00007]
TcCLB.506187.20	trans-sialidase, putative [6844.t00002]
TcCLB.506217.40	trans-sialidase, putative [6856.t00004]
TcCLB.506241.30	trans-sialidase, putative [6866.t00003]
TcCLB.506245.60	trans-sialidase, putative [6868.t00006]
TcCLB.506245.190	trans-sialidase, putative [6868.t00019]
TcCLB.506245.250	trans-sialidase, putative [6868.t00025]
TcCLB.506253.39	trans-sialidase, putative [6872.t00004]
TcCLB.506279.10	trans-sialidase, putative [6882.t00001]
TcCLB.506279.140	trans-sialidase, putative [6882.t00014]
TcCLB.506279.60	trans-sialidase, putative [6882.t00006]
TcCLB.506283.20	trans-sialidase, putative [6884.t00002]
TcCLB.506281.7	trans-sialidase, putative [6883.t00015]
TcCLB.506331.90	trans-sialidase, putative [6900.t00009]
TcCLB.506331.130	trans-sialidase, putative [6900.t00013]
TcCLB.506335.130	trans-sialidase, putative [6902.t00013]
TcCLB.506339.10	trans-sialidase, putative [6904.t00001]
TcCLB.506345.90	trans-sialidase, putative [6906.t00009]
TcCLB.506345.40	trans-sialidase, putative [6906.t00004]
TcCLB.506347.5	trans-sialidase, putative [6907.t00002]
TcCLB.506353.10	trans-sialidase, putative [6910.t00001]
TcCLB.506373.39	trans-sialidase, putative [6918.t00004]
TcCLB.506377.10	trans-sialidase, putative [6920.t00001]
TcCLB.506389.10	trans-sialidase, putative [6924.t00001]
TcCLB.506409.170	trans-sialidase, putative [6933.t00017]
TcCLB.506397.10	trans-sialidase, putative [6928.t00001]
TcCLB.506427.10	trans-sialidase, putative [6940.t00001]
TcCLB.506413.89	trans-sialidase, putative [6934.t00009]
TcCLB.506443.100	trans-sialidase, putative [6946.t00010]
TcCLB.506449.10	trans-sialidase, putative [6949.t00001]
TcCLB.506451.20	trans-sialidase, putative [6950.t00002]
TcCLB.506453.10	trans-sialidase, putative [6951.t00001]
TcCLB.506459.180	trans-sialidase, putative [6953.t00018]
TcCLB.506459.230	trans-sialidase, putative [6953.t00023]
TcCLB.506499.170	trans-sialidase, putative [6972.t00017]
TcCLB.506515.29	trans-sialidase, putative [6980.t00003]
TcCLB.506577.80	trans-sialidase, putative [7005.t00008]
TcCLB.506595.40	trans-sialidase, putative [7014.t00004]
TcCLB.506597.9	trans-sialidase, putative [7015.t00005]
TcCLB.506597.40	trans-sialidase, putative [7015.t00004]
TcCLB.506603.40	trans-sialidase, putative [7017.t00004]
TcCLB.506609.30	trans-sialidase, putative [7019.t00003]
TcCLB.506615.150	trans-sialidase, putative [7022.t00015]
TcCLB.506613.40	trans-sialidase, putative [7021.t00004]
TcCLB.506653.10	trans-sialidase, putative [7040.t00001]
TcCLB.506665.30	trans-sialidase, putative [7046.t00003]
TcCLB.506667.160	trans-sialidase, putative [7047.t00016]
TcCLB.506667.90	trans-sialidase, putative [7047.t00009]
TcCLB.506683.240	trans-sialidase, putative [7053.t00024]
TcCLB.506683.190	trans-sialidase, putative [7053.t00019]
TcCLB.506683.110	trans-sialidase, putative [7053.t00011]
TcCLB.506703.90	trans-sialidase, putative [7060.t00009]
TcCLB.506713.80	trans-sialidase, putative [7063.t00010]
TcCLB.506717.80	trans-sialidase, putative [7065.t00008]
TcCLB.506723.20	trans-sialidase, putative [7068.t00002]
TcCLB.506737.90	trans-sialidase, putative [7075.t00009]
TcCLB.506741.130	trans-sialidase, putative [7077.t00013]
TcCLB.506741.100	trans-sialidase, putative [7077.t00010]
TcCLB.506751.50	trans-sialidase, putative [7081.t00005]
TcCLB.506757.120	trans-sialidase, putative [7084.t00012]
TcCLB.506757.90	trans-sialidase, putative [7084.t00009]
TcCLB.506757.60	trans-sialidase, putative [7084.t00006]
TcCLB.506763.110	trans-sialidase, putative [7086.t00011]
TcCLB.506765.40	trans-sialidase, putative [7087.t00004]
TcCLB.506789.20	trans-sialidase, putative [7098.t00002]
TcCLB.506843.5	trans-sialidase, putative [7113.t00016]
TcCLB.506885.480	trans-sialidase, putative [7127.t00048]
TcCLB.506885.210	trans-sialidase, putative [7127.t00021]
TcCLB.506887.10	trans-sialidase, putative [7128.t00001]
TcCLB.506895.80	trans-sialidase, putative [7131.t00008]
TcCLB.506899.10	trans-sialidase, putative [7133.t00001]
TcCLB.506911.30	trans-sialidase, putative [7139.t00003]
TcCLB.506909.160	trans-sialidase, putative [7138.t00016]
TcCLB.506909.100	trans-sialidase, putative [7138.t00010]
TcCLB.506955.240	trans-sialidase, putative [7151.t00024]
TcCLB.506955.270	trans-sialidase, putative [7151.t00027]
TcCLB.506961.25	trans-sialidase, putative [7153.t00019]
TcCLB.506961.150	trans-sialidase, putative [7153.t00015]
TcCLB.506965.170	trans-sialidase, putative [7155.t00017]
TcCLB.506967.10	trans-sialidase, putative [7156.t00001]
TcCLB.506967.60	trans-sialidase, putative [7156.t00006]
TcCLB.506975.90	trans-sialidase, putative [7159.t00009]
TcCLB.506975.80	trans-sialidase, putative [7159.t00008]
TcCLB.507035.11	trans-sialidase, putative [7182.t00015]
TcCLB.507051.11	trans-sialidase, putative [7188.t00003]
TcCLB.507059.20	trans-sialidase, putative [7191.t00002]
TcCLB.507059.50	trans-sialidase, putative [7191.t00005]
TcCLB.507063.70	trans-sialidase, putative [7192.t00007]
TcCLB.507069.160	trans-sialidase, putative [7194.t00016]
TcCLB.507069.40	trans-sialidase, putative [7194.t00004]
TcCLB.507071.230	trans-sialidase, putative [7195.t00023]
TcCLB.507071.80	trans-sialidase, putative [7195.t00008]
TcCLB.507071.190	trans-sialidase, putative [7195.t00019]
TcCLB.507071.390	trans-sialidase, putative [7195.t00039]
TcCLB.507071.10	trans-sialidase, putative [7195.t00001]
TcCLB.507085.30	trans-sialidase, putative [7202.t00003]
TcCLB.507091.60	trans-sialidase, putative [7205.t00006]
TcCLB.507125.10	trans-sialidase, putative [7217.t00001]
TcCLB.507133.10	trans-sialidase, putative [7219.t00002]
TcCLB.507133.20	trans-sialidase, putative [7219.t00001]
TcCLB.507145.60	trans-sialidase, putative [7225.t00006]
TcCLB.507163.70	trans-sialidase, putative [7233.t00007]
TcCLB.507167.80	trans-sialidase, putative [7234.t00008]
TcCLB.507213.40	trans-sialidase, putative [7254.t00004]
TcCLB.507219.9	trans-sialidase, putative [7257.t00003]
TcCLB.507233.10	trans-sialidase, putative [7262.t00001]
TcCLB.507237.10	trans-sialidase, putative [7263.t00001]
TcCLB.507255.20	trans-sialidase, putative [7270.t00002]
TcCLB.507283.10	trans-sialidase, putative [7283.t00001]
TcCLB.507313.20	trans-sialidase, putative [7295.t00002]
TcCLB.507357.100	trans-sialidase, putative [7305.t00010]
TcCLB.507411.10	trans-sialidase, putative [7325.t00001]
TcCLB.507427.10	trans-sialidase, putative [7332.t00001]
TcCLB.507473.30	trans-sialidase, putative [7352.t00003]
TcCLB.507497.11	trans-sialidase, putative [7359.t00003]
TcCLB.507505.10	trans-sialidase, putative [7363.t00001]
TcCLB.507523.70	trans-sialidase, putative [7370.t00007]
TcCLB.507523.10	trans-sialidase, putative [7370.t00001]
TcCLB.507555.50	trans-sialidase, putative [7381.t00005]
TcCLB.507561.10	trans-sialidase, putative [7384.t00001]
TcCLB.507611.170	trans-sialidase, putative [7402.t00017]
TcCLB.507633.80	trans-sialidase, putative [7411.t00008]
TcCLB.507653.20	trans-sialidase, putative [7419.t00002]
TcCLB.507687.10	trans-sialidase, putative [7434.t00001]
TcCLB.507699.230	trans-sialidase, putative [7438.t00023]
TcCLB.507723.50	trans-sialidase, putative [7447.t00005]
TcCLB.507731.60	trans-sialidase, putative [7450.t00006]
TcCLB.507747.180	trans-sialidase, putative [7455.t00018]
TcCLB.507759.10	trans-sialidase, putative [7460.t00001]
TcCLB.507773.10	trans-sialidase, putative [7464.t00001]
TcCLB.507753.10	trans-sialidase, putative [7457.t00001]
TcCLB.507819.30	trans-sialidase, putative [7483.t00003]
TcCLB.507821.130	trans-sialidase, putative [7484.t00013]
TcCLB.507821.10	trans-sialidase, putative [7484.t00001]
TcCLB.507835.80	trans-sialidase, putative [7491.t00008]
TcCLB.507839.40	trans-sialidase, putative [7493.t00004]
TcCLB.507875.70	trans-sialidase, putative [7508.t00007]
TcCLB.507875.220	trans-sialidase, putative [7508.t00022]
TcCLB.507879.10	trans-sialidase, putative [7510.t00001]
TcCLB.507907.20	trans-sialidase, putative [7523.t00002]
TcCLB.507907.10	trans-sialidase, putative [7523.t00001]
TcCLB.507949.210	trans-sialidase, putative [7540.t00021]
TcCLB.507953.100	trans-sialidase, putative [7542.t00010]
TcCLB.507953.10	trans-sialidase, putative [7542.t00001]
TcCLB.507953.140	trans-sialidase, putative [7542.t00014]
TcCLB.507979.30	trans-sialidase, putative [7554.t00003]
TcCLB.507987.10	trans-sialidase, putative [7558.t00001]
TcCLB.507997.30	trans-sialidase, putative [7563.t00003]
TcCLB.507997.14	trans-sialidase, putative [7563.t00010]
TcCLB.507995.20	trans-sialidase, putative [7562.t00002]
TcCLB.508021.10	trans-sialidase, putative [7572.t00002]
TcCLB.508023.100	trans-sialidase, putative [7573.t00010]
TcCLB.508043.10	trans-sialidase, putative [7578.t00001]
TcCLB.508045.120	trans-sialidase, putative [7579.t00012]
TcCLB.508047.60	trans-sialidase, putative [7580.t00006]
TcCLB.508047.11	trans-sialidase, putative [7580.t00010]
TcCLB.508055.30	trans-sialidase, putative [7582.t00003]
TcCLB.508061.154	trans-sialidase, putative [7584.t00015]
TcCLB.508061.20	trans-sialidase, putative [7584.t00002]
TcCLB.508069.5	trans-sialidase, putative [7588.t00002]
TcCLB.508089.10	trans-sialidase, putative [7595.t00001]
TcCLB.508099.50	trans-sialidase, putative [7598.t00006]
TcCLB.508101.9	trans-sialidase, putative [7599.t00001]
TcCLB.508103.14	trans-sialidase, putative [7600.t00004]
TcCLB.508103.30	trans-sialidase, putative [7600.t00003]
TcCLB.508107.30	trans-sialidase, putative [7601.t00003]
TcCLB.508109.60	trans-sialidase, putative [7602.t00006]
TcCLB.508115.20	trans-sialidase, putative [7605.t00002]
TcCLB.508121.150	trans-sialidase, putative [7608.t00015]
TcCLB.508125.149	trans-sialidase, putative [7609.t00015]
TcCLB.508139.240	trans-sialidase, putative [7612.t00024]
TcCLB.508139.250	trans-sialidase, putative [7612.t00025]
TcCLB.508139.130	trans-sialidase, putative [7612.t00013]
TcCLB.508161.20	trans-sialidase, putative [7619.t00002]
TcCLB.508161.50	trans-sialidase, putative [7619.t00005]
TcCLB.508163.250	trans-sialidase, putative [7620.t00025]
TcCLB.508163.234	trans-sialidase, putative [7620.t00041]
TcCLB.508165.430	trans-sialidase, putative [7621.t00043]
TcCLB.508165.14	trans-sialidase, putative [7621.t00044]
TcCLB.508171.10	trans-sialidase, putative [7623.t00001]
TcCLB.508173.120	trans-sialidase, putative [7624.t00012]
TcCLB.508219.20	trans-sialidase, putative [7643.t00002]
TcCLB.508221.400	trans-sialidase, putative [7644.t00040]
TcCLB.508221.180	trans-sialidase, putative [7644.t00018]
TcCLB.508221.790	trans-sialidase, putative [7644.t00079]
TcCLB.508221.650	trans-sialidase, putative [7644.t00065]
TcCLB.508221.590	trans-sialidase, putative [7644.t00059]
TcCLB.508221.870	trans-sialidase, putative [7644.t00087]
TcCLB.508221.1050	trans-sialidase, putative [7644.t00105]
TcCLB.508221.750	trans-sialidase, putative [7644.t00075]
TcCLB.508225.4	trans-sialidase, putative [7646.t00004]
TcCLB.508229.10	trans-sialidase, putative [7647.t00001]
TcCLB.508229.60	trans-sialidase, putative [7647.t00006]
TcCLB.508229.40	trans-sialidase, putative [7647.t00004]
TcCLB.508247.90	trans-sialidase, putative [7655.t00009]
TcCLB.508293.60	trans-sialidase, putative [7673.t00006]
TcCLB.508305.9	trans-sialidase, putative [7677.t00006]
TcCLB.508305.40	trans-sialidase, putative [7677.t00004]
TcCLB.508309.5	trans-sialidase, putative [7679.t00003]
TcCLB.508313.14	trans-sialidase, putative [7681.t00016]
TcCLB.508325.230	trans-sialidase, putative [7686.t00023]
TcCLB.508343.10	trans-sialidase, putative [7693.t00001]
TcCLB.508355.80	trans-sialidase, putative [7695.t00008]
TcCLB.508365.190	trans-sialidase, putative [7700.t00019]
TcCLB.508375.20	trans-sialidase, putative [7705.t00002]
TcCLB.508449.31	trans-sialidase, putative [7734.t00003]
TcCLB.508451.60	trans-sialidase, putative [7735.t00006]
TcCLB.508455.20	trans-sialidase, putative [7737.t00002]
TcCLB.508481.10	trans-sialidase, putative [7745.t00001]
TcCLB.508485.10	trans-sialidase, putative [7747.t00001]
TcCLB.508495.100	trans-sialidase, putative [7751.t00010]
TcCLB.508501.320	trans-sialidase, putative [7753.t00032]
TcCLB.508511.49	trans-sialidase, putative [7757.t00005]
TcCLB.508515.150	trans-sialidase, putative [7759.t00015]
TcCLB.508521.20	trans-sialidase, putative [7761.t00002]
TcCLB.508521.100	trans-sialidase, putative [7761.t00010]
TcCLB.508523.50	trans-sialidase, putative [7762.t00005]
TcCLB.508523.30	trans-sialidase, putative [7762.t00003]
TcCLB.508563.20	trans-sialidase, putative [7781.t00002]
TcCLB.508581.40	trans-sialidase, putative [7788.t00004]
TcCLB.508581.10	trans-sialidase, putative [7788.t00001]
TcCLB.508589.5	trans-sialidase, putative [7791.t00009]
TcCLB.508593.20	trans-sialidase, putative [7793.t00002]
TcCLB.508593.10	trans-sialidase, putative [7793.t00001]
TcCLB.508607.50	trans-sialidase, putative [7798.t00005]
TcCLB.508627.40	trans-sialidase, putative [7806.t00004]
TcCLB.508633.20	trans-sialidase, putative [7809.t00002]
TcCLB.508637.10	trans-sialidase, putative [7811.t00001]
TcCLB.508677.40	trans-sialidase, putative [7825.t00004]
TcCLB.508697.10	trans-sialidase, putative [7834.t00001]
TcCLB.508717.60	trans-sialidase, putative [7843.t00006]
TcCLB.508745.11	trans-sialidase, putative [7855.t00009]
TcCLB.508745.30	trans-sialidase, putative [7855.t00003]
TcCLB.508753.3	trans-sialidase, putative [7859.t00006]
TcCLB.508753.20	trans-sialidase, putative [7859.t00002]
TcCLB.508759.20	trans-sialidase, putative [7860.t00002]
TcCLB.508761.110	trans-sialidase, putative [7861.t00011]
TcCLB.508761.40	trans-sialidase, putative [7861.t00004]
TcCLB.508789.120	trans-sialidase, putative [7872.t00012]
TcCLB.508837.70	trans-sialidase, putative [7891.t00007]
TcCLB.508849.11	trans-sialidase, putative [7897.t00003]
TcCLB.508853.20	trans-sialidase, putative [7899.t00002]
TcCLB.508855.10	trans-sialidase, putative [7900.t00001]
TcCLB.508857.15	trans-sialidase, putative [7901.t00017]
TcCLB.508857.30	trans-sialidase, putative [7901.t00003]
TcCLB.508859.118	trans-sialidase, putative [7902.t00013]
TcCLB.508871.10	trans-sialidase, putative [7908.t00001]
TcCLB.508871.170	trans-sialidase, putative [7908.t00017]
TcCLB.508871.110	trans-sialidase, putative [7908.t00011]
TcCLB.508873.330	trans-sialidase, putative [7909.t00033]
TcCLB.508873.390	trans-sialidase, putative [7909.t00039]
TcCLB.508873.60	trans-sialidase, putative [7909.t00006]
TcCLB.508883.48	trans-sialidase, putative [7914.t00006]
TcCLB.508903.110	trans-sialidase, putative [7922.t00011]
TcCLB.508913.25	trans-sialidase, putative [7926.t00005]
TcCLB.508935.10	trans-sialidase, putative [7934.t00001]
TcCLB.508963.30	trans-sialidase, putative [7941.t00003]
TcCLB.508977.80	trans-sialidase, putative [7947.t00008]
TcCLB.508977.40	trans-sialidase, putative [7947.t00004]
TcCLB.508977.10	trans-sialidase, putative [7947.t00001]
TcCLB.508977.120	trans-sialidase, putative [7947.t00012]
TcCLB.508979.50	trans-sialidase, putative [7948.t00005]
TcCLB.509031.3	trans-sialidase, putative [7971.t00004]
TcCLB.509031.20	trans-sialidase, putative [7971.t00002]
TcCLB.509075.11	trans-sialidase, putative [7987.t00008]
TcCLB.509075.50	trans-sialidase, putative [7987.t00005]
TcCLB.509081.166	trans-sialidase, putative [7990.t00017]
TcCLB.509097.20	trans-sialidase, putative [7997.t00002]
TcCLB.509115.20	trans-sialidase, putative [8004.t00002]
TcCLB.509157.170	trans-sialidase, putative [8017.t00017]
TcCLB.509185.30	trans-sialidase, putative [8027.t00003]
TcCLB.509187.10	trans-sialidase, putative [8028.t00001]
TcCLB.509217.40	trans-sialidase, putative [8040.t00004]
TcCLB.509251.80	trans-sialidase, putative [8050.t00008]
TcCLB.509251.20	trans-sialidase, putative [8050.t00002]
TcCLB.509265.120	trans-sialidase, putative [8054.t00012]
TcCLB.509265.90	trans-sialidase, putative [8054.t00009]
TcCLB.509265.110	trans-sialidase, putative [8054.t00011]
TcCLB.509271.10	trans-sialidase, putative [8056.t00001]
TcCLB.509281.20	trans-sialidase, putative [8059.t00002]
TcCLB.509287.80	trans-sialidase, putative [8060.t00008]
TcCLB.509287.230	trans-sialidase, putative [8060.t00023]
TcCLB.509329.31	trans-sialidase, putative [8072.t00008]
TcCLB.509377.20	trans-sialidase, putative [8083.t00002]
TcCLB.509387.5	trans-sialidase, putative [8086.t00003]
TcCLB.509387.19	trans-sialidase, putative [8086.t00002]
TcCLB.509387.10	trans-sialidase, putative [8086.t00001]
TcCLB.509411.10	trans-sialidase, putative [8093.t00001]
TcCLB.509419.131	trans-sialidase, putative [8094.t00031]
TcCLB.509419.90	trans-sialidase, putative [8094.t00009]
TcCLB.509419.40	trans-sialidase, putative [8094.t00004]
TcCLB.509419.70	trans-sialidase, putative [8094.t00007]
TcCLB.509437.160	trans-sialidase, putative [8099.t00016]
TcCLB.509495.30	trans-sialidase, putative [8114.t00003]
TcCLB.509513.10	trans-sialidase, putative [8118.t00001]
TcCLB.509527.120	trans-sialidase, putative [8124.t00012]
TcCLB.509529.40	trans-sialidase, putative [8125.t00004]
TcCLB.509533.10	trans-sialidase, putative [8126.t00001]
TcCLB.509549.140	trans-sialidase, putative [8130.t00014]
TcCLB.509549.10	trans-sialidase, putative [8130.t00001]
TcCLB.509575.4	trans-sialidase, putative [8137.t00006]
TcCLB.509581.10	trans-sialidase, putative [8140.t00001]
TcCLB.509629.10	trans-sialidase, putative [8155.t00001]
TcCLB.509663.69	trans-sialidase, putative [8162.t00013]
TcCLB.509663.50	trans-sialidase, putative [8162.t00005]
TcCLB.509665.30	trans-sialidase, putative [8163.t00003]
TcCLB.509685.40	trans-sialidase, putative [8168.t00004]
TcCLB.509699.40	trans-sialidase, putative [8173.t00004]
TcCLB.509739.10	trans-sialidase, putative [8187.t00001]
TcCLB.509743.40	trans-sialidase, putative [8189.t00004]
TcCLB.509755.10	trans-sialidase, putative [8192.t00001]
TcCLB.509755.50	trans-sialidase, putative [8192.t00005]
TcCLB.509763.10	trans-sialidase, putative [8194.t00001]
TcCLB.509765.129	trans-sialidase, putative [8195.t00013]
TcCLB.509765.50	trans-sialidase, putative [8195.t00005]
TcCLB.509771.10	trans-sialidase, putative [8198.t00001]
TcCLB.509777.30	trans-sialidase, putative [8200.t00003]
TcCLB.509785.50	trans-sialidase, putative [8202.t00005]
TcCLB.509815.5	trans-sialidase, putative [8212.t00013]
TcCLB.509817.50	trans-sialidase, putative [8213.t00005]
TcCLB.509841.10	trans-sialidase, putative [8220.t00001]
TcCLB.509843.20	trans-sialidase, putative [8221.t00002]
TcCLB.509875.120	trans-sialidase, putative [8229.t00012]
TcCLB.509875.80	trans-sialidase, putative [8229.t00008]
TcCLB.509897.200	trans-sialidase, putative [8235.t00020]
TcCLB.509897.140	trans-sialidase, putative [8235.t00014]
TcCLB.509897.20	trans-sialidase, putative [8235.t00002]
TcCLB.509897.270	trans-sialidase, putative [8235.t00027]
TcCLB.509897.110	trans-sialidase, putative [8235.t00011]
TcCLB.509897.70	trans-sialidase, putative [8235.t00007]
TcCLB.509899.100	trans-sialidase, putative [8236.t00010]
TcCLB.509905.170	trans-sialidase, putative [8239.t00017]
TcCLB.509905.200	trans-sialidase, putative [8239.t00020]
TcCLB.509905.150	trans-sialidase, putative [8239.t00015]
TcCLB.509931.20	trans-sialidase, putative [8248.t00002]
TcCLB.509927.10	trans-sialidase, putative [8247.t00001]
TcCLB.509971.90	trans-sialidase, putative [8260.t00010]
TcCLB.509979.320	trans-sialidase, putative [8263.t00032]
TcCLB.510005.20	trans-sialidase, putative [8270.t00002]
TcCLB.510013.50	trans-sialidase, putative [8273.t00005]
TcCLB.510021.220	trans-sialidase, putative [8276.t00022]
TcCLB.510021.120	trans-sialidase, putative [8276.t00012]
TcCLB.510021.180	trans-sialidase, putative [8276.t00018]
TcCLB.510025.50	trans-sialidase, putative [8278.t00005]
TcCLB.510033.30	trans-sialidase, putative [8281.t00003]
TcCLB.510047.80	trans-sialidase, putative [8285.t00008]
TcCLB.510055.20	trans-sialidase, putative [8288.t00002]
TcCLB.510055.10	trans-sialidase, putative [8288.t00001]
TcCLB.510061.30	trans-sialidase, putative [8289.t00003]
TcCLB.510095.20	trans-sialidase, putative [8302.t00002]
TcCLB.510097.10	trans-sialidase, putative [8303.t00001]
TcCLB.510125.20	trans-sialidase, putative [8312.t00002]
TcCLB.510163.60	trans-sialidase, putative [8322.t00006]
TcCLB.510157.5	trans-sialidase, putative [8321.t00003]
TcCLB.510197.180	trans-sialidase, putative [8332.t00018]
TcCLB.510197.30	trans-sialidase, putative [8332.t00003]
TcCLB.510197.229	trans-sialidase, putative [8332.t00024]
TcCLB.510197.130	trans-sialidase, putative [8332.t00013]
TcCLB.510201.10	trans-sialidase, putative [8333.t00001]
TcCLB.510207.30	trans-sialidase, putative [8335.t00003]
TcCLB.510233.39	trans-sialidase, putative [8339.t00004]
TcCLB.510237.80	trans-sialidase, putative [8340.t00008]
TcCLB.510239.80	trans-sialidase, putative [8341.t00008]
TcCLB.510275.350	trans-sialidase, putative [8351.t00035]
TcCLB.510279.320	trans-sialidase, putative [8353.t00032]
TcCLB.510279.110	trans-sialidase, putative [8353.t00011]
TcCLB.510279.230	trans-sialidase, putative [8353.t00023]
TcCLB.510307.210	trans-sialidase, putative [8361.t00021]
TcCLB.510307.230	trans-sialidase, putative [8361.t00023]
TcCLB.510307.284	trans-sialidase, putative [8361.t00035]
TcCLB.510307.240	trans-sialidase, putative [8361.t00024]
TcCLB.510361.10	trans-sialidase, putative [8371.t00001]
TcCLB.510361.80	trans-sialidase, putative [8371.t00008]
TcCLB.510359.610	trans-sialidase, putative [8370.t00061]
TcCLB.510359.530	trans-sialidase, putative [8370.t00053]
TcCLB.510363.250	trans-sialidase, putative [8372.t00025]
TcCLB.510371.90	trans-sialidase, putative [8374.t00009]
TcCLB.510377.50	trans-sialidase, putative [8375.t00005]
TcCLB.510377.330	trans-sialidase, putative [8375.t00033]
TcCLB.510377.10	trans-sialidase, putative [8375.t00001]
TcCLB.510379.10	trans-sialidase, putative [8376.t00001]
TcCLB.510403.30	trans-sialidase, putative [8382.t00003]
TcCLB.510431.300	trans-sialidase, putative [8387.t00030]
TcCLB.510465.100	trans-sialidase, putative [8399.t00010]
TcCLB.510483.360	trans-sialidase, putative [8406.t00036]
TcCLB.510483.60	trans-sialidase, putative [8406.t00006]
TcCLB.510491.60	trans-sialidase, putative [8408.t00006]
TcCLB.510497.40	trans-sialidase, putative [8411.t00004]
TcCLB.510503.50	trans-sialidase, putative [8413.t00005]
TcCLB.510535.109	trans-sialidase, putative [8422.t00012]
TcCLB.510543.70	trans-sialidase, putative [8424.t00007]
TcCLB.510551.50	trans-sialidase, putative [8428.t00005]
TcCLB.510553.40	trans-sialidase, putative [8429.t00004]
TcCLB.510625.40	trans-sialidase, putative [8449.t00004]
TcCLB.510643.40	trans-sialidase, putative [8452.t00004]
TcCLB.510693.270	trans-sialidase, putative [8469.t00027]
TcCLB.510693.240	trans-sialidase, putative [8469.t00024]
TcCLB.510713.160	trans-sialidase, putative [8471.t00016]
TcCLB.510713.30	trans-sialidase, putative [8471.t00003]
TcCLB.510713.90	trans-sialidase, putative [8471.t00009]
TcCLB.510715.20	trans-sialidase, putative [8472.t00002]
TcCLB.510715.90	trans-sialidase, putative [8472.t00009]
TcCLB.510715.150	trans-sialidase, putative [8472.t00015]
TcCLB.510729.280	trans-sialidase, putative [8476.t00028]
TcCLB.510787.10	trans-sialidase, putative [8498.t00001]
TcCLB.510803.19	trans-sialidase, putative [8503.t00002]
TcCLB.510813.20	trans-sialidase, putative [8506.t00002]
TcCLB.510831.21	trans-sialidase, putative [8513.t00002]
TcCLB.510833.10	trans-sialidase, putative [8514.t00001]
TcCLB.510843.19	trans-sialidase, putative [8519.t00002]
TcCLB.510853.40	trans-sialidase, putative [8523.t00004]
TcCLB.510881.9	trans-sialidase, putative [8532.t00001]
TcCLB.510907.10	trans-sialidase, putative [8541.t00001]
TcCLB.510919.9	trans-sialidase, putative [8544.t00001]
TcCLB.510921.40	trans-sialidase, putative [8545.t00004]
TcCLB.510933.10	trans-sialidase, putative [8548.t00001]
TcCLB.510933.80	trans-sialidase, putative [8548.t00008]
TcCLB.510943.206	trans-sialidase, putative [8550.t00026]
TcCLB.510979.40	trans-sialidase, putative [8559.t00004]
TcCLB.510979.5	trans-sialidase, putative [8559.t00009]
TcCLB.510981.20	trans-sialidase, putative [8560.t00002]
TcCLB.510985.10	trans-sialidase, putative [8562.t00002]
TcCLB.511057.40	trans-sialidase, putative [8584.t00004]
TcCLB.511061.40	trans-sialidase, putative [8585.t00004]
TcCLB.511063.40	trans-sialidase, putative [8586.t00004]
TcCLB.511077.7	trans-sialidase, putative [8591.t00018]
TcCLB.511101.11	trans-sialidase, putative [8597.t00006]
TcCLB.511105.60	trans-sialidase, putative [8598.t00006]
TcCLB.511123.11	trans-sialidase, putative [8602.t00005]
TcCLB.511129.40	trans-sialidase, putative [8604.t00004]
TcCLB.511149.180	trans-sialidase, putative [8608.t00018]
TcCLB.511173.130	trans-sialidase, putative [8613.t00013]
TcCLB.511173.370	trans-sialidase, putative [8613.t00037]
TcCLB.511173.10	trans-sialidase, putative [8613.t00001]
TcCLB.511173.470	trans-sialidase, putative [8613.t00047]
TcCLB.511173.440	trans-sialidase, putative [8613.t00044]
TcCLB.511173.280	trans-sialidase, putative [8613.t00028]
TcCLB.511173.80	trans-sialidase, putative [8613.t00008]
TcCLB.511183.400	trans-sialidase, putative [8617.t00040]
TcCLB.511183.190	trans-sialidase, putative [8617.t00019]
TcCLB.511183.60	trans-sialidase, putative [8617.t00006]
TcCLB.511183.430	trans-sialidase, putative [8617.t00043]
TcCLB.511183.230	trans-sialidase, putative [8617.t00023]
TcCLB.511185.80	trans-sialidase, putative [8618.t00008]
TcCLB.511219.40	trans-sialidase, putative [8625.t00004]
TcCLB.511223.20	trans-sialidase, putative [8627.t00001]
TcCLB.511233.140	trans-sialidase, putative [8629.t00014]
TcCLB.511221.60	trans-sialidase, putative [8626.t00006]
TcCLB.511237.130	trans-sialidase, putative [8631.t00013]
TcCLB.511255.350	trans-sialidase, putative [8635.t00035]
TcCLB.511255.190	trans-sialidase, putative [8635.t00019]
TcCLB.511255.10	trans-sialidase, putative [8635.t00001]
TcCLB.511255.700	trans-sialidase, putative [8635.t00070]
TcCLB.511301.160	trans-sialidase, putative [8652.t00016]
TcCLB.511311.20	trans-sialidase, putative [8656.t00002]
TcCLB.511311.7	trans-sialidase, putative [8656.t00010]
TcCLB.511311.30	trans-sialidase, putative [8656.t00003]
TcCLB.511323.10	trans-sialidase, putative [8661.t00001]
TcCLB.511349.100	trans-sialidase, putative [8667.t00010]
TcCLB.511399.24	trans-sialidase, putative [8683.t00006]
TcCLB.511401.90	trans-sialidase, putative [8684.t00009]
TcCLB.511401.30	trans-sialidase, putative [8684.t00003]
TcCLB.511401.120	trans-sialidase, putative [8684.t00012]
TcCLB.511449.70	trans-sialidase, putative [8697.t00007]
TcCLB.511451.80	trans-sialidase, putative [8698.t00008]
TcCLB.511487.90	trans-sialidase, putative [8705.t00009]
TcCLB.511547.20	trans-sialidase, putative [8718.t00002]
TcCLB.511551.10	trans-sialidase, putative [8720.t00001]
TcCLB.511587.90	trans-sialidase, putative [8729.t00009]
TcCLB.511585.230	trans-sialidase, putative [8728.t00023]
TcCLB.511593.91	trans-sialidase, putative [8731.t00011]
TcCLB.511599.80	trans-sialidase, putative [8732.t00008]
TcCLB.511599.10	trans-sialidase, putative [8732.t00001]
TcCLB.511615.10	trans-sialidase, putative [8735.t00001]
TcCLB.511625.130	trans-sialidase, putative [8738.t00013]
TcCLB.511643.70	trans-sialidase, putative [8743.t00007]
TcCLB.511643.110	trans-sialidase, putative [8743.t00011]
TcCLB.511643.40	trans-sialidase, putative [8743.t00004]
TcCLB.511669.10	trans-sialidase, putative [8749.t00001]
TcCLB.511677.20	trans-sialidase, putative [8751.t00002]
TcCLB.511757.70	trans-sialidase, putative [8776.t00007]
TcCLB.511757.100	trans-sialidase, putative [8776.t00009]
TcCLB.511767.10	trans-sialidase, putative [8779.t00001]
TcCLB.511779.10	trans-sialidase, putative [8783.t00001]
TcCLB.511779.60	trans-sialidase, putative [8783.t00006]
TcCLB.511797.110	trans-sialidase, putative [8790.t00011]
TcCLB.511827.110	trans-sialidase, putative [8799.t00011]
TcCLB.511831.10	trans-sialidase, putative [8801.t00001]
TcCLB.511833.10	trans-sialidase, putative [8802.t00001]
TcCLB.511835.10	trans-sialidase, putative [8803.t00001]
TcCLB.511843.70	trans-sialidase, putative [8804.t00007]
TcCLB.511851.5	trans-sialidase, putative [8806.t00010]
TcCLB.511855.10	trans-sialidase, putative [8808.t00001]
TcCLB.511861.20	trans-sialidase, putative [8811.t00002]
TcCLB.511861.50	trans-sialidase, putative [8811.t00005]
TcCLB.511875.20	trans-sialidase, putative [8815.t00002]
TcCLB.511885.20	trans-sialidase, putative [8817.t00002]
TcCLB.511911.60	trans-sialidase, putative [8825.t00006]
TcCLB.511911.10	trans-sialidase, putative [8825.t00001]
TcCLB.511917.10	trans-sialidase, putative [8826.t00001]
TcCLB.511919.20	trans-sialidase, putative [8827.t00002]
TcCLB.511921.150	trans-sialidase, putative [8828.t00015]
TcCLB.511921.50	trans-sialidase, putative [8828.t00005]
TcCLB.511923.60	trans-sialidase, putative [8829.t00006]
TcCLB.511923.30	trans-sialidase, putative [8829.t00003]
TcCLB.398477.10	trans-sialidase, putative [8957.t00001]
TcCLB.410199.30	trans-sialidase, putative [11557.t00003]
TcCLB.413293.9	trans-sialidase, putative [12248.t00006]
TcCLB.416041.14	trans-sialidase, putative [12865.t00005]
TcCLB.418185.70	trans-sialidase, putative [13339.t00007]
TcCLB.420293.20	trans-sialidase, putative [13807.t00002]
TcCLB.421173.14	trans-sialidase, putative [14004.t00003]
TcCLB.421173.4	trans-sialidase, putative [14004.t00002]
TcCLB.422867.10	trans-sialidase, putative [14377.t00001]
TcCLB.463279.20	trans-sialidase, putative [23428.t00002]
TcCLB.463323.10	trans-sialidase, putative [23437.t00001]
TcCLB.470827.20	trans-sialidase, putative [25155.t00002]
TcCLB.472357.10	trans-sialidase, putative [25507.t00001]

## Sheet: b. All TcTS
Assigned ID	Description	Previous Description	Assembly Note	Sequence Type	Length (NA)	Signifcant Motifs
TcCLB.503739.20	trans-sialidase, putative [4728.t00002]|partial (5379)|SigPep, 1 SxDxGxTW, TS Repeats|in-frame stop	trans-sialidase (pseudogene), putative [4728.t00002]	Previously Annotated	PARTIAL	5379	SigPep, 1 SxDxGxTW, TS Repeats
TcCLB.509265.110	trans-sialidase, putative [8054.t00011]|partial (5247)|SigPep, 1 SxDxGxTW, TS Repeats	trans-sialidase, putative [8054.t00011]	Previously Annotated	PARTIAL	5247	SigPep, 1 SxDxGxTW, TS Repeats
TcCLB.508325.230	trans-sialidase, putative [7686.t00023]|partial (4560)|SigPep, 1 SxDxGxTW, TS Repeats	trans-sialidase, putative [7686.t00023]	Previously Annotated	PARTIAL	4560	SigPep, 1 SxDxGxTW, TS Repeats
TcCLB.506129.50	trans-sialidase, putative [6825.t00005]|partial (4491)|SigPep, 1 SxDxGxTW, TS Repeats	trans-sialidase, putative [6825.t00005]	Previously Annotated	PARTIAL	4491	SigPep, 1 SxDxGxTW, TS Repeats
TcCLB.511593.100040	trans-sialidase, putative [8731.t00004]|partial (4139)|SigPep, TS Repeats|in-frame stop	trans-sialidase (pseudogene), putative [8731.t00004]	Bound Correction	PARTIAL	4139	SigPep, TS Repeats
TcCLB.505431.20001	unannotated trans-sialidase, putative|full Length (4072)|SigPep, 1 VTVxNVxLYNR, GPIanchor|in-frame stop	unannotated trans-sialidase, putative	Newly Annotated	FULL LENGTH	4072	SigPep, 1 VTVxNVxLYNR, GPIanchor
TcCLB.415459.20001	unannotated trans-sialidase, putative|full Length (3886)|SigPep, GPIanchor|in-frame stop	unannotated trans-sialidase, putative	Newly Annotated	FULL LENGTH	3886	SigPep, GPIanchor
TcCLB.436341.20001	unannotated trans-sialidase, putative|pseudogene (3868)|GPIanchor|in-frame stop	unannotated trans-sialidase, putative	Newly Annotated	PSEUDOGENE	3868	GPIanchor
TcCLB.504723.20001	unannotated trans-sialidase, putative|pseudogene (3852)|1 SxDxGxTW|in-frame stop	unannotated trans-sialidase, putative	Newly Annotated	PSEUDOGENE	3852	1 SxDxGxTW
TcCLB.415387.20001	unannotated trans-sialidase, putative|pseudogene (3846)|1 VTVxNVxLYNR|in-frame stop	unannotated trans-sialidase, putative	Newly Annotated	PSEUDOGENE	3846	1 VTVxNVxLYNR
TcCLB.506081.20001	unannotated trans-sialidase, putative|pseudogene (3835)|1 VTVxNVxLYNR, GPIanchor|in-frame stop	unannotated trans-sialidase, putative	Newly Annotated	PSEUDOGENE	3835	1 VTVxNVxLYNR, GPIanchor
TcCLB.506091.20001	unannotated trans-sialidase, putative|partial (3819)|SigPep|in-frame stop	unannotated trans-sialidase, putative	Newly Annotated	PARTIAL	3819	SigPep
TcCLB.475569.20001	unannotated trans-sialidase, putative|pseudogene (3791)|in-frame stop	unannotated trans-sialidase, putative	Newly Annotated	PSEUDOGENE	3791
TcCLB.504265.20001	unannotated trans-sialidase, putative|full Length (3782)|SigPep, 1 SxDxGxTW, GPIanchor|in-frame stop	unannotated trans-sialidase, putative	Newly Annotated	FULL LENGTH	3782	SigPep, 1 SxDxGxTW, GPIanchor
TcCLB.483717.20001	unannotated trans-sialidase, putative|full Length (3745)|SigPep, 1 SxDxGxTW, GPIanchor|in-frame stop	unannotated trans-sialidase, putative	Newly Annotated	FULL LENGTH	3745	SigPep, 1 SxDxGxTW, GPIanchor
TcCLB.410895.20001	unannotated trans-sialidase, putative|full Length (3721)|SigPep, 1 SxDxGxTW, GPIanchor|in-frame stop	unannotated trans-sialidase, putative	Newly Annotated	FULL LENGTH	3721	SigPep, 1 SxDxGxTW, GPIanchor
TcCLB.505147.20001	unannotated trans-sialidase, putative|pseudogene (3660)|1 VTVxNVxLYNR, GPIanchor|in-frame stop	unannotated trans-sialidase, putative	Newly Annotated	PSEUDOGENE	3660	1 VTVxNVxLYNR, GPIanchor
TcCLB.510787.10	trans-sialidase, putative [8498.t00001]|partial (3615)|SigPep, 1 SxDxGxTW, 1 VTVxNVxLYNR, TS Repeats	trans-sialidase, putative [8498.t00001]	Previously Annotated	PARTIAL	3615	SigPep, 1 SxDxGxTW, 1 VTVxNVxLYNR, TS Repeats
TcCLB.421461.20001	unannotated trans-sialidase, putative|partial (3607)|SigPep, 1 SxDxGxTW|in-frame stop	unannotated trans-sialidase, putative	Newly Annotated	PARTIAL	3607	SigPep, 1 SxDxGxTW
TcCLB.505833.20001	unannotated trans-sialidase, putative|partial (3570)|SigPep|in-frame stop	unannotated trans-sialidase, putative	Newly Annotated	PARTIAL	3570	SigPep
TcCLB.504581.20001	unannotated trans-sialidase, putative|full Length (3530)|SigPep, GPIanchor|in-frame stop	unannotated trans-sialidase, putative	Newly Annotated	FULL LENGTH	3530	SigPep, GPIanchor
TcCLB.508261.20001	unannotated trans-sialidase, putative|pseudogene (3452)|GPIanchor|in-frame stop	unannotated trans-sialidase, putative	Newly Annotated	PSEUDOGENE	3452	GPIanchor
TcCLB.509581.10	trans-sialidase, putative [8140.t00001]|full Length (3444)|SigPep, GPIanchor	trans-sialidase, putative [8140.t00001]	Previously Annotated	FULL LENGTH	3444	SigPep, GPIanchor
TcCLB.507975.100050	trans-sialidase, putative [7552.t00005]|full Length (3441)|SigPep, GPIanchor|in-frame stop	trans-sialidase (pseudogene), putative [7552.t00005]	Bound Correction	FULL LENGTH	3441	SigPep, GPIanchor
TcCLB.477471.20001	unannotated trans-sialidase, putative|full Length (3435)|SigPep, 1 SxDxGxTW, GPIanchor|in-frame stop	unannotated trans-sialidase, putative	Newly Annotated	FULL LENGTH	3435	SigPep, 1 SxDxGxTW, GPIanchor
TcCLB.453473.20001	unannotated trans-sialidase, putative|partial (3424)|SigPep, 1 SxDxGxTW|in-frame stop	unannotated trans-sialidase, putative	Newly Annotated	PARTIAL	3424	SigPep, 1 SxDxGxTW
TcCLB.505589.20001	unannotated trans-sialidase, putative|pseudogene (3422)|in-frame stop	unannotated trans-sialidase, putative	Newly Annotated	PSEUDOGENE	3422
TcCLB.510307.284	trans-sialidase, putative [8361.t00035]|partial (3402)|SigPep, 1 SxDxGxTW, TS Repeats	trans-sialidase, putative [8361.t00035]	Previously Annotated	PARTIAL	3402	SigPep, 1 SxDxGxTW, TS Repeats
TcCLB.508521.100	trans-sialidase, putative [7761.t00010]|full Length (3351)|SigPep, GPIanchor	trans-sialidase, putative [7761.t00010]	Previously Annotated	FULL LENGTH	3351	SigPep, GPIanchor
TcCLB.506537.200	trans-sialidase, putative [5372.t00020]|full Length (3339)|SigPep, GPIanchor	trans-sialidase, putative [5372.t00020]	Previously Annotated	FULL LENGTH	3339	SigPep, GPIanchor
TcCLB.509843.100020	trans-sialidase, putative [8221.t00002]|full Length (3279)|SigPep, GPIanchor|in-frame stop	trans-sialidase, putative [8221.t00002]	Bound Correction	FULL LENGTH	3279	SigPep, GPIanchor
TcCLB.508623.20001	unannotated trans-sialidase, putative|pseudogene (3278)|in-frame stop	unannotated trans-sialidase, putative	Newly Annotated	PSEUDOGENE	3278
TcCLB.403739.20001	unannotated trans-sialidase, putative|full Length (3256)|SigPep, 1 VTVxNVxLYNR, GPIanchor|in-frame stop	unannotated trans-sialidase, putative	Newly Annotated	FULL LENGTH	3256	SigPep, 1 VTVxNVxLYNR, GPIanchor
TcCLB.507137.20001	unannotated trans-sialidase, putative|pseudogene (3216)|1 SxDxGxTW, 1 VTVxNVxLYNR, TS Repeats	unannotated trans-sialidase, putative	Newly Annotated	PSEUDOGENE	3216	1 SxDxGxTW, 1 VTVxNVxLYNR, TS Repeats
TcCLB.506961.150	trans-sialidase, putative [7153.t00015]|full Length (3180)|SigPep, GPIanchor	trans-sialidase, putative [7153.t00015]	Previously Annotated	FULL LENGTH	3180	SigPep, GPIanchor
TcCLB.508627.40	trans-sialidase, putative [7806.t00004]|full Length (3177)|SigPep, GPIanchor	trans-sialidase, putative [7806.t00004]	Previously Annotated	FULL LENGTH	3177	SigPep, GPIanchor
TcCLB.505059.20001	unannotated trans-sialidase, putative|partial (3172)|SigPep, 1 SxDxGxTW|in-frame stop	unannotated trans-sialidase, putative	Newly Annotated	PARTIAL	3172	SigPep, 1 SxDxGxTW
TcCLB.506717.80	trans-sialidase, putative [7065.t00008]|full Length (3168)|SigPep, GPIanchor	trans-sialidase, putative [7065.t00008]	Previously Annotated	FULL LENGTH	3168	SigPep, GPIanchor
TcCLB.508229.60	trans-sialidase, putative [7647.t00006]|full Length (3165)|SigPep, 1 VTVxNVxLYNR, GPIanchor	trans-sialidase, putative [7647.t00006]	Previously Annotated	FULL LENGTH	3165	SigPep, 1 VTVxNVxLYNR, GPIanchor
TcCLB.510125.20	trans-sialidase, putative [8312.t00002]|full Length (3165)|SigPep, GPIanchor	trans-sialidase, putative [8312.t00002]	Previously Annotated	FULL LENGTH	3165	SigPep, GPIanchor
TcCLB.508399.100040	trans-sialidase, putative [7715.t00004]|full Length (3163)|SigPep, GPIanchor|in-frame stop	trans-sialidase (pseudogene), putative [7715.t00004]	Bound Correction	FULL LENGTH	3163	SigPep, GPIanchor
TcCLB.504115.10	trans-sialidase, putative [4916.t00001]|full Length (3162)|SigPep, GPIanchor	trans-sialidase, putative [4916.t00001]	Previously Annotated	FULL LENGTH	3162	SigPep, GPIanchor
TcCLB.506763.110	trans-sialidase, putative [7086.t00011]|full Length (3162)|SigPep, 1 VTVxNVxLYNR, GPIanchor	trans-sialidase, putative [7086.t00011]	Previously Annotated	FULL LENGTH	3162	SigPep, 1 VTVxNVxLYNR, GPIanchor
TcCLB.510643.40	trans-sialidase, putative [8452.t00004]|full Length (3162)|SigPep, GPIanchor	trans-sialidase, putative [8452.t00004]	Previously Annotated	FULL LENGTH	3162	SigPep, GPIanchor
TcCLB.511861.50	trans-sialidase, putative [8811.t00005]|full Length (3162)|SigPep, GPIanchor	trans-sialidase, putative [8811.t00005]	Previously Annotated	FULL LENGTH	3162	SigPep, GPIanchor
TcCLB.510197.10	trans-sialidase, putative [8332.t00001]|full Length (3159)|SigPep, 1 VTVxNVxLYNR, GPIanchor|in-frame stop	trans-sialidase (pseudogene), putative [8332.t00001]	Previously Annotated	FULL LENGTH	3159	SigPep, 1 VTVxNVxLYNR, GPIanchor
TcCLB.510307.240	trans-sialidase, putative [8361.t00024]|full Length (3153)|SigPep, GPIanchor	trans-sialidase, putative [8361.t00024]	Previously Annotated	FULL LENGTH	3153	SigPep, GPIanchor
TcCLB.509221.50	trans-sialidase, putative [5662.t00005]|full Length (3150)|SigPep, GPIanchor|in-frame stop	trans-sialidase (pseudogene), putative [5662.t00005]	Previously Annotated	FULL LENGTH	3150	SigPep, GPIanchor
TcCLB.510155.220	trans-sialidase, putative [8320.t00022]|full Length (3150)|SigPep, GPIanchor|in-frame stop	trans-sialidase (pseudogene), putative [8320.t00022]	Previously Annotated	FULL LENGTH	3150	SigPep, GPIanchor
TcCLB.510093.20	trans-sialidase, putative [5838.t00002]|full Length (3147)|SigPep, GPIanchor	trans-sialidase, putative [5838.t00002]	Previously Annotated	FULL LENGTH	3147	SigPep, GPIanchor
TcCLB.511587.90	trans-sialidase, putative [8729.t00009]|full Length (3147)|SigPep, GPIanchor	trans-sialidase, putative [8729.t00009]	Previously Annotated	FULL LENGTH	3147	SigPep, GPIanchor
TcCLB.506217.40	trans-sialidase, putative [6856.t00004]|full Length (3144)|SigPep, GPIanchor	trans-sialidase, putative [6856.t00004]	Previously Annotated	FULL LENGTH	3144	SigPep, GPIanchor
TcCLB.508515.150	trans-sialidase, putative [7759.t00015]|full Length (3144)|SigPep, GPIanchor	trans-sialidase, putative [7759.t00015]	Previously Annotated	FULL LENGTH	3144	SigPep, GPIanchor
TcCLB.506683.110	trans-sialidase, putative [7053.t00011]|full Length (3141)|SigPep, GPIanchor	trans-sialidase, putative [7053.t00011]	Previously Annotated	FULL LENGTH	3141	SigPep, GPIanchor
TcCLB.511833.10	trans-sialidase, putative [8802.t00001]|full Length (3141)|SigPep, GPIanchor	trans-sialidase, putative [8802.t00001]	Previously Annotated	FULL LENGTH	3141	SigPep, GPIanchor
TcCLB.507313.20	trans-sialidase, putative [7295.t00002]|full Length (3138)|SigPep, GPIanchor	trans-sialidase, putative [7295.t00002]	Previously Annotated	FULL LENGTH	3138	SigPep, GPIanchor
TcCLB.508629.100	trans-sialidase, putative [7807.t00010]|full Length (3138)|SigPep, 1 VTVxNVxLYNR, GPIanchor|in-frame stop	trans-sialidase (pseudogene), putative [7807.t00010]	Previously Annotated	FULL LENGTH	3138	SigPep, 1 VTVxNVxLYNR, GPIanchor
TcCLB.511669.10	trans-sialidase, putative [8749.t00001]|full Length (3138)|SigPep, GPIanchor	trans-sialidase, putative [8749.t00001]	Previously Annotated	FULL LENGTH	3138	SigPep, GPIanchor
TcCLB.506961.25	trans-sialidase, putative [7153.t00019]|partial (3135)|SigPep, 1 SxDxGxTW	trans-sialidase, putative [7153.t00019]	Previously Annotated	PARTIAL	3135	SigPep, 1 SxDxGxTW
TcCLB.508963.30	trans-sialidase, putative [7941.t00003]|full Length (3135)|SigPep, GPIanchor	trans-sialidase, putative [7941.t00003]	Previously Annotated	FULL LENGTH	3135	SigPep, GPIanchor
TcCLB.509905.170	trans-sialidase, putative [8239.t00017]|full Length (3135)|SigPep, GPIanchor	trans-sialidase, putative [8239.t00017]	Previously Annotated	FULL LENGTH	3135	SigPep, GPIanchor
TcCLB.509931.20	trans-sialidase, putative [8248.t00002]|full Length (3135)|SigPep, GPIanchor	trans-sialidase, putative [8248.t00002]	Previously Annotated	FULL LENGTH	3135	SigPep, GPIanchor
TcCLB.509815.100020	trans-sialidase, putative [8212.t00002]|full Length (3134)|SigPep, GPIanchor|in-frame stop	trans-sialidase (pseudogene), putative [8212.t00002]	Bound Correction	FULL LENGTH	3134	SigPep, GPIanchor
TcCLB.504869.20001	unannotated trans-sialidase, putative|full Length (3133)|SigPep, 1 SxDxGxTW, GPIanchor|in-frame stop	unannotated trans-sialidase, putative	Newly Annotated	FULL LENGTH	3133	SigPep, 1 SxDxGxTW, GPIanchor
TcCLB.505201.50	trans-sialidase, putative [5156.t00005]|full Length (3132)|SigPep, GPIanchor|in-frame stop	trans-sialidase (pseudogene), putative [5156.t00005]	Previously Annotated	FULL LENGTH	3132	SigPep, GPIanchor
TcCLB.505993.30	trans-sialidase, putative [6767.t00003]|full Length (3132)|SigPep, GPIanchor	trans-sialidase, putative [6767.t00003]	Previously Annotated	FULL LENGTH	3132	SigPep, GPIanchor
TcCLB.506083.20	trans-sialidase, putative [6805.t00002]|full Length (3132)|SigPep, GPIanchor|in-frame stop	trans-sialidase (pseudogene), putative [6805.t00002]	Previously Annotated	FULL LENGTH	3132	SigPep, GPIanchor
TcCLB.506623.20	trans-sialidase, putative [7026.t00002]|full Length (3132)|SigPep, GPIanchor|in-frame stop	trans-sialidase (pseudogene), putative [7026.t00002]	Previously Annotated	FULL LENGTH	3132	SigPep, GPIanchor
TcCLB.507555.50	trans-sialidase, putative [7381.t00005]|full Length (3132)|SigPep, GPIanchor	trans-sialidase, putative [7381.t00005]	Previously Annotated	FULL LENGTH	3132	SigPep, GPIanchor
TcCLB.509765.50	trans-sialidase, putative [8195.t00005]|full Length (3132)|SigPep, GPIanchor	trans-sialidase, putative [8195.t00005]	Previously Annotated	FULL LENGTH	3132	SigPep, GPIanchor
TcCLB.506331.50	trans-sialidase, putative [6900.t00005]|full Length (3129)|SigPep, GPIanchor|in-frame stop	trans-sialidase (pseudogene), putative [6900.t00005]	Previously Annotated	FULL LENGTH	3129	SigPep, GPIanchor
TcCLB.507753.10	trans-sialidase, putative [7457.t00001]|full Length (3129)|SigPep, 1 VTVxNVxLYNR, GPIanchor	trans-sialidase, putative [7457.t00001]	Previously Annotated	FULL LENGTH	3129	SigPep, 1 VTVxNVxLYNR, GPIanchor
TcCLB.507759.10	trans-sialidase, putative [7460.t00001]|full Length (3129)|SigPep, GPIanchor	trans-sialidase, putative [7460.t00001]	Previously Annotated	FULL LENGTH	3129	SigPep, GPIanchor
TcCLB.508171.10	trans-sialidase, putative [7623.t00001]|full Length (3129)|SigPep, GPIanchor	trans-sialidase, putative [7623.t00001]	Previously Annotated	FULL LENGTH	3129	SigPep, GPIanchor
TcCLB.509663.50	trans-sialidase, putative [8162.t00005]|full Length (3129)|SigPep, GPIanchor	trans-sialidase, putative [8162.t00005]	Previously Annotated	FULL LENGTH	3129	SigPep, GPIanchor
TcCLB.511911.60	trans-sialidase, putative [8825.t00006]|full Length (3129)|SigPep, 1 VTVxNVxLYNR, GPIanchor	trans-sialidase, putative [8825.t00006]	Previously Annotated	FULL LENGTH	3129	SigPep, 1 VTVxNVxLYNR, GPIanchor
TcCLB.504065.100050	trans-sialidase, putative [4891.t00005]|full Length (3128)|SigPep, GPIanchor|in-frame stop	trans-sialidase (pseudogene), putative [4891.t00005]	Bound Correction	FULL LENGTH	3128	SigPep, GPIanchor
TcCLB.508061.1000130	trans-sialidase, putative [7584.t00013]|full Length (3127)|SigPep, 1 VTVxNVxLYNR, GPIanchor|in-frame stop	trans-sialidase (pseudogene), putative [7584.t00013]	Bound Correction	FULL LENGTH	3127	SigPep, 1 VTVxNVxLYNR, GPIanchor
TcCLB.461801.20001	unannotated trans-sialidase, putative|partial (3127)|SigPep|in-frame stop	unannotated trans-sialidase, putative	Newly Annotated	PARTIAL	3127	SigPep
TcCLB.506341.50	trans-sialidase, putative [5359.t00005]|full Length (3126)|SigPep, GPIanchor	trans-sialidase, putative [5359.t00005]	Previously Annotated	FULL LENGTH	3126	SigPep, GPIanchor
TcCLB.509959.60	trans-sialidase, putative [5818.t00006]|full Length (3126)|SigPep, GPIanchor|in-frame stop	trans-sialidase (pseudogene), putative [5818.t00006]	Previously Annotated	FULL LENGTH	3126	SigPep, GPIanchor
TcCLB.505365.60	trans-sialidase, putative [6585.t00006]|full Length (3126)|SigPep, GPIanchor	trans-sialidase, putative [6585.t00006]	Previously Annotated	FULL LENGTH	3126	SigPep, GPIanchor
TcCLB.508451.10	trans-sialidase, putative [7735.t00001]|full Length (3126)|SigPep, GPIanchor|in-frame stop	trans-sialidase (pseudogene), putative [7735.t00001]	Previously Annotated	FULL LENGTH	3126	SigPep, GPIanchor
TcCLB.508677.100040	trans-sialidase, putative [7825.t00004]|full Length (3126)|SigPep, GPIanchor|in-frame stop	trans-sialidase, putative [7825.t00004]	Bound Correction	FULL LENGTH	3126	SigPep, GPIanchor
TcCLB.509295.100030	trans-sialidase, putative [8063.t00003]|full Length (3124)|SigPep, GPIanchor|in-frame stop	trans-sialidase (pseudogene), putative [8063.t00003]	Bound Correction	FULL LENGTH	3124	SigPep, GPIanchor
TcCLB.510175.30	trans-sialidase, putative [5855.t00003]|full Length (3123)|SigPep, GPIanchor|in-frame stop	trans-sialidase (pseudogene), putative [5855.t00003]	Previously Annotated	FULL LENGTH	3123	SigPep, GPIanchor
TcCLB.507905.30	trans-sialidase, putative [7522.t00003]|full Length (3123)|SigPep, 1 VTVxNVxLYNR, GPIanchor|in-frame stop	trans-sialidase (pseudogene), putative [7522.t00003]	Previously Annotated	FULL LENGTH	3123	SigPep, 1 VTVxNVxLYNR, GPIanchor
TcCLB.511129.40	trans-sialidase, putative [8604.t00004]|full Length (3123)|SigPep, 1 VTVxNVxLYNR, GPIanchor	trans-sialidase, putative [8604.t00004]	Previously Annotated	FULL LENGTH	3123	SigPep, 1 VTVxNVxLYNR, GPIanchor
TcCLB.511301.1000180	trans-sialidase, putative [8652.t00018]|full Length (3119)|SigPep, 1 VTVxNVxLYNR, GPIanchor|in-frame stop	trans-sialidase (pseudogene), putative [8652.t00018]	Bound Correction	FULL LENGTH	3119	SigPep, 1 VTVxNVxLYNR, GPIanchor
TcCLB.505997.80	trans-sialidase, putative [6769.t00008]|full Length (3117)|SigPep, GPIanchor	trans-sialidase, putative [6769.t00008]	Previously Annotated	FULL LENGTH	3117	SigPep, GPIanchor
TcCLB.506975.90	trans-sialidase, putative [7159.t00009]|full Length (3117)|SigPep, GPIanchor	trans-sialidase, putative [7159.t00009]	Previously Annotated	FULL LENGTH	3117	SigPep, GPIanchor
TcCLB.507653.1000110	trans-sialidase, putative [7419.t00011]|full Length (3117)|SigPep, GPIanchor|in-frame stop	trans-sialidase (pseudogene), putative [7419.t00011]	Bound Correction	FULL LENGTH	3117	SigPep, GPIanchor
TcCLB.508521.20	trans-sialidase, putative [7761.t00002]|full Length (3117)|SigPep, GPIanchor	trans-sialidase, putative [7761.t00002]	Previously Annotated	FULL LENGTH	3117	SigPep, GPIanchor
TcCLB.509387.10	trans-sialidase, putative [8086.t00001]|full Length (3117)|SigPep, GPIanchor	trans-sialidase, putative [8086.t00001]	Previously Annotated	FULL LENGTH	3117	SigPep, GPIanchor
TcCLB.508919.1000180	trans-sialidase, putative [7927.t00018]|full Length (3115)|SigPep, GPIanchor|in-frame stop	trans-sialidase (pseudogene), putative [7927.t00018]	Bound Correction	FULL LENGTH	3115	SigPep, GPIanchor
TcCLB.503861.40	trans-sialidase, putative [4789.t00004]|full Length (3114)|SigPep, GPIanchor	trans-sialidase, putative [4789.t00004]	Previously Annotated	FULL LENGTH	3114	SigPep, GPIanchor
TcCLB.511665.60	trans-sialidase, putative [8748.t00006]|full Length (3111)|SigPep, GPIanchor|in-frame stop	trans-sialidase (pseudogene), putative [8748.t00006]	Previously Annotated	FULL LENGTH	3111	SigPep, GPIanchor
TcCLB.508023.20	trans-sialidase, putative [7573.t00002]|partial (3108)|SigPep, 1 VTVxNVxLYNR|in-frame stop	trans-sialidase (pseudogene), putative [7573.t00002]	Previously Annotated	PARTIAL	3108	SigPep, 1 VTVxNVxLYNR
TcCLB.462379.20001	unannotated trans-sialidase, putative|full Length (3108)|SigPep, GPIanchor	unannotated trans-sialidase, putative	Newly Annotated	FULL LENGTH	3108	SigPep, GPIanchor
TcCLB.424427.20001	unannotated trans-sialidase, putative|partial (3106)|SigPep, 1 VTVxNVxLYNR|in-frame stop	unannotated trans-sialidase, putative	Newly Annotated	PARTIAL	3106	SigPep, 1 VTVxNVxLYNR
TcCLB.503439.40	trans-sialidase, putative [4578.t00004]|full Length (3105)|SigPep, GPIanchor|in-frame stop	trans-sialidase (pseudogene), putative [4578.t00004]	Previously Annotated	FULL LENGTH	3105	SigPep, GPIanchor
TcCLB.506103.20001	unannotated trans-sialidase, putative|partial (3105)|SigPep|in-frame stop	unannotated trans-sialidase, putative	Newly Annotated	PARTIAL	3105	SigPep
TcCLB.508903.110	trans-sialidase, putative [7922.t00011]|full Length (3102)|SigPep, GPIanchor	trans-sialidase, putative [7922.t00011]	Previously Annotated	FULL LENGTH	3102	SigPep, GPIanchor
TcCLB.507233.10	trans-sialidase, putative [7262.t00001]|full Length (3099)|SigPep, 1 VTVxNVxLYNR, GPIanchor	trans-sialidase, putative [7262.t00001]	Previously Annotated	FULL LENGTH	3099	SigPep, 1 VTVxNVxLYNR, GPIanchor
TcCLB.508637.10	trans-sialidase, putative [7811.t00001]|full Length (3099)|SigPep, 1 VTVxNVxLYNR, GPIanchor	trans-sialidase, putative [7811.t00001]	Previously Annotated	FULL LENGTH	3099	SigPep, 1 VTVxNVxLYNR, GPIanchor
TcCLB.503569.20001	unannotated trans-sialidase, putative|partial (3096)|SigPep|in-frame stop	unannotated trans-sialidase, putative	Newly Annotated	PARTIAL	3096	SigPep
TcCLB.439515.20001	unannotated trans-sialidase, putative|pseudogene (3091)|1 VTVxNVxLYNR, GPIanchor|in-frame stop	unannotated trans-sialidase, putative	Newly Annotated	PSEUDOGENE	3091	1 VTVxNVxLYNR, GPIanchor
TcCLB.511831.10	trans-sialidase, putative [8801.t00001]|partial (3081)|SigPep	trans-sialidase, putative [8801.t00001]	Previously Annotated	PARTIAL	3081	SigPep
TcCLB.506055.100014	trans-sialidase, putative [6794.t00005]|partial (3067)|SigPep, 1 SxDxGxTW, TS Repeats|in-frame stop	trans-sialidase (pseudogene), putative [6794.t00005]	Bound Correction	PARTIAL	3067	SigPep, 1 SxDxGxTW, TS Repeats
TcCLB.511835.10	trans-sialidase, putative [8803.t00001]|full Length (3054)|SigPep, 1 VTVxNVxLYNR, GPIanchor	trans-sialidase, putative [8803.t00001]	Previously Annotated	FULL LENGTH	3054	SigPep, 1 VTVxNVxLYNR, GPIanchor
TcCLB.505699.10	trans-sialidase, putative [6683.t00001]|full Length (3039)|SigPep, 1 SxDxGxTW, 1 VTVxNVxLYNR, GPIanchor	trans-sialidase, putative [6683.t00001]	Previously Annotated	FULL LENGTH	3039	SigPep, 1 SxDxGxTW, 1 VTVxNVxLYNR, GPIanchor
TcCLB.509333.10	trans-sialidase, putative [5686.t00001]|full Length (3021)|SigPep, 1 VTVxNVxLYNR, GPIanchor	trans-sialidase, putative [5686.t00001]	Previously Annotated	FULL LENGTH	3021	SigPep, 1 VTVxNVxLYNR, GPIanchor
TcCLB.510847.10	trans-sialidase, putative [5996.t00001]|full Length (3018)|SigPep, GPIanchor	trans-sialidase, putative [5996.t00001]	Previously Annotated	FULL LENGTH	3018	SigPep, GPIanchor
TcCLB.508903.10	trans-sialidase, putative [7922.t00001]|full Length (3018)|SigPep, GPIanchor|in-frame stop	trans-sialidase (pseudogene), putative [7922.t00001]	Previously Annotated	FULL LENGTH	3018	SigPep, GPIanchor
TcCLB.504425.10	trans-sialidase, putative [5018.t00001]|full Length (3009)|SigPep, 1 VTVxNVxLYNR, GPIanchor	trans-sialidase, putative [5018.t00001]	Previously Annotated	FULL LENGTH	3009	SigPep, 1 VTVxNVxLYNR, GPIanchor
TcCLB.508045.120	trans-sialidase, putative [7579.t00012]|full Length (3009)|SigPep, 1 VTVxNVxLYNR, GPIanchor	trans-sialidase, putative [7579.t00012]	Previously Annotated	FULL LENGTH	3009	SigPep, 1 VTVxNVxLYNR, GPIanchor
TcCLB.504429.50	trans-sialidase, putative [6289.t00005]|full Length (3006)|SigPep, 1 VTVxNVxLYNR, GPIanchor|in-frame stop	trans-sialidase (pseudogene), putative [6289.t00005]	Previously Annotated	FULL LENGTH	3006	SigPep, 1 VTVxNVxLYNR, GPIanchor
TcCLB.510631.20	trans-sialidase, putative [5958.t00002]|partial (3003)|SigPep|in-frame stop	trans-sialidase (pseudogene), putative [5958.t00002]	Previously Annotated	PARTIAL	3003	SigPep
TcCLB.506847.50	trans-sialidase, putative [5402.t00005]|full Length (2994)|SigPep, GPIanchor|in-frame stop	trans-sialidase (pseudogene), putative [5402.t00005]	Previously Annotated	FULL LENGTH	2994	SigPep, GPIanchor
TcCLB.504427.230	trans-sialidase, putative [6288.t00023]|full Length (2994)|SigPep, GPIanchor	trans-sialidase, putative [6288.t00023]	Previously Annotated	FULL LENGTH	2994	SigPep, GPIanchor
TcCLB.508221.650	trans-sialidase, putative [7644.t00065]|full Length (2973)|SigPep, 1 VTVxNVxLYNR, GPIanchor	trans-sialidase, putative [7644.t00065]	Previously Annotated	FULL LENGTH	2973	SigPep, 1 VTVxNVxLYNR, GPIanchor
TcCLB.509157.170	trans-sialidase, putative [8017.t00017]|full Length (2961)|SigPep, 1 VTVxNVxLYNR, GPIanchor	trans-sialidase, putative [8017.t00017]	Previously Annotated	FULL LENGTH	2961	SigPep, 1 VTVxNVxLYNR, GPIanchor
TcCLB.510331.10	trans-sialidase, putative [5894.t00001]|full Length (2952)|SigPep, 1 VTVxNVxLYNR, GPIanchor	trans-sialidase, putative [5894.t00001]	Previously Annotated	FULL LENGTH	2952	SigPep, 1 VTVxNVxLYNR, GPIanchor
TcCLB.506885.140	trans-sialidase, putative [7127.t00014]|full Length (2952)|SigPep, GPIanchor|in-frame stop	trans-sialidase (pseudogene), putative [7127.t00014]	Previously Annotated	FULL LENGTH	2952	SigPep, GPIanchor
TcCLB.506885.210	trans-sialidase, putative [7127.t00021]|full Length (2952)|SigPep, GPIanchor	trans-sialidase, putative [7127.t00021]	Previously Annotated	FULL LENGTH	2952	SigPep, GPIanchor
TcCLB.507549.20	trans-sialidase, putative [7379.t00002]|pseudogene (2943)|GPIanchor|in-frame stop	trans-sialidase (pseudogene), putative [7379.t00002]	Previously Annotated	PSEUDOGENE	2943	GPIanchor
TcCLB.510729.280	trans-sialidase, putative [8476.t00028]|full Length (2943)|SigPep, GPIanchor	trans-sialidase, putative [8476.t00028]	Previously Annotated	FULL LENGTH	2943	SigPep, GPIanchor
TcCLB.506251.70	trans-sialidase, putative [6871.t00007]|full Length (2940)|SigPep, 1 VTVxNVxLYNR, GPIanchor|in-frame stop	trans-sialidase (pseudogene), putative [6871.t00007]	Previously Annotated	FULL LENGTH	2940	SigPep, 1 VTVxNVxLYNR, GPIanchor
TcCLB.506427.10	trans-sialidase, putative [6940.t00001]|full Length (2937)|SigPep, GPIanchor	trans-sialidase, putative [6940.t00001]	Previously Annotated	FULL LENGTH	2937	SigPep, GPIanchor
TcCLB.507869.20	trans-sialidase, putative [7505.t00002]|partial (2922)|SigPep|in-frame stop	trans-sialidase (pseudogene), putative [7505.t00002]	Previously Annotated	PARTIAL	2922	SigPep
TcCLB.508143.90	trans-sialidase, putative [7614.t00009]|full Length (2907)|SigPep, 1 VTVxNVxLYNR, GPIanchor|in-frame stop	trans-sialidase (pseudogene), putative [7614.t00009]	Previously Annotated	FULL LENGTH	2907	SigPep, 1 VTVxNVxLYNR, GPIanchor
TcCLB.506967.60	trans-sialidase, putative [7156.t00006]|full Length (2904)|SigPep, 1 VTVxNVxLYNR, GPIanchor	trans-sialidase, putative [7156.t00006]	Previously Annotated	FULL LENGTH	2904	SigPep, 1 VTVxNVxLYNR, GPIanchor
TcCLB.508293.60	trans-sialidase, putative [7673.t00006]|full Length (2901)|SigPep, 1 VTVxNVxLYNR, GPIanchor	trans-sialidase, putative [7673.t00006]	Previously Annotated	FULL LENGTH	2901	SigPep, 1 VTVxNVxLYNR, GPIanchor
TcCLB.510279.230	trans-sialidase, putative [8353.t00023]|full Length (2898)|SigPep, 1 VTVxNVxLYNR, GPIanchor	trans-sialidase, putative [8353.t00023]	Previously Annotated	FULL LENGTH	2898	SigPep, 1 VTVxNVxLYNR, GPIanchor
TcCLB.506245.250	trans-sialidase, putative [6868.t00025]|full Length (2895)|SigPep, 1 VTVxNVxLYNR, GPIanchor	trans-sialidase, putative [6868.t00025]	Previously Annotated	FULL LENGTH	2895	SigPep, 1 VTVxNVxLYNR, GPIanchor
TcCLB.506939.120	trans-sialidase, putative [5416.t00012]|full Length (2892)|SigPep, 1 VTVxNVxLYNR, GPIanchor	trans-sialidase, putative [5416.t00012]	Previously Annotated	FULL LENGTH	2892	SigPep, 1 VTVxNVxLYNR, GPIanchor
TcCLB.427325.20001	unannotated trans-sialidase, putative|pseudogene (2880)|in-frame stop	unannotated trans-sialidase, putative	Newly Annotated	PSEUDOGENE	2880
TcCLB.510697.50	trans-sialidase, putative [5972.t00005]|full Length (2877)|SigPep, 1 VTVxNVxLYNR, GPIanchor	trans-sialidase, putative [5972.t00005]	Previously Annotated	FULL LENGTH	2877	SigPep, 1 VTVxNVxLYNR, GPIanchor
TcCLB.506885.480	trans-sialidase, putative [7127.t00048]|full Length (2877)|SigPep, 1 VTVxNVxLYNR, GPIanchor	trans-sialidase, putative [7127.t00048]	Previously Annotated	FULL LENGTH	2877	SigPep, 1 VTVxNVxLYNR, GPIanchor
TcCLB.510201.10	trans-sialidase, putative [8333.t00001]|full Length (2877)|SigPep, 1 VTVxNVxLYNR, GPIanchor	trans-sialidase, putative [8333.t00001]	Previously Annotated	FULL LENGTH	2877	SigPep, 1 VTVxNVxLYNR, GPIanchor
TcCLB.511063.140	trans-sialidase, putative [8586.t00014]|full Length (2877)|SigPep, 1 VTVxNVxLYNR, GPIanchor|in-frame stop	trans-sialidase (pseudogene), putative [8586.t00014]	Previously Annotated	FULL LENGTH	2877	SigPep, 1 VTVxNVxLYNR, GPIanchor
TcCLB.507245.100020	trans-sialidase, putative [7267.t00002]|partial (2876)|SigPep, 1 VTVxNVxLYNR|in-frame stop	trans-sialidase (pseudogene), putative [7267.t00002]	Bound Correction	PARTIAL	2876	SigPep, 1 VTVxNVxLYNR
TcCLB.503827.100	trans-sialidase, putative [4772.t00010]|full Length (2874)|SigPep, 1 VTVxNVxLYNR, GPIanchor	trans-sialidase, putative [4772.t00010]	Previously Annotated	FULL LENGTH	2874	SigPep, 1 VTVxNVxLYNR, GPIanchor
TcCLB.507069.160	trans-sialidase, putative [7194.t00016]|full Length (2874)|SigPep, 1 VTVxNVxLYNR, GPIanchor	trans-sialidase, putative [7194.t00016]	Previously Annotated	FULL LENGTH	2874	SigPep, 1 VTVxNVxLYNR, GPIanchor
TcCLB.508163.250	trans-sialidase, putative [7620.t00025]|full Length (2874)|SigPep, 1 VTVxNVxLYNR, GPIanchor	trans-sialidase, putative [7620.t00025]	Previously Annotated	FULL LENGTH	2874	SigPep, 1 VTVxNVxLYNR, GPIanchor
TcCLB.510191.100040	trans-sialidase, putative [8330.t00004]|full Length (2873)|SigPep, 1 VTVxNVxLYNR, GPIanchor|in-frame stop	trans-sialidase (pseudogene), putative [8330.t00004]	Bound Correction	FULL LENGTH	2873	SigPep, 1 VTVxNVxLYNR, GPIanchor
TcCLB.507071.80	trans-sialidase, putative [7195.t00008]|full Length (2871)|SigPep, 1 VTVxNVxLYNR, GPIanchor	trans-sialidase, putative [7195.t00008]	Previously Annotated	FULL LENGTH	2871	SigPep, 1 VTVxNVxLYNR, GPIanchor
TcCLB.510197.130	trans-sialidase, putative [8332.t00013]|full Length (2871)|SigPep, 1 VTVxNVxLYNR, GPIanchor	trans-sialidase, putative [8332.t00013]	Previously Annotated	FULL LENGTH	2871	SigPep, 1 VTVxNVxLYNR, GPIanchor
TcCLB.510197.180	trans-sialidase, putative [8332.t00018]|full Length (2871)|SigPep, 1 VTVxNVxLYNR, GPIanchor	trans-sialidase, putative [8332.t00018]	Previously Annotated	FULL LENGTH	2871	SigPep, 1 VTVxNVxLYNR, GPIanchor
TcCLB.510693.240	trans-sialidase, putative [8469.t00024]|full Length (2871)|SigPep, 1 VTVxNVxLYNR, GPIanchor	trans-sialidase, putative [8469.t00024]	Previously Annotated	FULL LENGTH	2871	SigPep, 1 VTVxNVxLYNR, GPIanchor
TcCLB.509867.70	trans-sialidase, putative [5800.t00007]|full Length (2868)|SigPep, 1 VTVxNVxLYNR, GPIanchor	trans-sialidase, putative [5800.t00007]	Previously Annotated	FULL LENGTH	2868	SigPep, 1 VTVxNVxLYNR, GPIanchor
TcCLB.506613.40	trans-sialidase, putative [7021.t00004]|full Length (2868)|SigPep, 1 VTVxNVxLYNR, GPIanchor	trans-sialidase, putative [7021.t00004]	Previously Annotated	FULL LENGTH	2868	SigPep, 1 VTVxNVxLYNR, GPIanchor
TcCLB.510553.40	trans-sialidase, putative [8429.t00004]|full Length (2868)|SigPep, 1 VTVxNVxLYNR, GPIanchor	trans-sialidase, putative [8429.t00004]	Previously Annotated	FULL LENGTH	2868	SigPep, 1 VTVxNVxLYNR, GPIanchor
TcCLB.510693.120	trans-sialidase, putative [8469.t00012]|full Length (2868)|SigPep, 1 VTVxNVxLYNR, GPIanchor|in-frame stop	trans-sialidase (pseudogene), putative [8469.t00012]	Previously Annotated	FULL LENGTH	2868	SigPep, 1 VTVxNVxLYNR, GPIanchor
TcCLB.504313.10	trans-sialidase, putative [6254.t00001]|full Length (2865)|SigPep, GPIanchor	trans-sialidase, putative [6254.t00001]	Previously Annotated	FULL LENGTH	2865	SigPep, GPIanchor
TcCLB.508107.30	trans-sialidase, putative [7601.t00003]|full Length (2865)|SigPep, 1 VTVxNVxLYNR, GPIanchor	trans-sialidase, putative [7601.t00003]	Previously Annotated	FULL LENGTH	2865	SigPep, 1 VTVxNVxLYNR, GPIanchor
TcCLB.509419.70	trans-sialidase, putative [8094.t00007]|full Length (2865)|SigPep, 1 VTVxNVxLYNR, GPIanchor	trans-sialidase, putative [8094.t00007]	Previously Annotated	FULL LENGTH	2865	SigPep, 1 VTVxNVxLYNR, GPIanchor
TcCLB.511183.400	trans-sialidase, putative [8617.t00040]|full Length (2865)|SigPep, 1 VTVxNVxLYNR, GPIanchor	trans-sialidase, putative [8617.t00040]	Previously Annotated	FULL LENGTH	2865	SigPep, 1 VTVxNVxLYNR, GPIanchor
TcCLB.506813.190	trans-sialidase, putative [5397.t00019]|full Length (2862)|SigPep, 1 VTVxNVxLYNR, GPIanchor	trans-sialidase, putative [5397.t00019]	Previously Annotated	FULL LENGTH	2862	SigPep, 1 VTVxNVxLYNR, GPIanchor
TcCLB.507069.40	trans-sialidase, putative [7194.t00004]|full Length (2862)|SigPep, 1 VTVxNVxLYNR, GPIanchor	trans-sialidase, putative [7194.t00004]	Previously Annotated	FULL LENGTH	2862	SigPep, 1 VTVxNVxLYNR, GPIanchor
TcCLB.510543.100030	trans-sialidase, putative [8424.t00003]|partial (2860)|SigPep|in-frame stop	trans-sialidase (pseudogene), putative [8424.t00003]	Bound Correction	PARTIAL	2860	SigPep
TcCLB.510907.10	trans-sialidase, putative [8541.t00001]|full Length (2859)|SigPep, 1 VTVxNVxLYNR, GPIanchor	trans-sialidase, putative [8541.t00001]	Previously Annotated	FULL LENGTH	2859	SigPep, 1 VTVxNVxLYNR, GPIanchor
TcCLB.511173.160	trans-sialidase, putative [8613.t00016]|full Length (2859)|SigPep, 1 VTVxNVxLYNR, GPIanchor|in-frame stop	trans-sialidase (pseudogene), putative [8613.t00016]	Previously Annotated	FULL LENGTH	2859	SigPep, 1 VTVxNVxLYNR, GPIanchor
TcCLB.505535.20001	unannotated trans-sialidase, putative|pseudogene (2858)|GPIanchor|in-frame stop	unannotated trans-sialidase, putative	Newly Annotated	PSEUDOGENE	2858	GPIanchor
TcCLB.507071.390	trans-sialidase, putative [7195.t00039]|full Length (2856)|SigPep, 1 VTVxNVxLYNR, GPIanchor	trans-sialidase, putative [7195.t00039]	Previously Annotated	FULL LENGTH	2856	SigPep, 1 VTVxNVxLYNR, GPIanchor
TcCLB.509665.100030	trans-sialidase, putative [8163.t00003]|full Length (2856)|SigPep, 1 VTVxNVxLYNR, GPIanchor|in-frame stop	trans-sialidase, putative [8163.t00003]	Bound Correction	FULL LENGTH	2856	SigPep, 1 VTVxNVxLYNR, GPIanchor
TcCLB.508221.590	trans-sialidase, putative [7644.t00059]|full Length (2853)|SigPep, 1 VTVxNVxLYNR, GPIanchor	trans-sialidase, putative [7644.t00059]	Previously Annotated	FULL LENGTH	2853	SigPep, 1 VTVxNVxLYNR, GPIanchor
TcCLB.511173.230	trans-sialidase, putative [8613.t00023]|full Length (2853)|SigPep, 1 VTVxNVxLYNR, GPIanchor|in-frame stop	trans-sialidase (pseudogene), putative [8613.t00023]	Previously Annotated	FULL LENGTH	2853	SigPep, 1 VTVxNVxLYNR, GPIanchor
TcCLB.508013.40	trans-sialidase, putative [5531.t00004]|full Length (2850)|SigPep, 1 VTVxNVxLYNR, GPIanchor	trans-sialidase, putative [5531.t00004]	Previously Annotated	FULL LENGTH	2850	SigPep, 1 VTVxNVxLYNR, GPIanchor
TcCLB.506703.90	trans-sialidase, putative [7060.t00009]|full Length (2850)|SigPep, 1 VTVxNVxLYNR, GPIanchor	trans-sialidase, putative [7060.t00009]	Previously Annotated	FULL LENGTH	2850	SigPep, 1 VTVxNVxLYNR, GPIanchor
TcCLB.507479.70	trans-sialidase, putative [5478.t00007]|full Length (2847)|SigPep, 1 SxDxGxTW, GPIanchor	trans-sialidase, putative [5478.t00007]	Previously Annotated	FULL LENGTH	2847	SigPep, 1 SxDxGxTW, GPIanchor
TcCLB.510115.30	trans-sialidase, putative [5842.t00003]|full Length (2847)|SigPep, 1 VTVxNVxLYNR, GPIanchor	trans-sialidase, putative [5842.t00003]	Previously Annotated	FULL LENGTH	2847	SigPep, 1 VTVxNVxLYNR, GPIanchor
TcCLB.505297.50	trans-sialidase, putative [6566.t00005]|full Length (2847)|SigPep, 1 VTVxNVxLYNR, GPIanchor|in-frame stop	trans-sialidase (pseudogene), putative [6566.t00005]	Previously Annotated	FULL LENGTH	2847	SigPep, 1 VTVxNVxLYNR, GPIanchor
TcCLB.507167.1000140	trans-sialidase, putative [7234.t00014]|partial (2847)|SigPep|in-frame stop	trans-sialidase (pseudogene), putative [7234.t00014]	Bound Correction	PARTIAL	2847	SigPep
TcCLB.510853.40	trans-sialidase, putative [8523.t00004]|full Length (2847)|SigPep, 1 SxDxGxTW, GPIanchor	trans-sialidase, putative [8523.t00004]	Previously Annotated	FULL LENGTH	2847	SigPep, 1 SxDxGxTW, GPIanchor
TcCLB.511149.180	trans-sialidase, putative [8608.t00018]|full Length (2847)|SigPep, 1 VTVxNVxLYNR, GPIanchor	trans-sialidase, putative [8608.t00018]	Previously Annotated	FULL LENGTH	2847	SigPep, 1 VTVxNVxLYNR, GPIanchor
TcCLB.510085.50	trans-sialidase, putative [5837.t00005]|full Length (2841)|SigPep, 1 VTVxNVxLYNR, GPIanchor|in-frame stop	trans-sialidase (pseudogene), putative [5837.t00005]	Previously Annotated	FULL LENGTH	2841	SigPep, 1 VTVxNVxLYNR, GPIanchor
TcCLB.508437.20	trans-sialidase, putative [7729.t00002]|full Length (2841)|SigPep, GPIanchor|in-frame stop	trans-sialidase (pseudogene), putative [7729.t00002]	Previously Annotated	FULL LENGTH	2841	SigPep, GPIanchor
TcCLB.506245.100060	trans-sialidase, putative [6868.t00006]|full Length (2838)|SigPep, 1 VTVxNVxLYNR, GPIanchor|in-frame stop	trans-sialidase, putative [6868.t00006]	Bound Correction	FULL LENGTH	2838	SigPep, 1 VTVxNVxLYNR, GPIanchor
TcCLB.507821.10	trans-sialidase, putative [7484.t00001]|full Length (2838)|SigPep, 1 VTVxNVxLYNR, GPIanchor	trans-sialidase, putative [7484.t00001]	Previously Annotated	FULL LENGTH	2838	SigPep, 1 VTVxNVxLYNR, GPIanchor
TcCLB.506309.130	trans-sialidase, putative [5356.t00013]|full Length (2835)|SigPep, 1 VTVxNVxLYNR, GPIanchor|in-frame stop	trans-sialidase (pseudogene), putative [5356.t00013]	Previously Annotated	FULL LENGTH	2835	SigPep, 1 VTVxNVxLYNR, GPIanchor
TcCLB.510279.160	trans-sialidase, putative [8353.t00016]|full Length (2835)|SigPep, GPIanchor|in-frame stop	trans-sialidase (pseudogene), putative [8353.t00016]	Previously Annotated	FULL LENGTH	2835	SigPep, GPIanchor
TcCLB.503609.50	trans-sialidase, putative [4663.t00005]|full Length (2832)|SigPep, 1 VTVxNVxLYNR, GPIanchor	trans-sialidase, putative [4663.t00005]	Previously Annotated	FULL LENGTH	2832	SigPep, 1 VTVxNVxLYNR, GPIanchor
TcCLB.506789.20	trans-sialidase, putative [7098.t00002]|full Length (2832)|SigPep, 1 VTVxNVxLYNR, GPIanchor	trans-sialidase, putative [7098.t00002]	Previously Annotated	FULL LENGTH	2832	SigPep, 1 VTVxNVxLYNR, GPIanchor
TcCLB.508261.80	trans-sialidase, putative [7662.t00008]|full Length (2832)|SigPep, 1 VTVxNVxLYNR, GPIanchor|in-frame stop	trans-sialidase (pseudogene), putative [7662.t00008]	Previously Annotated	FULL LENGTH	2832	SigPep, 1 VTVxNVxLYNR, GPIanchor
TcCLB.510537.40	trans-sialidase, putative [8423.t00004]|full Length (2832)|SigPep, 1 VTVxNVxLYNR, GPIanchor|in-frame stop	trans-sialidase (pseudogene), putative [8423.t00004]	Previously Annotated	FULL LENGTH	2832	SigPep, 1 VTVxNVxLYNR, GPIanchor
TcCLB.504419.20001	unannotated trans-sialidase, putative|partial (2831)|SigPep, 1 VTVxNVxLYNR|in-frame stop	unannotated trans-sialidase, putative	Newly Annotated	PARTIAL	2831	SigPep, 1 VTVxNVxLYNR
TcCLB.504261.20	trans-sialidase, putative [4989.t00002]|full Length (2829)|SigPep, 1 VTVxNVxLYNR, GPIanchor	trans-sialidase, putative [4989.t00002]	Previously Annotated	FULL LENGTH	2829	SigPep, 1 VTVxNVxLYNR, GPIanchor
TcCLB.507747.130	trans-sialidase, putative [7455.t00013]|full Length (2829)|SigPep, 1 SxDxGxTW, 1 VTVxNVxLYNR, GPIanchor|in-frame stop	trans-sialidase (pseudogene), putative [7455.t00013]	Previously Annotated	FULL LENGTH	2829	SigPep, 1 SxDxGxTW, 1 VTVxNVxLYNR, GPIanchor
TcCLB.509299.20001	unannotated trans-sialidase, putative|partial (2827)|SigPep, 1 SxDxGxTW|in-frame stop	unannotated trans-sialidase, putative	Newly Annotated	PARTIAL	2827	SigPep, 1 SxDxGxTW
TcCLB.510715.150	trans-sialidase, putative [8472.t00015]|full Length (2826)|SigPep, 1 VTVxNVxLYNR, GPIanchor	trans-sialidase, putative [8472.t00015]	Previously Annotated	FULL LENGTH	2826	SigPep, 1 VTVxNVxLYNR, GPIanchor
TcCLB.510419.20	trans-sialidase, putative [5918.t00002]|full Length (2823)|SigPep, 1 VTVxNVxLYNR, GPIanchor	trans-sialidase, putative [5918.t00002]	Previously Annotated	FULL LENGTH	2823	SigPep, 1 VTVxNVxLYNR, GPIanchor
TcCLB.509495.30	trans-sialidase, putative [8114.t00003]|partial (2823)|SigPep, 1 SxDxGxTW, 1 VTVxNVxLYNR, TS Repeats	trans-sialidase, putative [8114.t00003]	Previously Annotated	PARTIAL	2823	SigPep, 1 SxDxGxTW, 1 VTVxNVxLYNR, TS Repeats
TcCLB.510279.110	trans-sialidase, putative [8353.t00011]|full Length (2823)|SigPep, GPIanchor	trans-sialidase, putative [8353.t00011]	Previously Annotated	FULL LENGTH	2823	SigPep, GPIanchor
TcCLB.511173.370	trans-sialidase, putative [8613.t00037]|full Length (2823)|SigPep, 1 VTVxNVxLYNR, GPIanchor	trans-sialidase, putative [8613.t00037]	Previously Annotated	FULL LENGTH	2823	SigPep, 1 VTVxNVxLYNR, GPIanchor
TcCLB.506471.120	trans-sialidase, putative [5370.t00012]|partial (2817)|SigPep, 1 SxDxGxTW	trans-sialidase, putative [5370.t00012]	Previously Annotated	PARTIAL	2817	SigPep, 1 SxDxGxTW
TcCLB.507633.80	trans-sialidase, putative [7411.t00008]|full Length (2814)|SigPep, 1 VTVxNVxLYNR, GPIanchor	trans-sialidase, putative [7411.t00008]	Previously Annotated	FULL LENGTH	2814	SigPep, 1 VTVxNVxLYNR, GPIanchor
TcCLB.506285.100030	trans-sialidase, putative [5351.t00003]|full Length (2812)|SigPep, 1 VTVxNVxLYNR, GPIanchor|in-frame stop	trans-sialidase (pseudogene), putative [5351.t00003]	Bound Correction	FULL LENGTH	2812	SigPep, 1 VTVxNVxLYNR, GPIanchor
TcCLB.506741.130	trans-sialidase, putative [7077.t00013]|full Length (2811)|SigPep, 1 VTVxNVxLYNR, GPIanchor	trans-sialidase, putative [7077.t00013]	Previously Annotated	FULL LENGTH	2811	SigPep, 1 VTVxNVxLYNR, GPIanchor
TcCLB.511643.110	trans-sialidase, putative [8743.t00011]|full Length (2811)|SigPep, 1 VTVxNVxLYNR, GPIanchor	trans-sialidase, putative [8743.t00011]	Previously Annotated	FULL LENGTH	2811	SigPep, 1 VTVxNVxLYNR, GPIanchor
TcCLB.508433.200	trans-sialidase, putative [5582.t00020]|full Length (2808)|SigPep, 1 VTVxNVxLYNR, GPIanchor|in-frame stop	trans-sialidase (pseudogene), putative [5582.t00020]	Previously Annotated	FULL LENGTH	2808	SigPep, 1 VTVxNVxLYNR, GPIanchor
TcCLB.506955.240	trans-sialidase, putative [7151.t00024]|full Length (2808)|SigPep, 1 VTVxNVxLYNR, GPIanchor	trans-sialidase, putative [7151.t00024]	Previously Annotated	FULL LENGTH	2808	SigPep, 1 VTVxNVxLYNR, GPIanchor
TcCLB.507059.20	trans-sialidase, putative [7191.t00002]|full Length (2808)|SigPep, 1 VTVxNVxLYNR, GPIanchor	trans-sialidase, putative [7191.t00002]	Previously Annotated	FULL LENGTH	2808	SigPep, 1 VTVxNVxLYNR, GPIanchor
TcCLB.453767.20	trans-sialidase, putative [3108.t00002]|full Length (2805)|SigPep, 1 VTVxNVxLYNR, GPIanchor|in-frame stop	trans-sialidase (pseudogene), putative [3108.t00002]	Previously Annotated	FULL LENGTH	2805	SigPep, 1 VTVxNVxLYNR, GPIanchor
TcCLB.506909.160	trans-sialidase, putative [7138.t00016]|full Length (2805)|SigPep, 1 VTVxNVxLYNR, GPIanchor	trans-sialidase, putative [7138.t00016]	Previously Annotated	FULL LENGTH	2805	SigPep, 1 VTVxNVxLYNR, GPIanchor
TcCLB.509525.100	trans-sialidase, putative [8123.t00010]|full Length (2805)|SigPep, 1 VTVxNVxLYNR, GPIanchor|in-frame stop	trans-sialidase (pseudogene), putative [8123.t00010]	Previously Annotated	FULL LENGTH	2805	SigPep, 1 VTVxNVxLYNR, GPIanchor
TcCLB.511173.80	trans-sialidase, putative [8613.t00008]|full Length (2805)|SigPep, 1 VTVxNVxLYNR, GPIanchor	trans-sialidase, putative [8613.t00008]	Previously Annotated	FULL LENGTH	2805	SigPep, 1 VTVxNVxLYNR, GPIanchor
TcCLB.511173.130	trans-sialidase, putative [8613.t00013]|full Length (2805)|SigPep, 1 VTVxNVxLYNR, GPIanchor	trans-sialidase, putative [8613.t00013]	Previously Annotated	FULL LENGTH	2805	SigPep, 1 VTVxNVxLYNR, GPIanchor
TcCLB.506409.170	trans-sialidase, putative [6933.t00017]|full Length (2802)|SigPep, 1 VTVxNVxLYNR, GPIanchor	trans-sialidase, putative [6933.t00017]	Previously Annotated	FULL LENGTH	2802	SigPep, 1 VTVxNVxLYNR, GPIanchor
TcCLB.508979.50	trans-sialidase, putative [7948.t00005]|full Length (2802)|SigPep, 1 VTVxNVxLYNR, GPIanchor	trans-sialidase, putative [7948.t00005]	Previously Annotated	FULL LENGTH	2802	SigPep, 1 VTVxNVxLYNR, GPIanchor
TcCLB.503633.40	trans-sialidase, putative [4675.t00004]|full Length (2799)|SigPep, 1 VTVxNVxLYNR, GPIanchor|in-frame stop	trans-sialidase (pseudogene), putative [4675.t00004]	Previously Annotated	FULL LENGTH	2799	SigPep, 1 VTVxNVxLYNR, GPIanchor
TcCLB.509699.220	trans-sialidase, putative [8173.t00022]|full Length (2799)|SigPep, 1 VTVxNVxLYNR, GPIanchor|in-frame stop	trans-sialidase (pseudogene), putative [8173.t00022]	Previously Annotated	FULL LENGTH	2799	SigPep, 1 VTVxNVxLYNR, GPIanchor
TcCLB.511173.470	trans-sialidase, putative [8613.t00047]|full Length (2799)|SigPep, 1 VTVxNVxLYNR, GPIanchor	trans-sialidase, putative [8613.t00047]	Previously Annotated	FULL LENGTH	2799	SigPep, 1 VTVxNVxLYNR, GPIanchor
TcCLB.511259.50	trans-sialidase, putative [8637.t00005]|full Length (2799)|SigPep, 1 VTVxNVxLYNR, GPIanchor|in-frame stop	trans-sialidase (pseudogene), putative [8637.t00005]	Previously Annotated	FULL LENGTH	2799	SigPep, 1 VTVxNVxLYNR, GPIanchor
TcCLB.506993.1000160	trans-sialidase, putative [7165.t00016]|full Length (2798)|SigPep, 1 VTVxNVxLYNR, GPIanchor|in-frame stop	trans-sialidase (pseudogene), putative [7165.t00016]	Bound Correction	FULL LENGTH	2798	SigPep, 1 VTVxNVxLYNR, GPIanchor
TcCLB.509377.100020	trans-sialidase, putative [8083.t00002]|full Length (2797)|SigPep, 1 VTVxNVxLYNR, GPIanchor|in-frame stop	trans-sialidase, putative [8083.t00002]	Bound Correction	FULL LENGTH	2797	SigPep, 1 VTVxNVxLYNR, GPIanchor
TcCLB.504031.50	trans-sialidase, putative [4874.t00005]|full Length (2796)|SigPep, GPIanchor	trans-sialidase, putative [4874.t00005]	Previously Annotated	FULL LENGTH	2796	SigPep, GPIanchor
TcCLB.506279.60	trans-sialidase, putative [6882.t00006]|full Length (2796)|SigPep, 1 VTVxNVxLYNR, GPIanchor	trans-sialidase, putative [6882.t00006]	Previously Annotated	FULL LENGTH	2796	SigPep, 1 VTVxNVxLYNR, GPIanchor
TcCLB.508011.90	trans-sialidase, putative [7568.t00009]|full Length (2796)|SigPep, 1 VTVxNVxLYNR, GPIanchor|in-frame stop	trans-sialidase (pseudogene), putative [7568.t00009]	Previously Annotated	FULL LENGTH	2796	SigPep, 1 VTVxNVxLYNR, GPIanchor
TcCLB.510715.20	trans-sialidase, putative [8472.t00002]|full Length (2796)|SigPep, 1 VTVxNVxLYNR, GPIanchor	trans-sialidase, putative [8472.t00002]	Previously Annotated	FULL LENGTH	2796	SigPep, 1 VTVxNVxLYNR, GPIanchor
TcCLB.511401.90	trans-sialidase, putative [8684.t00009]|full Length (2796)|SigPep, 1 VTVxNVxLYNR, GPIanchor	trans-sialidase, putative [8684.t00009]	Previously Annotated	FULL LENGTH	2796	SigPep, 1 VTVxNVxLYNR, GPIanchor
TcCLB.511919.20	trans-sialidase, putative [8827.t00002]|full Length (2796)|SigPep, 1 VTVxNVxLYNR, GPIanchor	trans-sialidase, putative [8827.t00002]	Previously Annotated	FULL LENGTH	2796	SigPep, 1 VTVxNVxLYNR, GPIanchor
TcCLB.511921.50	trans-sialidase, putative [8828.t00005]|full Length (2796)|SigPep, GPIanchor	trans-sialidase, putative [8828.t00005]	Previously Annotated	FULL LENGTH	2796	SigPep, GPIanchor
TcCLB.510583.1000140	trans-sialidase, putative [8437.t00014]|full Length (2794)|SigPep, 1 VTVxNVxLYNR, GPIanchor|in-frame stop	trans-sialidase (pseudogene), putative [8437.t00014]	Bound Correction	FULL LENGTH	2794	SigPep, 1 VTVxNVxLYNR, GPIanchor
TcCLB.507091.60	trans-sialidase, putative [7205.t00006]|full Length (2793)|SigPep, 1 VTVxNVxLYNR, GPIanchor	trans-sialidase, putative [7205.t00006]	Previously Annotated	FULL LENGTH	2793	SigPep, 1 VTVxNVxLYNR, GPIanchor
TcCLB.508375.20	trans-sialidase, putative [7705.t00002]|full Length (2793)|SigPep, 1 VTVxNVxLYNR, GPIanchor	trans-sialidase, putative [7705.t00002]	Previously Annotated	FULL LENGTH	2793	SigPep, 1 VTVxNVxLYNR, GPIanchor
TcCLB.404711.20001	unannotated trans-sialidase, putative|partial (2793)|SigPep|in-frame stop	unannotated trans-sialidase, putative	Newly Annotated	PARTIAL	2793	SigPep
TcCLB.503769.20	trans-sialidase, putative [4743.t00002]|full Length (2790)|SigPep, 1 VTVxNVxLYNR, GPIanchor|in-frame stop	trans-sialidase (pseudogene), putative [4743.t00002]	Previously Annotated	FULL LENGTH	2790	SigPep, 1 VTVxNVxLYNR, GPIanchor
TcCLB.508355.80	trans-sialidase, putative [7695.t00008]|full Length (2790)|SigPep, 1 VTVxNVxLYNR, GPIanchor	trans-sialidase, putative [7695.t00008]	Previously Annotated	FULL LENGTH	2790	SigPep, 1 VTVxNVxLYNR, GPIanchor
TcCLB.508365.190	trans-sialidase, putative [7700.t00019]|full Length (2790)|SigPep, 1 SxDxGxTW, 1 VTVxNVxLYNR, GPIanchor	trans-sialidase, putative [7700.t00019]	Previously Annotated	FULL LENGTH	2790	SigPep, 1 SxDxGxTW, 1 VTVxNVxLYNR, GPIanchor
TcCLB.508761.200	trans-sialidase, putative [7861.t00020]|full Length (2790)|SigPep, 1 VTVxNVxLYNR, GPIanchor|in-frame stop	trans-sialidase (pseudogene), putative [7861.t00020]	Previously Annotated	FULL LENGTH	2790	SigPep, 1 VTVxNVxLYNR, GPIanchor
TcCLB.509525.20	trans-sialidase, putative [8123.t00002]|full Length (2790)|SigPep, 1 SxDxGxTW, 1 VTVxNVxLYNR, GPIanchor|in-frame stop	trans-sialidase (pseudogene), putative [8123.t00002]	Previously Annotated	FULL LENGTH	2790	SigPep, 1 SxDxGxTW, 1 VTVxNVxLYNR, GPIanchor
TcCLB.511349.20	trans-sialidase, putative [8667.t00002]|full Length (2790)|SigPep, 1 VTVxNVxLYNR, GPIanchor|in-frame stop	trans-sialidase (pseudogene), putative [8667.t00002]	Previously Annotated	FULL LENGTH	2790	SigPep, 1 VTVxNVxLYNR, GPIanchor
TcCLB.464253.20001	unannotated trans-sialidase, putative|full Length (2789)|SigPep, 1 VTVxNVxLYNR, GPIanchor|in-frame stop	unannotated trans-sialidase, putative	Newly Annotated	FULL LENGTH	2789	SigPep, 1 VTVxNVxLYNR, GPIanchor
TcCLB.506133.130	trans-sialidase, putative [5333.t00013]|full Length (2787)|SigPep, 1 VTVxNVxLYNR, GPIanchor	trans-sialidase, putative [5333.t00013]	Previously Annotated	FULL LENGTH	2787	SigPep, 1 VTVxNVxLYNR, GPIanchor
TcCLB.506279.10	trans-sialidase, putative [6882.t00001]|full Length (2787)|SigPep, 1 VTVxNVxLYNR, GPIanchor	trans-sialidase, putative [6882.t00001]	Previously Annotated	FULL LENGTH	2787	SigPep, 1 VTVxNVxLYNR, GPIanchor
TcCLB.507411.10	trans-sialidase, putative [7325.t00001]|full Length (2787)|SigPep, 1 VTVxNVxLYNR, GPIanchor	trans-sialidase, putative [7325.t00001]	Previously Annotated	FULL LENGTH	2787	SigPep, 1 VTVxNVxLYNR, GPIanchor
TcCLB.508109.60	trans-sialidase, putative [7602.t00006]|full Length (2787)|SigPep, 1 VTVxNVxLYNR, GPIanchor	trans-sialidase, putative [7602.t00006]	Previously Annotated	FULL LENGTH	2787	SigPep, 1 VTVxNVxLYNR, GPIanchor
TcCLB.508697.10	trans-sialidase, putative [7834.t00001]|full Length (2787)|SigPep, 1 VTVxNVxLYNR, GPIanchor	trans-sialidase, putative [7834.t00001]	Previously Annotated	FULL LENGTH	2787	SigPep, 1 VTVxNVxLYNR, GPIanchor
TcCLB.508761.110	trans-sialidase, putative [7861.t00011]|full Length (2787)|SigPep, 1 VTVxNVxLYNR, GPIanchor	trans-sialidase, putative [7861.t00011]	Previously Annotated	FULL LENGTH	2787	SigPep, 1 VTVxNVxLYNR, GPIanchor
TcCLB.510693.270	trans-sialidase, putative [8469.t00027]|full Length (2787)|SigPep, 1 VTVxNVxLYNR, GPIanchor	trans-sialidase, putative [8469.t00027]	Previously Annotated	FULL LENGTH	2787	SigPep, 1 VTVxNVxLYNR, GPIanchor
TcCLB.508735.100010	trans-sialidase, putative [7850.t00001]|partial (2786)|SigPep, 1 VTVxNVxLYNR|in-frame stop	trans-sialidase (pseudogene), putative [7850.t00001]	Bound Correction	PARTIAL	2786	SigPep, 1 VTVxNVxLYNR
TcCLB.504341.10	trans-sialidase, putative [5000.t00001]|full Length (2784)|SigPep, 1 SxDxGxTW, GPIanchor	trans-sialidase, putative [5000.t00001]	Previously Annotated	FULL LENGTH	2784	SigPep, 1 SxDxGxTW, GPIanchor
TcCLB.506133.190	trans-sialidase, putative [5333.t00019]|full Length (2784)|SigPep, 1 VTVxNVxLYNR, GPIanchor	trans-sialidase, putative [5333.t00019]	Previously Annotated	FULL LENGTH	2784	SigPep, 1 VTVxNVxLYNR, GPIanchor
TcCLB.506939.200	trans-sialidase, putative [5416.t00020]|full Length (2784)|SigPep, 1 VTVxNVxLYNR, GPIanchor|in-frame stop	trans-sialidase (pseudogene), putative [5416.t00020]	Previously Annotated	FULL LENGTH	2784	SigPep, 1 VTVxNVxLYNR, GPIanchor
TcCLB.508983.20	trans-sialidase, putative [7950.t00002]|partial (2784)|SigPep, 1 VTVxNVxLYNR|in-frame stop	trans-sialidase (pseudogene), putative [7950.t00002]	Previously Annotated	PARTIAL	2784	SigPep, 1 VTVxNVxLYNR
TcCLB.510483.250	trans-sialidase, putative [8406.t00025]|full Length (2784)|SigPep, 1 VTVxNVxLYNR, GPIanchor|in-frame stop	trans-sialidase (pseudogene), putative [8406.t00025]	Previously Annotated	FULL LENGTH	2784	SigPep, 1 VTVxNVxLYNR, GPIanchor
TcCLB.510487.100070	trans-sialidase, putative [8407.t00007]|full Length (2784)|SigPep, 1 VTVxNVxLYNR, GPIanchor|in-frame stop	trans-sialidase (pseudogene), putative [8407.t00007]	Bound Correction	FULL LENGTH	2784	SigPep, 1 VTVxNVxLYNR, GPIanchor
TcCLB.507059.50	trans-sialidase, putative [7191.t00005]|partial (2781)|SigPep, 1 VTVxNVxLYNR	trans-sialidase, putative [7191.t00005]	Previously Annotated	PARTIAL	2781	SigPep, 1 VTVxNVxLYNR
TcCLB.510361.80	trans-sialidase, putative [8371.t00008]|full Length (2781)|SigPep, 1 VTVxNVxLYNR, GPIanchor	trans-sialidase, putative [8371.t00008]	Previously Annotated	FULL LENGTH	2781	SigPep, 1 VTVxNVxLYNR, GPIanchor
TcCLB.432629.10	trans-sialidase, putative [16552.t00001]|full Length (2778)|SigPep, GPIanchor|in-frame stop	trans-sialidase (pseudogene), putative [16552.t00001]	Previously Annotated	FULL LENGTH	2778	SigPep, GPIanchor
TcCLB.508097.40	trans-sialidase, putative [7597.t00004]|full Length (2778)|SigPep, 1 VTVxNVxLYNR, GPIanchor|in-frame stop	trans-sialidase (pseudogene), putative [7597.t00004]	Previously Annotated	FULL LENGTH	2778	SigPep, 1 VTVxNVxLYNR, GPIanchor
TcCLB.508761.40	trans-sialidase, putative [7861.t00004]|full Length (2778)|SigPep, 1 VTVxNVxLYNR, GPIanchor	trans-sialidase, putative [7861.t00004]	Previously Annotated	FULL LENGTH	2778	SigPep, 1 VTVxNVxLYNR, GPIanchor
TcCLB.509897.70	trans-sialidase, putative [8235.t00007]|full Length (2778)|SigPep, 1 VTVxNVxLYNR, GPIanchor	trans-sialidase, putative [8235.t00007]	Previously Annotated	FULL LENGTH	2778	SigPep, 1 VTVxNVxLYNR, GPIanchor
TcCLB.511401.30	trans-sialidase, putative [8684.t00003]|full Length (2778)|SigPep, 1 VTVxNVxLYNR, GPIanchor	trans-sialidase, putative [8684.t00003]	Previously Annotated	FULL LENGTH	2778	SigPep, 1 VTVxNVxLYNR, GPIanchor
TcCLB.507091.1000100	trans-sialidase, putative [7205.t00010]|full Length (2776)|SigPep, 1 VTVxNVxLYNR, GPIanchor|in-frame stop	trans-sialidase (pseudogene), putative [7205.t00010]	Bound Correction	FULL LENGTH	2776	SigPep, 1 VTVxNVxLYNR, GPIanchor
TcCLB.507071.230	trans-sialidase, putative [7195.t00023]|full Length (2775)|SigPep, 1 VTVxNVxLYNR, GPIanchor	trans-sialidase, putative [7195.t00023]	Previously Annotated	FULL LENGTH	2775	SigPep, 1 VTVxNVxLYNR, GPIanchor
TcCLB.508977.40	trans-sialidase, putative [7947.t00004]|full Length (2775)|SigPep, 1 VTVxNVxLYNR, GPIanchor	trans-sialidase, putative [7947.t00004]	Previously Annotated	FULL LENGTH	2775	SigPep, 1 VTVxNVxLYNR, GPIanchor
TcCLB.509527.120	trans-sialidase, putative [8124.t00012]|full Length (2775)|SigPep, 1 VTVxNVxLYNR, GPIanchor	trans-sialidase, putative [8124.t00012]	Previously Annotated	FULL LENGTH	2775	SigPep, 1 VTVxNVxLYNR, GPIanchor
TcCLB.511401.120	trans-sialidase, putative [8684.t00012]|full Length (2775)|SigPep, 1 VTVxNVxLYNR, GPIanchor	trans-sialidase, putative [8684.t00012]	Previously Annotated	FULL LENGTH	2775	SigPep, 1 VTVxNVxLYNR, GPIanchor
TcCLB.511449.70	trans-sialidase, putative [8697.t00007]|full Length (2775)|SigPep, 1 VTVxNVxLYNR, GPIanchor	trans-sialidase, putative [8697.t00007]	Previously Annotated	FULL LENGTH	2775	SigPep, 1 VTVxNVxLYNR, GPIanchor
TcCLB.511451.80	trans-sialidase, putative [8698.t00008]|full Length (2775)|SigPep, 1 VTVxNVxLYNR, GPIanchor	trans-sialidase, putative [8698.t00008]	Previously Annotated	FULL LENGTH	2775	SigPep, 1 VTVxNVxLYNR, GPIanchor
TcCLB.511921.150	trans-sialidase, putative [8828.t00015]|full Length (2775)|SigPep, 1 VTVxNVxLYNR, GPIanchor	trans-sialidase, putative [8828.t00015]	Previously Annotated	FULL LENGTH	2775	SigPep, 1 VTVxNVxLYNR, GPIanchor
TcCLB.510137.10	trans-sialidase, putative [5845.t00001]|full Length (2772)|SigPep, GPIanchor|in-frame stop	trans-sialidase (pseudogene), putative [5845.t00001]	Previously Annotated	FULL LENGTH	2772	SigPep, GPIanchor
TcCLB.506053.50	trans-sialidase, putative [6793.t00005]|full Length (2772)|SigPep, 1 SxDxGxTW, GPIanchor	trans-sialidase, putative [6793.t00005]	Previously Annotated	FULL LENGTH	2772	SigPep, 1 SxDxGxTW, GPIanchor
TcCLB.508047.60	trans-sialidase, putative [7580.t00006]|full Length (2772)|SigPep, 1 VTVxNVxLYNR, GPIanchor	trans-sialidase, putative [7580.t00006]	Previously Annotated	FULL LENGTH	2772	SigPep, 1 VTVxNVxLYNR, GPIanchor
TcCLB.508789.120	trans-sialidase, putative [7872.t00012]|full Length (2772)|SigPep, 1 VTVxNVxLYNR, GPIanchor	trans-sialidase, putative [7872.t00012]	Previously Annotated	FULL LENGTH	2772	SigPep, 1 VTVxNVxLYNR, GPIanchor
TcCLB.508977.120	trans-sialidase, putative [7947.t00012]|full Length (2772)|SigPep, 1 VTVxNVxLYNR, GPIanchor	trans-sialidase, putative [7947.t00012]	Previously Annotated	FULL LENGTH	2772	SigPep, 1 VTVxNVxLYNR, GPIanchor
TcCLB.510483.60	trans-sialidase, putative [8406.t00006]|full Length (2772)|SigPep, 1 VTVxNVxLYNR, GPIanchor	trans-sialidase, putative [8406.t00006]	Previously Annotated	FULL LENGTH	2772	SigPep, 1 VTVxNVxLYNR, GPIanchor
TcCLB.470561.20001	unannotated trans-sialidase, putative|full Length (2772)|SigPep, 1 VTVxNVxLYNR, GPIanchor	unannotated trans-sialidase, putative	Newly Annotated	FULL LENGTH	2772	SigPep, 1 VTVxNVxLYNR, GPIanchor
TcCLB.511259.1000170	trans-sialidase, putative [8637.t00017]|full Length (2771)|SigPep, 1 VTVxNVxLYNR, GPIanchor|in-frame stop	trans-sialidase (pseudogene), putative [8637.t00017]	Bound Correction	FULL LENGTH	2771	SigPep, 1 VTVxNVxLYNR, GPIanchor
TcCLB.504115.60	trans-sialidase, putative [4916.t00006]|full Length (2769)|SigPep, 1 VTVxNVxLYNR, GPIanchor	trans-sialidase, putative [4916.t00006]	Previously Annotated	FULL LENGTH	2769	SigPep, 1 VTVxNVxLYNR, GPIanchor
TcCLB.506443.100	trans-sialidase, putative [6946.t00010]|full Length (2769)|SigPep, 1 SxDxGxTW, GPIanchor	trans-sialidase, putative [6946.t00010]	Previously Annotated	FULL LENGTH	2769	SigPep, 1 SxDxGxTW, GPIanchor
TcCLB.508023.100	trans-sialidase, putative [7573.t00010]|full Length (2769)|SigPep, 1 SxDxGxTW, GPIanchor	trans-sialidase, putative [7573.t00010]	Previously Annotated	FULL LENGTH	2769	SigPep, 1 SxDxGxTW, GPIanchor
TcCLB.508559.100020	trans-sialidase, putative [7779.t00002]|partial (2769)|SigPep|in-frame stop	trans-sialidase (pseudogene), putative [7779.t00002]	Bound Correction	PARTIAL	2769	SigPep
TcCLB.509437.160	trans-sialidase, putative [8099.t00016]|full Length (2769)|SigPep, 1 SxDxGxTW, GPIanchor	trans-sialidase, putative [8099.t00016]	Previously Annotated	FULL LENGTH	2769	SigPep, 1 SxDxGxTW, GPIanchor
TcCLB.511221.60	trans-sialidase, putative [8626.t00006]|full Length (2769)|SigPep, 1 VTVxNVxLYNR, GPIanchor	trans-sialidase, putative [8626.t00006]	Previously Annotated	FULL LENGTH	2769	SigPep, 1 VTVxNVxLYNR, GPIanchor
TcCLB.511779.60	trans-sialidase, putative [8783.t00006]|full Length (2769)|SigPep, 1 VTVxNVxLYNR, GPIanchor	trans-sialidase, putative [8783.t00006]	Previously Annotated	FULL LENGTH	2769	SigPep, 1 VTVxNVxLYNR, GPIanchor
TcCLB.509875.100030	trans-sialidase, putative [8229.t00003]|full Length (2768)|SigPep, 1 SxDxGxTW, GPIanchor|in-frame stop	trans-sialidase (pseudogene), putative [8229.t00003]	Bound Correction	FULL LENGTH	2768	SigPep, 1 SxDxGxTW, GPIanchor
TcCLB.506183.90	trans-sialidase, putative [5342.t00009]|full Length (2766)|SigPep, 1 SxDxGxTW, GPIanchor|in-frame stop	trans-sialidase (pseudogene), putative [5342.t00009]	Previously Annotated	FULL LENGTH	2766	SigPep, 1 SxDxGxTW, GPIanchor
TcCLB.508677.30	trans-sialidase, putative [7825.t00003]|full Length (2766)|SigPep, 1 SxDxGxTW, GPIanchor|in-frame stop	trans-sialidase (pseudogene), putative [7825.t00003]	Previously Annotated	FULL LENGTH	2766	SigPep, 1 SxDxGxTW, GPIanchor
TcCLB.507091.1000160	trans-sialidase, putative [7205.t00016]|full Length (2764)|SigPep, 1 VTVxNVxLYNR, GPIanchor|in-frame stop	trans-sialidase (pseudogene), putative [7205.t00016]	Bound Correction	FULL LENGTH	2764	SigPep, 1 VTVxNVxLYNR, GPIanchor
TcCLB.507163.70	trans-sialidase, putative [7233.t00007]|full Length (2763)|SigPep, 1 VTVxNVxLYNR, GPIanchor	trans-sialidase, putative [7233.t00007]	Previously Annotated	FULL LENGTH	2763	SigPep, 1 VTVxNVxLYNR, GPIanchor
TcCLB.507773.10	trans-sialidase, putative [7464.t00001]|full Length (2763)|SigPep, 1 SxDxGxTW, GPIanchor	trans-sialidase, putative [7464.t00001]	Previously Annotated	FULL LENGTH	2763	SigPep, 1 SxDxGxTW, GPIanchor
TcCLB.508977.80	trans-sialidase, putative [7947.t00008]|full Length (2763)|SigPep, 1 VTVxNVxLYNR, GPIanchor	trans-sialidase, putative [7947.t00008]	Previously Annotated	FULL LENGTH	2763	SigPep, 1 VTVxNVxLYNR, GPIanchor
TcCLB.509629.10	trans-sialidase, putative [8155.t00001]|full Length (2763)|SigPep, 1 VTVxNVxLYNR, GPIanchor	trans-sialidase, putative [8155.t00001]	Previously Annotated	FULL LENGTH	2763	SigPep, 1 VTVxNVxLYNR, GPIanchor
TcCLB.511643.70	trans-sialidase, putative [8743.t00007]|full Length (2763)|SigPep, 1 VTVxNVxLYNR, GPIanchor	trans-sialidase, putative [8743.t00007]	Previously Annotated	FULL LENGTH	2763	SigPep, 1 VTVxNVxLYNR, GPIanchor
TcCLB.511843.70	trans-sialidase, putative [8804.t00007]|full Length (2763)|SigPep, 1 VTVxNVxLYNR, GPIanchor	trans-sialidase, putative [8804.t00007]	Previously Annotated	FULL LENGTH	2763	SigPep, 1 VTVxNVxLYNR, GPIanchor
TcCLB.503907.10	trans-sialidase, putative [4812.t00001]|full Length (2760)|SigPep, 1 VTVxNVxLYNR, GPIanchor	trans-sialidase, putative [4812.t00001]	Previously Annotated	FULL LENGTH	2760	SigPep, 1 VTVxNVxLYNR, GPIanchor
TcCLB.506131.1000120	trans-sialidase, putative [6826.t00012]|full Length (2758)|SigPep, 1 VTVxNVxLYNR, GPIanchor|in-frame stop	trans-sialidase (pseudogene), putative [6826.t00012]	Bound Correction	FULL LENGTH	2758	SigPep, 1 VTVxNVxLYNR, GPIanchor
TcCLB.503533.30	trans-sialidase, putative [4625.t00003]|full Length (2757)|SigPep, 1 VTVxNVxLYNR, GPIanchor	trans-sialidase, putative [4625.t00003]	Previously Annotated	FULL LENGTH	2757	SigPep, 1 VTVxNVxLYNR, GPIanchor
TcCLB.511671.20	trans-sialidase, putative [6179.t00002]|partial (2757)|SigPep, 1 SxDxGxTW|in-frame stop	trans-sialidase (pseudogene), putative [6179.t00002]	Previously Annotated	PARTIAL	2757	SigPep, 1 SxDxGxTW
TcCLB.504533.40	trans-sialidase, putative [6323.t00004]|full Length (2757)|SigPep, 1 SxDxGxTW, GPIanchor	trans-sialidase, putative [6323.t00004]	Previously Annotated	FULL LENGTH	2757	SigPep, 1 SxDxGxTW, GPIanchor
TcCLB.506067.300	trans-sialidase, putative [6799.t00030]|full Length (2757)|SigPep, 1 VTVxNVxLYNR, GPIanchor	trans-sialidase, putative [6799.t00030]	Previously Annotated	FULL LENGTH	2757	SigPep, 1 VTVxNVxLYNR, GPIanchor
TcCLB.506951.90	trans-sialidase, putative [5418.t00009]|full Length (2751)|SigPep, 1 SxDxGxTW, GPIanchor	trans-sialidase, putative [5418.t00009]	Previously Annotated	FULL LENGTH	2751	SigPep, 1 SxDxGxTW, GPIanchor
TcCLB.508293.10	trans-sialidase, putative [7673.t00001]|full Length (2751)|SigPep, GPIanchor|in-frame stop	trans-sialidase (pseudogene), putative [7673.t00001]	Previously Annotated	FULL LENGTH	2751	SigPep, GPIanchor
TcCLB.511099.100020	trans-sialidase, putative [8596.t00002]|full Length (2749)|SigPep, 1 VTVxNVxLYNR, GPIanchor|in-frame stop	trans-sialidase (pseudogene), putative [8596.t00002]	Bound Correction	FULL LENGTH	2749	SigPep, 1 VTVxNVxLYNR, GPIanchor
TcCLB.509755.50	trans-sialidase, putative [8192.t00005]|full Length (2748)|SigPep, 1 VTVxNVxLYNR, GPIanchor	trans-sialidase, putative [8192.t00005]	Previously Annotated	FULL LENGTH	2748	SigPep, 1 VTVxNVxLYNR, GPIanchor
TcCLB.511607.60	trans-sialidase, putative [8733.t00006]|full Length (2745)|SigPep, 1 VTVxNVxLYNR, GPIanchor|in-frame stop	trans-sialidase (pseudogene), putative [8733.t00006]	Previously Annotated	FULL LENGTH	2745	SigPep, 1 VTVxNVxLYNR, GPIanchor
TcCLB.504081.390	trans-sialidase, putative [4899.t00039]|full Length (2742)|SigPep, 1 VTVxNVxLYNR, GPIanchor|in-frame stop	trans-sialidase (pseudogene), putative [4899.t00039]	Previously Annotated	FULL LENGTH	2742	SigPep, 1 VTVxNVxLYNR, GPIanchor
TcCLB.506973.10	trans-sialidase, putative [5421.t00001]|full Length (2739)|SigPep, 1 VTVxNVxLYNR, GPIanchor	trans-sialidase, putative [5421.t00001]	Previously Annotated	FULL LENGTH	2739	SigPep, 1 VTVxNVxLYNR, GPIanchor
TcCLB.511603.90	trans-sialidase, putative [6162.t00009]|full Length (2739)|SigPep, 1 VTVxNVxLYNR, GPIanchor	trans-sialidase, putative [6162.t00009]	Previously Annotated	FULL LENGTH	2739	SigPep, 1 VTVxNVxLYNR, GPIanchor
TcCLB.508481.10	trans-sialidase, putative [7745.t00001]|full Length (2739)|SigPep, 1 SxDxGxTW, GPIanchor	trans-sialidase, putative [7745.t00001]	Previously Annotated	FULL LENGTH	2739	SigPep, 1 SxDxGxTW, GPIanchor
TcCLB.508873.60	trans-sialidase, putative [7909.t00006]|partial (2739)|SigPep, 1 VTVxNVxLYNR	trans-sialidase, putative [7909.t00006]	Previously Annotated	PARTIAL	2739	SigPep, 1 VTVxNVxLYNR
TcCLB.511547.20	trans-sialidase, putative [8718.t00002]|full Length (2739)|SigPep, 1 SxDxGxTW, GPIanchor	trans-sialidase, putative [8718.t00002]	Previously Annotated	FULL LENGTH	2739	SigPep, 1 SxDxGxTW, GPIanchor
TcCLB.503717.10	trans-sialidase, putative [4717.t00001]|full Length (2736)|SigPep, 1 VTVxNVxLYNR, GPIanchor	trans-sialidase, putative [4717.t00001]	Previously Annotated	FULL LENGTH	2736	SigPep, 1 VTVxNVxLYNR, GPIanchor
TcCLB.507071.190	trans-sialidase, putative [7195.t00019]|full Length (2736)|SigPep, 1 VTVxNVxLYNR, GPIanchor	trans-sialidase, putative [7195.t00019]	Previously Annotated	FULL LENGTH	2736	SigPep, 1 VTVxNVxLYNR, GPIanchor
TcCLB.506279.140	trans-sialidase, putative [6882.t00014]|full Length (2733)|SigPep, 1 VTVxNVxLYNR, GPIanchor	trans-sialidase, putative [6882.t00014]	Previously Annotated	FULL LENGTH	2733	SigPep, 1 VTVxNVxLYNR, GPIanchor
TcCLB.508935.10	trans-sialidase, putative [7934.t00001]|full Length (2733)|SigPep, GPIanchor	trans-sialidase, putative [7934.t00001]	Previously Annotated	FULL LENGTH	2733	SigPep, GPIanchor
TcCLB.510279.320	trans-sialidase, putative [8353.t00032]|full Length (2733)|SigPep, 1 VTVxNVxLYNR, GPIanchor	trans-sialidase, putative [8353.t00032]	Previously Annotated	FULL LENGTH	2733	SigPep, 1 VTVxNVxLYNR, GPIanchor
TcCLB.506335.100020	trans-sialidase, putative [6902.t00002]|partial (2731)|SigPep, 1 VTVxNVxLYNR|in-frame stop	trans-sialidase (pseudogene), putative [6902.t00002]	Bound Correction	PARTIAL	2731	SigPep, 1 VTVxNVxLYNR
TcCLB.511077.100040	trans-sialidase, putative [8591.t00004]|full Length (2731)|SigPep, 1 VTVxNVxLYNR, GPIanchor|in-frame stop	trans-sialidase (pseudogene), putative [8591.t00004]	Bound Correction	FULL LENGTH	2731	SigPep, 1 VTVxNVxLYNR, GPIanchor
TcCLB.511875.20	trans-sialidase, putative [8815.t00002]|partial (2730)|SigPep	trans-sialidase, putative [8815.t00002]	Previously Annotated	PARTIAL	2730	SigPep
TcCLB.509753.100020	trans-sialidase, putative [8191.t00002]|full Length (2729)|SigPep, 1 VTVxNVxLYNR, GPIanchor|in-frame stop	trans-sialidase (pseudogene), putative [8191.t00002]	Bound Correction	FULL LENGTH	2729	SigPep, 1 VTVxNVxLYNR, GPIanchor
TcCLB.511063.1000100	trans-sialidase, putative [8586.t00010]|full Length (2729)|SigPep, GPIanchor|in-frame stop	trans-sialidase (pseudogene), putative [8586.t00010]	Bound Correction	FULL LENGTH	2729	SigPep, GPIanchor
TcCLB.506339.10	trans-sialidase, putative [6904.t00001]|full Length (2724)|SigPep, 1 VTVxNVxLYNR, GPIanchor	trans-sialidase, putative [6904.t00001]	Previously Annotated	FULL LENGTH	2724	SigPep, 1 VTVxNVxLYNR, GPIanchor
TcCLB.508593.10	trans-sialidase, putative [7793.t00001]|full Length (2724)|SigPep, 1 SxDxGxTW, GPIanchor	trans-sialidase, putative [7793.t00001]	Previously Annotated	FULL LENGTH	2724	SigPep, 1 SxDxGxTW, GPIanchor
TcCLB.508593.20	trans-sialidase, putative [7793.t00002]|full Length (2724)|SigPep, 1 SxDxGxTW, GPIanchor	trans-sialidase, putative [7793.t00002]	Previously Annotated	FULL LENGTH	2724	SigPep, 1 SxDxGxTW, GPIanchor
TcCLB.511173.280	trans-sialidase, putative [8613.t00028]|full Length (2724)|SigPep, 1 VTVxNVxLYNR, GPIanchor	trans-sialidase, putative [8613.t00028]	Previously Annotated	FULL LENGTH	2724	SigPep, 1 VTVxNVxLYNR, GPIanchor
TcCLB.509753.270	trans-sialidase, putative [8191.t00027]|full Length (2721)|SigPep, 1 VTVxNVxLYNR, GPIanchor|in-frame stop	trans-sialidase (pseudogene), putative [8191.t00027]	Previously Annotated	FULL LENGTH	2721	SigPep, 1 VTVxNVxLYNR, GPIanchor
TcCLB.506577.80	trans-sialidase, putative [7005.t00008]|full Length (2718)|SigPep, GPIanchor	trans-sialidase, putative [7005.t00008]	Previously Annotated	FULL LENGTH	2718	SigPep, GPIanchor
TcCLB.508873.330	trans-sialidase, putative [7909.t00033]|full Length (2718)|SigPep, 1 VTVxNVxLYNR, GPIanchor	trans-sialidase, putative [7909.t00033]	Previously Annotated	FULL LENGTH	2718	SigPep, 1 VTVxNVxLYNR, GPIanchor
TcCLB.507723.50	trans-sialidase, putative [7447.t00005]|full Length (2715)|SigPep, 1 SxDxGxTW, GPIanchor	trans-sialidase, putative [7447.t00005]	Previously Annotated	FULL LENGTH	2715	SigPep, 1 SxDxGxTW, GPIanchor
TcCLB.509217.40	trans-sialidase, putative [8040.t00004]|full Length (2715)|SigPep, 1 VTVxNVxLYNR, GPIanchor	trans-sialidase, putative [8040.t00004]	Previously Annotated	FULL LENGTH	2715	SigPep, 1 VTVxNVxLYNR, GPIanchor
TcCLB.509699.40	trans-sialidase, putative [8173.t00004]|full Length (2715)|SigPep, 1 VTVxNVxLYNR, GPIanchor	trans-sialidase, putative [8173.t00004]	Previously Annotated	FULL LENGTH	2715	SigPep, 1 VTVxNVxLYNR, GPIanchor
TcCLB.510625.40	trans-sialidase, putative [8449.t00004]|full Length (2715)|SigPep, 1 VTVxNVxLYNR, GPIanchor	trans-sialidase, putative [8449.t00004]	Previously Annotated	FULL LENGTH	2715	SigPep, 1 VTVxNVxLYNR, GPIanchor
TcCLB.510237.80	trans-sialidase, putative [8340.t00008]|full Length (2712)|SigPep, 1 VTVxNVxLYNR, GPIanchor	trans-sialidase, putative [8340.t00008]	Previously Annotated	FULL LENGTH	2712	SigPep, 1 VTVxNVxLYNR, GPIanchor
TcCLB.510465.100	trans-sialidase, putative [8399.t00010]|full Length (2712)|SigPep, 1 VTVxNVxLYNR, GPIanchor	trans-sialidase, putative [8399.t00010]	Previously Annotated	FULL LENGTH	2712	SigPep, 1 VTVxNVxLYNR, GPIanchor
TcCLB.506139.170	trans-sialidase, putative [5336.t00017]|full Length (2703)|SigPep, 1 VTVxNVxLYNR, GPIanchor|in-frame stop	trans-sialidase (pseudogene), putative [5336.t00017]	Previously Annotated	FULL LENGTH	2703	SigPep, 1 VTVxNVxLYNR, GPIanchor
TcCLB.506955.270	trans-sialidase, putative [7151.t00027]|full Length (2703)|SigPep, 1 VTVxNVxLYNR, GPIanchor	trans-sialidase, putative [7151.t00027]	Previously Annotated	FULL LENGTH	2703	SigPep, 1 VTVxNVxLYNR, GPIanchor
TcCLB.508165.200	trans-sialidase, putative [7621.t00020]|full Length (2703)|SigPep, 1 VTVxNVxLYNR, GPIanchor|in-frame stop	trans-sialidase (pseudogene), putative [7621.t00020]	Previously Annotated	FULL LENGTH	2703	SigPep, 1 VTVxNVxLYNR, GPIanchor
TcCLB.504333.20	trans-sialidase, putative [6262.t00002]|pseudogene (2700)|GPIanchor|in-frame stop	trans-sialidase (pseudogene), putative [6262.t00002]	Previously Annotated	PSEUDOGENE	2700	GPIanchor
TcCLB.510503.50	trans-sialidase, putative [8413.t00005]|full Length (2700)|SigPep, GPIanchor	trans-sialidase, putative [8413.t00005]	Previously Annotated	FULL LENGTH	2700	SigPep, GPIanchor
TcCLB.508789.100	trans-sialidase, putative [7872.t00010]|full Length (2697)|SigPep, 1 SxDxGxTW, GPIanchor|in-frame stop	trans-sialidase (pseudogene), putative [7872.t00010]	Previously Annotated	FULL LENGTH	2697	SigPep, 1 SxDxGxTW, GPIanchor
TcCLB.509287.80	trans-sialidase, putative [8060.t00008]|full Length (2697)|SigPep, GPIanchor	trans-sialidase, putative [8060.t00008]	Previously Annotated	FULL LENGTH	2697	SigPep, GPIanchor
TcCLB.511625.130	trans-sialidase, putative [8738.t00013]|full Length (2697)|SigPep, 1 VTVxNVxLYNR, GPIanchor	trans-sialidase, putative [8738.t00013]	Previously Annotated	FULL LENGTH	2697	SigPep, 1 VTVxNVxLYNR, GPIanchor
TcCLB.504155.20	trans-sialidase, putative [4936.t00002]|full Length (2694)|SigPep, 1 VTVxNVxLYNR, GPIanchor	trans-sialidase, putative [4936.t00002]	Previously Annotated	FULL LENGTH	2694	SigPep, 1 VTVxNVxLYNR, GPIanchor
TcCLB.506973.120	trans-sialidase, putative [5421.t00012]|full Length (2691)|SigPep, 1 VTVxNVxLYNR, GPIanchor	trans-sialidase, putative [5421.t00012]	Previously Annotated	FULL LENGTH	2691	SigPep, 1 VTVxNVxLYNR, GPIanchor
TcCLB.506589.130	trans-sialidase, putative [7011.t00013]|full Length (2691)|SigPep, 1 VTVxNVxLYNR, GPIanchor|in-frame stop	trans-sialidase (pseudogene), putative [7011.t00013]	Previously Annotated	FULL LENGTH	2691	SigPep, 1 VTVxNVxLYNR, GPIanchor
TcCLB.507071.10	trans-sialidase, putative [7195.t00001]|full Length (2691)|SigPep, 1 VTVxNVxLYNR, GPIanchor	trans-sialidase, putative [7195.t00001]	Previously Annotated	FULL LENGTH	2691	SigPep, 1 VTVxNVxLYNR, GPIanchor
TcCLB.508305.40	trans-sialidase, putative [7677.t00004]|partial (2691)|SigPep, 1 VTVxNVxLYNR	trans-sialidase, putative [7677.t00004]	Previously Annotated	PARTIAL	2691	SigPep, 1 VTVxNVxLYNR
TcCLB.510275.260	trans-sialidase, putative [8351.t00026]|full Length (2688)|SigPep, 1 VTVxNVxLYNR, GPIanchor|in-frame stop	trans-sialidase (pseudogene), putative [8351.t00026]	Previously Annotated	FULL LENGTH	2688	SigPep, 1 VTVxNVxLYNR, GPIanchor
TcCLB.510503.70	trans-sialidase, putative [8413.t00007]|full Length (2688)|SigPep, 1 SxDxGxTW, GPIanchor|in-frame stop	trans-sialidase (pseudogene), putative [8413.t00007]	Previously Annotated	FULL LENGTH	2688	SigPep, 1 SxDxGxTW, GPIanchor
TcCLB.510715.90	trans-sialidase, putative [8472.t00009]|full Length (2688)|SigPep, 1 VTVxNVxLYNR, GPIanchor	trans-sialidase, putative [8472.t00009]	Previously Annotated	FULL LENGTH	2688	SigPep, 1 VTVxNVxLYNR, GPIanchor
TcCLB.504201.30	trans-sialidase, putative [4959.t00003]|full Length (2685)|SigPep, 1 VTVxNVxLYNR, GPIanchor	trans-sialidase, putative [4959.t00003]	Previously Annotated	FULL LENGTH	2685	SigPep, 1 VTVxNVxLYNR, GPIanchor
TcCLB.504205.20	trans-sialidase, putative [4961.t00002]|full Length (2685)|SigPep, 1 SxDxGxTW, GPIanchor|in-frame stop	trans-sialidase (pseudogene), putative [4961.t00002]	Previously Annotated	FULL LENGTH	2685	SigPep, 1 SxDxGxTW, GPIanchor
TcCLB.511089.80	trans-sialidase, putative [6044.t00008]|full Length (2685)|SigPep, 1 VTVxNVxLYNR, GPIanchor	trans-sialidase, putative [6044.t00008]	Previously Annotated	FULL LENGTH	2685	SigPep, 1 VTVxNVxLYNR, GPIanchor
TcCLB.506741.100	trans-sialidase, putative [7077.t00010]|full Length (2685)|SigPep, 1 VTVxNVxLYNR, GPIanchor	trans-sialidase, putative [7077.t00010]	Previously Annotated	FULL LENGTH	2685	SigPep, 1 VTVxNVxLYNR, GPIanchor
TcCLB.509085.50	trans-sialidase, putative [7991.t00005]|full Length (2685)|SigPep, 1 VTVxNVxLYNR, GPIanchor|in-frame stop	trans-sialidase (pseudogene), putative [7991.t00005]	Previously Annotated	FULL LENGTH	2685	SigPep, 1 VTVxNVxLYNR, GPIanchor
TcCLB.510275.350	trans-sialidase, putative [8351.t00035]|full Length (2685)|SigPep, 1 VTVxNVxLYNR, GPIanchor	trans-sialidase, putative [8351.t00035]	Previously Annotated	FULL LENGTH	2685	SigPep, 1 VTVxNVxLYNR, GPIanchor
TcCLB.510933.80	trans-sialidase, putative [8548.t00008]|full Length (2685)|SigPep, 1 VTVxNVxLYNR, GPIanchor	trans-sialidase, putative [8548.t00008]	Previously Annotated	FULL LENGTH	2685	SigPep, 1 VTVxNVxLYNR, GPIanchor
TcCLB.506737.90	trans-sialidase, putative [7075.t00009]|full Length (2682)|SigPep, 1 VTVxNVxLYNR, GPIanchor	trans-sialidase, putative [7075.t00009]	Previously Annotated	FULL LENGTH	2682	SigPep, 1 VTVxNVxLYNR, GPIanchor
TcCLB.508759.20	trans-sialidase, putative [7860.t00002]|full Length (2682)|SigPep, GPIanchor	trans-sialidase, putative [7860.t00002]	Previously Annotated	FULL LENGTH	2682	SigPep, GPIanchor
TcCLB.507069.1000120	trans-sialidase, putative [7194.t00012]|full Length (2681)|SigPep, GPIanchor|in-frame stop	trans-sialidase (pseudogene), putative [7194.t00012]	Bound Correction	FULL LENGTH	2681	SigPep, GPIanchor
TcCLB.416503.20001	unannotated trans-sialidase, putative|pseudogene (2680)|GPIanchor|in-frame stop	unannotated trans-sialidase, putative	Newly Annotated	PSEUDOGENE	2680	GPIanchor
TcCLB.507085.30	trans-sialidase, putative [7202.t00003]|partial (2679)|SigPep, 1 SxDxGxTW, 1 VTVxNVxLYNR, TS Repeats	trans-sialidase, putative [7202.t00003]	Previously Annotated	PARTIAL	2679	SigPep, 1 SxDxGxTW, 1 VTVxNVxLYNR, TS Repeats
TcCLB.510047.80	trans-sialidase, putative [8285.t00008]|full Length (2679)|SigPep, 1 VTVxNVxLYNR, GPIanchor	trans-sialidase, putative [8285.t00008]	Previously Annotated	FULL LENGTH	2679	SigPep, 1 VTVxNVxLYNR, GPIanchor
TcCLB.504241.80	trans-sialidase, putative [4979.t00008]|partial (2676)|SigPep|in-frame stop	trans-sialidase (pseudogene), putative [4979.t00008]	Previously Annotated	PARTIAL	2676	SigPep
TcCLB.506923.10	trans-sialidase, putative [5412.t00001]|pseudogene (2676)|1 SxDxGxTW, 1 VTVxNVxLYNR|in-frame stop	trans-sialidase (pseudogene), putative [5412.t00001]	Previously Annotated	PSEUDOGENE	2676	1 SxDxGxTW, 1 VTVxNVxLYNR
TcCLB.506951.80	trans-sialidase, putative [5418.t00008]|full Length (2673)|SigPep, 1 VTVxNVxLYNR, GPIanchor	trans-sialidase, putative [5418.t00008]	Previously Annotated	FULL LENGTH	2673	SigPep, 1 VTVxNVxLYNR, GPIanchor
TcCLB.507747.180	trans-sialidase, putative [7455.t00018]|full Length (2673)|SigPep, 1 VTVxNVxLYNR, GPIanchor	trans-sialidase, putative [7455.t00018]	Previously Annotated	FULL LENGTH	2673	SigPep, 1 VTVxNVxLYNR, GPIanchor
TcCLB.508219.170	trans-sialidase, putative [7643.t00017]|full Length (2673)|SigPep, 1 VTVxNVxLYNR, GPIanchor|in-frame stop	trans-sialidase (pseudogene), putative [7643.t00017]	Previously Annotated	FULL LENGTH	2673	SigPep, 1 VTVxNVxLYNR, GPIanchor
TcCLB.508871.170	trans-sialidase, putative [7908.t00017]|full Length (2673)|SigPep, 1 VTVxNVxLYNR, GPIanchor	trans-sialidase, putative [7908.t00017]	Previously Annotated	FULL LENGTH	2673	SigPep, 1 VTVxNVxLYNR, GPIanchor
TcCLB.510709.70	trans-sialidase, putative [5977.t00007]|full Length (2670)|SigPep, 1 VTVxNVxLYNR, GPIanchor	trans-sialidase, putative [5977.t00007]	Previously Annotated	FULL LENGTH	2670	SigPep, 1 VTVxNVxLYNR, GPIanchor
TcCLB.508121.150	trans-sialidase, putative [7608.t00015]|full Length (2670)|SigPep, 1 VTVxNVxLYNR, GPIanchor	trans-sialidase, putative [7608.t00015]	Previously Annotated	FULL LENGTH	2670	SigPep, 1 VTVxNVxLYNR, GPIanchor
TcCLB.506813.80	trans-sialidase, putative [5397.t00008]|full Length (2667)|SigPep, 1 VTVxNVxLYNR, GPIanchor	trans-sialidase, putative [5397.t00008]	Previously Annotated	FULL LENGTH	2667	SigPep, 1 VTVxNVxLYNR, GPIanchor
TcCLB.508219.20	trans-sialidase, putative [7643.t00002]|full Length (2667)|SigPep, 1 VTVxNVxLYNR, GPIanchor	trans-sialidase, putative [7643.t00002]	Previously Annotated	FULL LENGTH	2667	SigPep, 1 VTVxNVxLYNR, GPIanchor
TcCLB.508221.870	trans-sialidase, putative [7644.t00087]|full Length (2667)|SigPep, 1 VTVxNVxLYNR, GPIanchor	trans-sialidase, putative [7644.t00087]	Previously Annotated	FULL LENGTH	2667	SigPep, 1 VTVxNVxLYNR, GPIanchor
TcCLB.474185.20001	unannotated trans-sialidase, putative|partial (2666)|SigPep|in-frame stop	unannotated trans-sialidase, putative	Newly Annotated	PARTIAL	2666	SigPep
TcCLB.506741.10	trans-sialidase, putative [7077.t00001]|full Length (2664)|SigPep, 1 VTVxNVxLYNR, GPIanchor|in-frame stop	trans-sialidase (pseudogene), putative [7077.t00001]	Previously Annotated	FULL LENGTH	2664	SigPep, 1 VTVxNVxLYNR, GPIanchor
TcCLB.508011.120	trans-sialidase, putative [7568.t00012]|full Length (2664)|SigPep, GPIanchor|in-frame stop	trans-sialidase (pseudogene), putative [7568.t00012]	Previously Annotated	FULL LENGTH	2664	SigPep, GPIanchor
TcCLB.508455.20	trans-sialidase, putative [7737.t00002]|full Length (2661)|SigPep, 1 VTVxNVxLYNR, GPIanchor	trans-sialidase, putative [7737.t00002]	Previously Annotated	FULL LENGTH	2661	SigPep, 1 VTVxNVxLYNR, GPIanchor
TcCLB.503447.50	trans-sialidase, putative [4582.t00005]|full Length (2658)|SigPep, 1 SxDxGxTW, GPIanchor	trans-sialidase, putative [4582.t00005]	Previously Annotated	FULL LENGTH	2658	SigPep, 1 SxDxGxTW, GPIanchor
TcCLB.510491.60	trans-sialidase, putative [8408.t00006]|full Length (2658)|SigPep, 1 SxDxGxTW, GPIanchor	trans-sialidase, putative [8408.t00006]	Previously Annotated	FULL LENGTH	2658	SigPep, 1 SxDxGxTW, GPIanchor
TcCLB.510713.90	trans-sialidase, putative [8471.t00009]|full Length (2655)|SigPep, 1 VTVxNVxLYNR, GPIanchor	trans-sialidase, putative [8471.t00009]	Previously Annotated	FULL LENGTH	2655	SigPep, 1 VTVxNVxLYNR, GPIanchor
TcCLB.511233.140	trans-sialidase, putative [8629.t00014]|full Length (2655)|SigPep, 1 VTVxNVxLYNR, GPIanchor	trans-sialidase, putative [8629.t00014]	Previously Annotated	FULL LENGTH	2655	SigPep, 1 VTVxNVxLYNR, GPIanchor
TcCLB.505949.100	trans-sialidase, putative [6747.t00010]|full Length (2652)|SigPep, 1 VTVxNVxLYNR, GPIanchor|in-frame stop	trans-sialidase (pseudogene), putative [6747.t00010]	Previously Annotated	FULL LENGTH	2652	SigPep, 1 VTVxNVxLYNR, GPIanchor
TcCLB.506001.40	trans-sialidase, putative [6771.t00004]|full Length (2652)|SigPep, 1 VTVxNVxLYNR, GPIanchor	trans-sialidase, putative [6771.t00004]	Previously Annotated	FULL LENGTH	2652	SigPep, 1 VTVxNVxLYNR, GPIanchor
TcCLB.506173.70	trans-sialidase, putative [6839.t00007]|full Length (2652)|SigPep, 1 VTVxNVxLYNR, GPIanchor	trans-sialidase, putative [6839.t00007]	Previously Annotated	FULL LENGTH	2652	SigPep, 1 VTVxNVxLYNR, GPIanchor
TcCLB.506909.100	trans-sialidase, putative [7138.t00010]|full Length (2649)|SigPep, 1 VTVxNVxLYNR, GPIanchor	trans-sialidase, putative [7138.t00010]	Previously Annotated	FULL LENGTH	2649	SigPep, 1 VTVxNVxLYNR, GPIanchor
TcCLB.507849.10	trans-sialidase, putative [7498.t00001]|pseudogene (2649)|GPIanchor|in-frame stop	trans-sialidase (pseudogene), putative [7498.t00001]	Previously Annotated	PSEUDOGENE	2649	GPIanchor
TcCLB.508221.180	trans-sialidase, putative [7644.t00018]|full Length (2649)|SigPep, 1 VTVxNVxLYNR, GPIanchor	trans-sialidase, putative [7644.t00018]	Previously Annotated	FULL LENGTH	2649	SigPep, 1 VTVxNVxLYNR, GPIanchor
TcCLB.510933.10	trans-sialidase, putative [8548.t00001]|full Length (2649)|SigPep, GPIanchor	trans-sialidase, putative [8548.t00001]	Previously Annotated	FULL LENGTH	2649	SigPep, GPIanchor
TcCLB.511921.100	trans-sialidase, putative [8828.t00010]|full Length (2646)|SigPep, 1 VTVxNVxLYNR, GPIanchor|in-frame stop	trans-sialidase (pseudogene), putative [8828.t00010]	Previously Annotated	FULL LENGTH	2646	SigPep, 1 VTVxNVxLYNR, GPIanchor
TcCLB.506187.20	trans-sialidase, putative [6844.t00002]|full Length (2643)|SigPep, 1 VTVxNVxLYNR, GPIanchor	trans-sialidase, putative [6844.t00002]	Previously Annotated	FULL LENGTH	2643	SigPep, 1 VTVxNVxLYNR, GPIanchor
TcCLB.511399.24	trans-sialidase, putative [8683.t00006]|partial (2642)|SigPep, 1 VTVxNVxLYNR	trans-sialidase, putative [8683.t00006]	Previously Annotated	PARTIAL	2642	SigPep, 1 VTVxNVxLYNR
TcCLB.509899.100	trans-sialidase, putative [8236.t00010]|full Length (2640)|SigPep, 1 VTVxNVxLYNR, GPIanchor	trans-sialidase, putative [8236.t00010]	Previously Annotated	FULL LENGTH	2640	SigPep, 1 VTVxNVxLYNR, GPIanchor
TcCLB.510557.10	trans-sialidase, putative [8431.t00001]|full Length (2640)|SigPep, GPIanchor|in-frame stop	trans-sialidase (pseudogene), putative [8431.t00001]	Previously Annotated	FULL LENGTH	2640	SigPep, GPIanchor
TcCLB.511255.10	trans-sialidase, putative [8635.t00001]|full Length (2640)|SigPep, 1 VTVxNVxLYNR, GPIanchor	trans-sialidase, putative [8635.t00001]	Previously Annotated	FULL LENGTH	2640	SigPep, 1 VTVxNVxLYNR, GPIanchor
TcCLB.511255.350	trans-sialidase, putative [8635.t00035]|full Length (2640)|SigPep, 1 VTVxNVxLYNR, GPIanchor	trans-sialidase, putative [8635.t00035]	Previously Annotated	FULL LENGTH	2640	SigPep, 1 VTVxNVxLYNR, GPIanchor
TcCLB.511643.40	trans-sialidase, putative [8743.t00004]|full Length (2640)|SigPep, 1 VTVxNVxLYNR, GPIanchor	trans-sialidase, putative [8743.t00004]	Previously Annotated	FULL LENGTH	2640	SigPep, 1 VTVxNVxLYNR, GPIanchor
TcCLB.509897.270	trans-sialidase, putative [8235.t00027]|full Length (2637)|SigPep, 1 VTVxNVxLYNR, GPIanchor	trans-sialidase, putative [8235.t00027]	Previously Annotated	FULL LENGTH	2637	SigPep, 1 VTVxNVxLYNR, GPIanchor
TcCLB.509115.20	trans-sialidase, putative [8004.t00002]|full Length (2628)|SigPep, 1 VTVxNVxLYNR, GPIanchor	trans-sialidase, putative [8004.t00002]	Previously Annotated	FULL LENGTH	2628	SigPep, 1 VTVxNVxLYNR, GPIanchor
TcCLB.509685.40	trans-sialidase, putative [8168.t00004]|partial (2628)|SigPep, 1 VTVxNVxLYNR	trans-sialidase, putative [8168.t00004]	Previously Annotated	PARTIAL	2628	SigPep, 1 VTVxNVxLYNR
TcCLB.509897.20	trans-sialidase, putative [8235.t00002]|full Length (2628)|SigPep, 1 VTVxNVxLYNR, GPIanchor	trans-sialidase, putative [8235.t00002]	Previously Annotated	FULL LENGTH	2628	SigPep, 1 VTVxNVxLYNR, GPIanchor
TcCLB.509899.40	trans-sialidase, putative [8236.t00004]|full Length (2628)|SigPep, 1 VTVxNVxLYNR, GPIanchor|in-frame stop	trans-sialidase (pseudogene), putative [8236.t00004]	Previously Annotated	FULL LENGTH	2628	SigPep, 1 VTVxNVxLYNR, GPIanchor
TcCLB.510201.40	trans-sialidase, putative [8333.t00004]|full Length (2628)|SigPep, GPIanchor|in-frame stop	trans-sialidase (pseudogene), putative [8333.t00004]	Previously Annotated	FULL LENGTH	2628	SigPep, GPIanchor
TcCLB.510551.20	trans-sialidase, putative [8428.t00002]|partial (2628)|SigPep, 1 VTVxNVxLYNR|in-frame stop	trans-sialidase (pseudogene), putative [8428.t00002]	Previously Annotated	PARTIAL	2628	SigPep, 1 VTVxNVxLYNR
TcCLB.504007.20	trans-sialidase, putative [4862.t00002]|full Length (2625)|SigPep, 1 VTVxNVxLYNR, GPIanchor	trans-sialidase, putative [4862.t00002]	Previously Annotated	FULL LENGTH	2625	SigPep, 1 VTVxNVxLYNR, GPIanchor
TcCLB.507523.70	trans-sialidase, putative [7370.t00007]|full Length (2625)|SigPep, 1 VTVxNVxLYNR, GPIanchor	trans-sialidase, putative [7370.t00007]	Previously Annotated	FULL LENGTH	2625	SigPep, 1 VTVxNVxLYNR, GPIanchor
TcCLB.509251.20	trans-sialidase, putative [8050.t00002]|full Length (2625)|SigPep, 1 VTVxNVxLYNR, GPIanchor	trans-sialidase, putative [8050.t00002]	Previously Annotated	FULL LENGTH	2625	SigPep, 1 VTVxNVxLYNR, GPIanchor
TcCLB.506067.1000230	trans-sialidase, putative [6799.t00023]|full Length (2624)|SigPep, 1 VTVxNVxLYNR, GPIanchor|in-frame stop	trans-sialidase (pseudogene), putative [6799.t00023]	Bound Correction	FULL LENGTH	2624	SigPep, 1 VTVxNVxLYNR, GPIanchor
TcCLB.506245.190	trans-sialidase, putative [6868.t00019]|full Length (2622)|SigPep, 1 VTVxNVxLYNR, GPIanchor	trans-sialidase, putative [6868.t00019]	Previously Annotated	FULL LENGTH	2622	SigPep, 1 VTVxNVxLYNR, GPIanchor
TcCLB.511923.30	trans-sialidase, putative [8829.t00003]|full Length (2622)|SigPep, 1 VTVxNVxLYNR, GPIanchor	trans-sialidase, putative [8829.t00003]	Previously Annotated	FULL LENGTH	2622	SigPep, 1 VTVxNVxLYNR, GPIanchor
TcCLB.508221.750	trans-sialidase, putative [7644.t00075]|full Length (2619)|SigPep, 1 VTVxNVxLYNR, GPIanchor	trans-sialidase, putative [7644.t00075]	Previously Annotated	FULL LENGTH	2619	SigPep, 1 VTVxNVxLYNR, GPIanchor
TcCLB.508853.20	trans-sialidase, putative [7899.t00002]|full Length (2619)|SigPep, 1 VTVxNVxLYNR, GPIanchor	trans-sialidase, putative [7899.t00002]	Previously Annotated	FULL LENGTH	2619	SigPep, 1 VTVxNVxLYNR, GPIanchor
TcCLB.510061.30	trans-sialidase, putative [8289.t00003]|full Length (2619)|SigPep, 1 VTVxNVxLYNR, GPIanchor	trans-sialidase, putative [8289.t00003]	Previously Annotated	FULL LENGTH	2619	SigPep, 1 VTVxNVxLYNR, GPIanchor
TcCLB.511923.60	trans-sialidase, putative [8829.t00006]|full Length (2619)|SigPep, GPIanchor	trans-sialidase, putative [8829.t00006]	Previously Annotated	FULL LENGTH	2619	SigPep, GPIanchor
TcCLB.509897.1000160	trans-sialidase, putative [8235.t00016]|full Length (2617)|SigPep, 1 VTVxNVxLYNR, GPIanchor|in-frame stop	trans-sialidase (pseudogene), putative [8235.t00016]	Bound Correction	FULL LENGTH	2617	SigPep, 1 VTVxNVxLYNR, GPIanchor
TcCLB.509897.200	trans-sialidase, putative [8235.t00020]|full Length (2616)|SigPep, 1 VTVxNVxLYNR, GPIanchor	trans-sialidase, putative [8235.t00020]	Previously Annotated	FULL LENGTH	2616	SigPep, 1 VTVxNVxLYNR, GPIanchor
TcCLB.503587.30	trans-sialidase, putative [4652.t00003]|full Length (2613)|SigPep, 1 VTVxNVxLYNR, GPIanchor	trans-sialidase, putative [4652.t00003]	Previously Annotated	FULL LENGTH	2613	SigPep, 1 VTVxNVxLYNR, GPIanchor
TcCLB.504479.10	trans-sialidase, putative [6306.t00001]|partial (2613)|SigPep, 1 SxDxGxTW	trans-sialidase, putative [6306.t00001]	Previously Annotated	PARTIAL	2613	SigPep, 1 SxDxGxTW
TcCLB.508751.20	trans-sialidase, putative [7858.t00002]|partial (2613)|SigPep, 1 VTVxNVxLYNR|in-frame stop	trans-sialidase (pseudogene), putative [7858.t00002]	Previously Annotated	PARTIAL	2613	SigPep, 1 VTVxNVxLYNR
TcCLB.509897.140	trans-sialidase, putative [8235.t00014]|full Length (2610)|SigPep, 1 VTVxNVxLYNR, GPIanchor	trans-sialidase, putative [8235.t00014]	Previously Annotated	FULL LENGTH	2610	SigPep, 1 VTVxNVxLYNR, GPIanchor
TcCLB.510361.10	trans-sialidase, putative [8371.t00001]|full Length (2610)|SigPep, 1 VTVxNVxLYNR, GPIanchor	trans-sialidase, putative [8371.t00001]	Previously Annotated	FULL LENGTH	2610	SigPep, 1 VTVxNVxLYNR, GPIanchor
TcCLB.509251.80	trans-sialidase, putative [8050.t00008]|full Length (2607)|SigPep, 1 VTVxNVxLYNR, GPIanchor	trans-sialidase, putative [8050.t00008]	Previously Annotated	FULL LENGTH	2607	SigPep, 1 VTVxNVxLYNR, GPIanchor
TcCLB.509529.40	trans-sialidase, putative [8125.t00004]|partial (2607)|SigPep	trans-sialidase, putative [8125.t00004]	Previously Annotated	PARTIAL	2607	SigPep
TcCLB.510497.40	trans-sialidase, putative [8411.t00004]|full Length (2607)|SigPep, 1 VTVxNVxLYNR, GPIanchor	trans-sialidase, putative [8411.t00004]	Previously Annotated	FULL LENGTH	2607	SigPep, 1 VTVxNVxLYNR, GPIanchor
TcCLB.511797.110	trans-sialidase, putative [8790.t00011]|full Length (2607)|SigPep, 1 VTVxNVxLYNR, GPIanchor	trans-sialidase, putative [8790.t00011]	Previously Annotated	FULL LENGTH	2607	SigPep, 1 VTVxNVxLYNR, GPIanchor
TcCLB.507875.70	trans-sialidase, putative [7508.t00007]|partial (2604)|SigPep	trans-sialidase, putative [7508.t00007]	Previously Annotated	PARTIAL	2604	SigPep
TcCLB.511255.270	trans-sialidase, putative [8635.t00027]|full Length (2604)|SigPep, 1 VTVxNVxLYNR, GPIanchor|in-frame stop	trans-sialidase (pseudogene), putative [8635.t00027]	Previously Annotated	FULL LENGTH	2604	SigPep, 1 VTVxNVxLYNR, GPIanchor
TcCLB.506335.1000130	trans-sialidase, putative [6902.t00013]|full Length (2601)|SigPep, 1 VTVxNVxLYNR, GPIanchor|in-frame stop	trans-sialidase, putative [6902.t00013]	Bound Correction	FULL LENGTH	2601	SigPep, 1 VTVxNVxLYNR, GPIanchor
TcCLB.506471.50	trans-sialidase, putative [5370.t00005]|partial (2598)|SigPep|in-frame stop	trans-sialidase (pseudogene), putative [5370.t00005]	Previously Annotated	PARTIAL	2598	SigPep
TcCLB.508103.30	trans-sialidase, putative [7600.t00003]|full Length (2595)|SigPep, GPIanchor	trans-sialidase, putative [7600.t00003]	Previously Annotated	FULL LENGTH	2595	SigPep, GPIanchor
TcCLB.511839.40	trans-sialidase, putative [6209.t00004]|full Length (2592)|SigPep, 1 VTVxNVxLYNR, GPIanchor	trans-sialidase, putative [6209.t00004]	Previously Annotated	FULL LENGTH	2592	SigPep, 1 VTVxNVxLYNR, GPIanchor
TcCLB.511255.1000110	trans-sialidase, putative [8635.t00011]|full Length (2591)|SigPep, 1 VTVxNVxLYNR, GPIanchor|in-frame stop	trans-sialidase (pseudogene), putative [8635.t00011]	Bound Correction	FULL LENGTH	2591	SigPep, 1 VTVxNVxLYNR, GPIanchor
TcCLB.506131.170	trans-sialidase, putative [6826.t00017]|full Length (2589)|SigPep, 1 VTVxNVxLYNR, GPIanchor	trans-sialidase, putative [6826.t00017]	Previously Annotated	FULL LENGTH	2589	SigPep, 1 VTVxNVxLYNR, GPIanchor
TcCLB.506813.220	trans-sialidase, putative [5397.t00022]|full Length (2586)|SigPep, 1 VTVxNVxLYNR, GPIanchor	trans-sialidase, putative [5397.t00022]	Previously Annotated	FULL LENGTH	2586	SigPep, 1 VTVxNVxLYNR, GPIanchor
TcCLB.509897.110	trans-sialidase, putative [8235.t00011]|full Length (2586)|SigPep, 1 VTVxNVxLYNR, GPIanchor	trans-sialidase, putative [8235.t00011]	Previously Annotated	FULL LENGTH	2586	SigPep, 1 VTVxNVxLYNR, GPIanchor
TcCLB.510713.160	trans-sialidase, putative [8471.t00016]|full Length (2586)|SigPep, 1 VTVxNVxLYNR, GPIanchor	trans-sialidase, putative [8471.t00016]	Previously Annotated	FULL LENGTH	2586	SigPep, 1 VTVxNVxLYNR, GPIanchor
TcCLB.511255.190	trans-sialidase, putative [8635.t00019]|full Length (2586)|SigPep, 1 VTVxNVxLYNR, GPIanchor	trans-sialidase, putative [8635.t00019]	Previously Annotated	FULL LENGTH	2586	SigPep, 1 VTVxNVxLYNR, GPIanchor
TcCLB.511255.490	trans-sialidase, putative [8635.t00049]|partial (2586)|SigPep, 1 VTVxNVxLYNR|in-frame stop	trans-sialidase (pseudogene), putative [8635.t00049]	Previously Annotated	PARTIAL	2586	SigPep, 1 VTVxNVxLYNR
TcCLB.508977.100010	trans-sialidase, putative [7947.t00001]|partial (2584)|SigPep, 1 VTVxNVxLYNR|in-frame stop	trans-sialidase, putative [7947.t00001]	Bound Correction	PARTIAL	2584	SigPep, 1 VTVxNVxLYNR
TcCLB.505267.100020	trans-sialidase, putative [6557.t00002]|full Length (2583)|SigPep, 1 SxDxGxTW, 1 VTVxNVxLYNR, GPIanchor|in-frame stop	trans-sialidase (pseudogene), putative [6557.t00002]	Merged Sequence	FULL LENGTH	2583	SigPep, 1 SxDxGxTW, 1 VTVxNVxLYNR, GPIanchor
TcCLB.510025.50	trans-sialidase, putative [8278.t00005]|full Length (2583)|SigPep, 1 VTVxNVxLYNR, GPIanchor	trans-sialidase, putative [8278.t00005]	Previously Annotated	FULL LENGTH	2583	SigPep, 1 VTVxNVxLYNR, GPIanchor
TcCLB.511923.1000100	trans-sialidase, putative [8829.t00010]|full Length (2576)|SigPep, 1 VTVxNVxLYNR, GPIanchor|in-frame stop	trans-sialidase (pseudogene), putative [8829.t00010]	Bound Correction	FULL LENGTH	2576	SigPep, 1 VTVxNVxLYNR, GPIanchor
TcCLB.506723.20	trans-sialidase, putative [7068.t00002]|full Length (2571)|SigPep, GPIanchor	trans-sialidase, putative [7068.t00002]	Previously Annotated	FULL LENGTH	2571	SigPep, GPIanchor
TcCLB.509905.10	trans-sialidase, putative [8239.t00001]|partial (2571)|SigPep|in-frame stop	trans-sialidase (pseudogene), putative [8239.t00001]	Previously Annotated	PARTIAL	2571	SigPep
TcCLB.506345.90	trans-sialidase, putative [6906.t00009]|full Length (2568)|SigPep, 1 SxDxGxTW, 1 VTVxNVxLYNR, GPIanchor	trans-sialidase, putative [6906.t00009]	Previously Annotated	FULL LENGTH	2568	SigPep, 1 SxDxGxTW, 1 VTVxNVxLYNR, GPIanchor
TcCLB.508607.50	trans-sialidase, putative [7798.t00005]|full Length (2565)|SigPep, 1 SxDxGxTW, GPIanchor	trans-sialidase, putative [7798.t00005]	Previously Annotated	FULL LENGTH	2565	SigPep, 1 SxDxGxTW, GPIanchor
TcCLB.511183.190	trans-sialidase, putative [8617.t00019]|full Length (2565)|SigPep, 1 VTVxNVxLYNR, GPIanchor	trans-sialidase, putative [8617.t00019]	Previously Annotated	FULL LENGTH	2565	SigPep, 1 VTVxNVxLYNR, GPIanchor
TcCLB.510411.10	trans-sialidase, putative [5916.t00001]|full Length (2562)|SigPep, 1 SxDxGxTW, 1 VTVxNVxLYNR, GPIanchor	trans-sialidase, putative [5916.t00001]	Previously Annotated	FULL LENGTH	2562	SigPep, 1 SxDxGxTW, 1 VTVxNVxLYNR, GPIanchor
TcCLB.508161.20	trans-sialidase, putative [7619.t00002]|full Length (2562)|SigPep, 1 VTVxNVxLYNR, GPIanchor	trans-sialidase, putative [7619.t00002]	Previously Annotated	FULL LENGTH	2562	SigPep, 1 VTVxNVxLYNR, GPIanchor
TcCLB.510279.10	trans-sialidase, putative [8353.t00001]|full Length (2562)|SigPep, 1 VTVxNVxLYNR, GPIanchor|in-frame stop	trans-sialidase (pseudogene), putative [8353.t00001]	Previously Annotated	FULL LENGTH	2562	SigPep, 1 VTVxNVxLYNR, GPIanchor
TcCLB.511183.430	trans-sialidase, putative [8617.t00043]|full Length (2562)|SigPep, 1 VTVxNVxLYNR, GPIanchor	trans-sialidase, putative [8617.t00043]	Previously Annotated	FULL LENGTH	2562	SigPep, 1 VTVxNVxLYNR, GPIanchor
TcCLB.511873.10	trans-sialidase, putative [6215.t00001]|full Length (2559)|SigPep, 1 VTVxNVxLYNR, GPIanchor	trans-sialidase, putative [6215.t00001]	Previously Annotated	FULL LENGTH	2559	SigPep, 1 VTVxNVxLYNR, GPIanchor
TcCLB.509545.40	trans-sialidase, putative [8129.t00004]|full Length (2559)|SigPep, 1 VTVxNVxLYNR, GPIanchor|in-frame stop	trans-sialidase (pseudogene), putative [8129.t00004]	Previously Annotated	FULL LENGTH	2559	SigPep, 1 VTVxNVxLYNR, GPIanchor
TcCLB.504081.80	trans-sialidase, putative [4899.t00008]|full Length (2556)|SigPep, 1 VTVxNVxLYNR, GPIanchor	trans-sialidase, putative [4899.t00008]	Previously Annotated	FULL LENGTH	2556	SigPep, 1 VTVxNVxLYNR, GPIanchor
TcCLB.510363.60	trans-sialidase, putative [8372.t00006]|full Length (2556)|SigPep, GPIanchor|in-frame stop	trans-sialidase (pseudogene), putative [8372.t00006]	Previously Annotated	FULL LENGTH	2556	SigPep, GPIanchor
TcCLB.511183.230	trans-sialidase, putative [8617.t00023]|full Length (2556)|SigPep, 1 VTVxNVxLYNR, GPIanchor	trans-sialidase, putative [8617.t00023]	Previously Annotated	FULL LENGTH	2556	SigPep, 1 VTVxNVxLYNR, GPIanchor
TcCLB.511185.80	trans-sialidase, putative [8618.t00008]|full Length (2556)|SigPep, 1 VTVxNVxLYNR, GPIanchor	trans-sialidase, putative [8618.t00008]	Previously Annotated	FULL LENGTH	2556	SigPep, 1 VTVxNVxLYNR, GPIanchor
TcCLB.504389.20001	unannotated trans-sialidase, putative|full Length (2555)|SigPep, 1 SxDxGxTW, GPIanchor|in-frame stop	unannotated trans-sialidase, putative	Newly Annotated	FULL LENGTH	2555	SigPep, 1 SxDxGxTW, GPIanchor
TcCLB.510275.1000110	trans-sialidase, putative [8351.t00011]|full Length (2548)|SigPep, GPIanchor|in-frame stop	trans-sialidase (pseudogene), putative [8351.t00011]	Bound Correction	FULL LENGTH	2548	SigPep, GPIanchor
TcCLB.506759.90	trans-sialidase, putative [5388.t00009]|full Length (2547)|SigPep, 1 VTVxNVxLYNR, GPIanchor|in-frame stop	trans-sialidase (pseudogene), putative [5388.t00009]	Previously Annotated	FULL LENGTH	2547	SigPep, 1 VTVxNVxLYNR, GPIanchor
TcCLB.506667.90	trans-sialidase, putative [7047.t00009]|full Length (2547)|SigPep, GPIanchor	trans-sialidase, putative [7047.t00009]	Previously Annotated	FULL LENGTH	2547	SigPep, GPIanchor
TcCLB.510979.40	trans-sialidase, putative [8559.t00004]|full Length (2547)|SigPep, 1 VTVxNVxLYNR, GPIanchor	trans-sialidase, putative [8559.t00004]	Previously Annotated	FULL LENGTH	2547	SigPep, 1 VTVxNVxLYNR, GPIanchor
TcCLB.506667.50	trans-sialidase, putative [7047.t00005]|full Length (2544)|SigPep, GPIanchor|in-frame stop	trans-sialidase (pseudogene), putative [7047.t00005]	Previously Annotated	FULL LENGTH	2544	SigPep, GPIanchor
TcCLB.510363.310	trans-sialidase, putative [8372.t00031]|full Length (2544)|SigPep, 1 VTVxNVxLYNR, GPIanchor|in-frame stop	trans-sialidase (pseudogene), putative [8372.t00031]	Previously Annotated	FULL LENGTH	2544	SigPep, 1 VTVxNVxLYNR, GPIanchor
TcCLB.508493.100060	trans-sialidase, putative [7750.t00006]|full Length (2542)|SigPep, 1 VTVxNVxLYNR, GPIanchor|in-frame stop	trans-sialidase (pseudogene), putative [7750.t00006]	Bound Correction	FULL LENGTH	2542	SigPep, 1 VTVxNVxLYNR, GPIanchor
TcCLB.506961.100070	trans-sialidase, putative [7153.t00007]|partial (2541)|SigPep|in-frame stop	trans-sialidase (pseudogene), putative [7153.t00007]	Bound Correction	PARTIAL	2541	SigPep
TcCLB.507085.100080	trans-sialidase, putative [7202.t00008]|full Length (2541)|SigPep, 1 VTVxNVxLYNR, GPIanchor|in-frame stop	trans-sialidase (pseudogene), putative [7202.t00008]	Bound Correction	FULL LENGTH	2541	SigPep, 1 VTVxNVxLYNR, GPIanchor
TcCLB.507523.10	trans-sialidase, putative [7370.t00001]|pseudogene (2541)|1 VTVxNVxLYNR, GPIanchor	trans-sialidase, putative [7370.t00001]	Previously Annotated	PSEUDOGENE	2541	1 VTVxNVxLYNR, GPIanchor
TcCLB.508499.39	trans-sialidase, putative [7752.t00004]|full Length (2541)|SigPep, 1 VTVxNVxLYNR, GPIanchor|in-frame stop	trans-sialidase (pseudogene), putative [7752.t00004]	Previously Annotated	FULL LENGTH	2541	SigPep, 1 VTVxNVxLYNR, GPIanchor
TcCLB.510403.71	trans-sialidase, putative [8382.t00010]|partial (2541)|SigPep|in-frame stop	trans-sialidase (pseudogene), putative [8382.t00010]	Previously Annotated	PARTIAL	2541	SigPep
TcCLB.510483.360	trans-sialidase, putative [8406.t00036]|partial (2541)|SigPep	trans-sialidase, putative [8406.t00036]	Previously Annotated	PARTIAL	2541	SigPep
TcCLB.511183.60	trans-sialidase, putative [8617.t00006]|full Length (2541)|SigPep, 1 VTVxNVxLYNR, GPIanchor	trans-sialidase, putative [8617.t00006]	Previously Annotated	FULL LENGTH	2541	SigPep, 1 VTVxNVxLYNR, GPIanchor
TcCLB.511349.100	trans-sialidase, putative [8667.t00010]|full Length (2541)|SigPep, 1 SxDxGxTW, 1 VTVxNVxLYNR, GPIanchor	trans-sialidase, putative [8667.t00010]	Previously Annotated	FULL LENGTH	2541	SigPep, 1 SxDxGxTW, 1 VTVxNVxLYNR, GPIanchor
TcCLB.508495.1000100	trans-sialidase, putative [7751.t00010]|full Length (2540)|SigPep, 1 VTVxNVxLYNR, GPIanchor|in-frame stop	trans-sialidase, putative [7751.t00010]	Bound Correction	FULL LENGTH	2540	SigPep, 1 VTVxNVxLYNR, GPIanchor
TcCLB.510269.100060	trans-sialidase, putative [5878.t00006]|full Length (2539)|SigPep, GPIanchor|in-frame stop	trans-sialidase (pseudogene), putative [5878.t00006]	Bound Correction	FULL LENGTH	2539	SigPep, GPIanchor
TcCLB.508165.40	trans-sialidase, putative [7621.t00004]|full Length (2538)|SigPep, 1 VTVxNVxLYNR, GPIanchor|in-frame stop	trans-sialidase (pseudogene), putative [7621.t00004]	Previously Annotated	FULL LENGTH	2538	SigPep, 1 VTVxNVxLYNR, GPIanchor
TcCLB.508221.400	trans-sialidase, putative [7644.t00040]|full Length (2538)|SigPep, 1 VTVxNVxLYNR, GPIanchor	trans-sialidase, putative [7644.t00040]	Previously Annotated	FULL LENGTH	2538	SigPep, 1 VTVxNVxLYNR, GPIanchor
TcCLB.508495.100020	trans-sialidase, putative [7751.t00002]|full Length (2536)|SigPep, 1 VTVxNVxLYNR, GPIanchor|in-frame stop	trans-sialidase (pseudogene), putative [7751.t00002]	Bound Correction	FULL LENGTH	2536	SigPep, 1 VTVxNVxLYNR, GPIanchor
TcCLB.508433.40	trans-sialidase, putative [5582.t00004]|partial (2535)|SigPep, 1 VTVxNVxLYNR	trans-sialidase, putative [5582.t00004]	Previously Annotated	PARTIAL	2535	SigPep, 1 VTVxNVxLYNR
TcCLB.511871.150	trans-sialidase, putative [6214.t00015]|full Length (2535)|SigPep, 1 VTVxNVxLYNR, GPIanchor|in-frame stop	trans-sialidase (pseudogene), putative [6214.t00015]	Previously Annotated	FULL LENGTH	2535	SigPep, 1 VTVxNVxLYNR, GPIanchor
TcCLB.506279.250	trans-sialidase, putative [6882.t00025]|pseudogene (2535)|1 VTVxNVxLYNR, GPIanchor|in-frame stop	trans-sialidase (pseudogene), putative [6882.t00025]	Previously Annotated	PSEUDOGENE	2535	1 VTVxNVxLYNR, GPIanchor
TcCLB.507997.30	trans-sialidase, putative [7563.t00003]|full Length (2535)|SigPep, 1 VTVxNVxLYNR, GPIanchor	trans-sialidase, putative [7563.t00003]	Previously Annotated	FULL LENGTH	2535	SigPep, 1 VTVxNVxLYNR, GPIanchor
TcCLB.508563.20	trans-sialidase, putative [7781.t00002]|full Length (2535)|SigPep, 1 SxDxGxTW, 1 VTVxNVxLYNR, GPIanchor	trans-sialidase, putative [7781.t00002]	Previously Annotated	FULL LENGTH	2535	SigPep, 1 SxDxGxTW, 1 VTVxNVxLYNR, GPIanchor
TcCLB.508745.30	trans-sialidase, putative [7855.t00003]|full Length (2535)|SigPep, 1 VTVxNVxLYNR, GPIanchor	trans-sialidase, putative [7855.t00003]	Previously Annotated	FULL LENGTH	2535	SigPep, 1 VTVxNVxLYNR, GPIanchor
TcCLB.510497.170	trans-sialidase, putative [8411.t00017]|partial (2535)|SigPep|in-frame stop	trans-sialidase (pseudogene), putative [8411.t00017]	Previously Annotated	PARTIAL	2535	SigPep
TcCLB.511061.40	trans-sialidase, putative [8585.t00004]|full Length (2535)|SigPep, 1 VTVxNVxLYNR, GPIanchor	trans-sialidase, putative [8585.t00004]	Previously Annotated	FULL LENGTH	2535	SigPep, 1 VTVxNVxLYNR, GPIanchor
TcCLB.508991.30	trans-sialidase, putative [7954.t00003]|full Length (2532)|SigPep, 1 SxDxGxTW, 1 VTVxNVxLYNR, GPIanchor|in-frame stop	trans-sialidase (pseudogene), putative [7954.t00003]	Previously Annotated	FULL LENGTH	2532	SigPep, 1 SxDxGxTW, 1 VTVxNVxLYNR, GPIanchor
TcCLB.509411.10	trans-sialidase, putative [8093.t00001]|full Length (2532)|SigPep, 1 SxDxGxTW, 1 VTVxNVxLYNR, GPIanchor	trans-sialidase, putative [8093.t00001]	Previously Annotated	FULL LENGTH	2532	SigPep, 1 SxDxGxTW, 1 VTVxNVxLYNR, GPIanchor
TcCLB.510483.210	trans-sialidase, putative [8406.t00021]|full Length (2532)|SigPep, GPIanchor|in-frame stop	trans-sialidase (pseudogene), putative [8406.t00021]	Previously Annotated	FULL LENGTH	2532	SigPep, GPIanchor
TcCLB.508325.1000290	trans-sialidase, putative [7686.t00029]|full Length (2527)|SigPep, 1 SxDxGxTW, 1 VTVxNVxLYNR, GPIanchor|in-frame stop	trans-sialidase (pseudogene), putative [7686.t00029]	Bound Correction	FULL LENGTH	2527	SigPep, 1 SxDxGxTW, 1 VTVxNVxLYNR, GPIanchor
TcCLB.510021.220	trans-sialidase, putative [8276.t00022]|full Length (2526)|SigPep, 1 VTVxNVxLYNR, GPIanchor	trans-sialidase, putative [8276.t00022]	Previously Annotated	FULL LENGTH	2526	SigPep, 1 VTVxNVxLYNR, GPIanchor
TcCLB.511797.240	trans-sialidase, putative [8790.t00024]|full Length (2526)|SigPep, GPIanchor|in-frame stop	trans-sialidase (pseudogene), putative [8790.t00024]	Previously Annotated	FULL LENGTH	2526	SigPep, GPIanchor
TcCLB.423309.20001	unannotated trans-sialidase, putative|full Length (2526)|SigPep, 1 VTVxNVxLYNR, GPIanchor	unannotated trans-sialidase, putative	Newly Annotated	FULL LENGTH	2526	SigPep, 1 VTVxNVxLYNR, GPIanchor
TcCLB.510021.180	trans-sialidase, putative [8276.t00018]|full Length (2517)|SigPep, GPIanchor	trans-sialidase, putative [8276.t00018]	Previously Annotated	FULL LENGTH	2517	SigPep, GPIanchor
TcCLB.508753.20	trans-sialidase, putative [7859.t00002]|full Length (2514)|SigPep, 1 VTVxNVxLYNR, GPIanchor	trans-sialidase, putative [7859.t00002]	Previously Annotated	FULL LENGTH	2514	SigPep, 1 VTVxNVxLYNR, GPIanchor
TcCLB.505267.60	trans-sialidase, putative [6557.t00006]|pseudogene (2511)|in-frame stop	trans-sialidase (pseudogene), putative [6557.t00006]	Previously Annotated	PSEUDOGENE	2511
TcCLB.506459.230	trans-sialidase, putative [6953.t00023]|full Length (2511)|SigPep, GPIanchor	trans-sialidase, putative [6953.t00023]	Previously Annotated	FULL LENGTH	2511	SigPep, GPIanchor
TcCLB.508061.20	trans-sialidase, putative [7584.t00002]|full Length (2511)|SigPep, 1 VTVxNVxLYNR, GPIanchor	trans-sialidase, putative [7584.t00002]	Previously Annotated	FULL LENGTH	2511	SigPep, 1 VTVxNVxLYNR, GPIanchor
TcCLB.511063.40	trans-sialidase, putative [8586.t00004]|full Length (2511)|SigPep, 1 VTVxNVxLYNR, GPIanchor	trans-sialidase, putative [8586.t00004]	Previously Annotated	FULL LENGTH	2511	SigPep, 1 VTVxNVxLYNR, GPIanchor
TcCLB.510197.100030	trans-sialidase, putative [8332.t00003]|full Length (2509)|SigPep, 1 VTVxNVxLYNR, GPIanchor|in-frame stop	trans-sialidase, putative [8332.t00003]	Bound Correction	FULL LENGTH	2509	SigPep, 1 VTVxNVxLYNR, GPIanchor
TcCLB.506757.90	trans-sialidase, putative [7084.t00009]|full Length (2505)|SigPep, 1 SxDxGxTW, 1 VTVxNVxLYNR, GPIanchor	trans-sialidase, putative [7084.t00009]	Previously Annotated	FULL LENGTH	2505	SigPep, 1 SxDxGxTW, 1 VTVxNVxLYNR, GPIanchor
TcCLB.507979.30	trans-sialidase, putative [7554.t00003]|partial (2505)|SigPep, 1 SxDxGxTW, 1 VTVxNVxLYNR	trans-sialidase, putative [7554.t00003]	Previously Annotated	PARTIAL	2505	SigPep, 1 SxDxGxTW, 1 VTVxNVxLYNR
TcCLB.508221.20	trans-sialidase, putative [7644.t00002]|pseudogene (2505)|in-frame stop	trans-sialidase (pseudogene), putative [7644.t00002]	Previously Annotated	PSEUDOGENE	2505
TcCLB.510927.20	trans-sialidase, putative [8547.t00002]|full Length (2505)|SigPep, 1 SxDxGxTW, 1 VTVxNVxLYNR, GPIanchor|in-frame stop	trans-sialidase (pseudogene), putative [8547.t00002]	Previously Annotated	FULL LENGTH	2505	SigPep, 1 SxDxGxTW, 1 VTVxNVxLYNR, GPIanchor
TcCLB.511255.700	trans-sialidase, putative [8635.t00070]|full Length (2505)|SigPep, 1 VTVxNVxLYNR, GPIanchor	trans-sialidase, putative [8635.t00070]	Previously Annotated	FULL LENGTH	2505	SigPep, 1 VTVxNVxLYNR, GPIanchor
TcCLB.506471.100	trans-sialidase, putative [5370.t00010]|full Length (2502)|SigPep, 1 SxDxGxTW, 1 VTVxNVxLYNR, GPIanchor	trans-sialidase, putative [5370.t00010]	Previously Annotated	FULL LENGTH	2502	SigPep, 1 SxDxGxTW, 1 VTVxNVxLYNR, GPIanchor
TcCLB.437379.20001	unannotated trans-sialidase, putative|pseudogene (2502)|1 VTVxNVxLYNR, GPIanchor|in-frame stop	unannotated trans-sialidase, putative	Newly Annotated	PSEUDOGENE	2502	1 VTVxNVxLYNR, GPIanchor
TcCLB.402753.20001	unannotated trans-sialidase, putative|full Length (2501)|SigPep, 1 SxDxGxTW, 1 VTVxNVxLYNR, GPIanchor|in-frame stop	unannotated trans-sialidase, putative	Newly Annotated	FULL LENGTH	2501	SigPep, 1 SxDxGxTW, 1 VTVxNVxLYNR, GPIanchor
TcCLB.510207.30	trans-sialidase, putative [8335.t00003]|full Length (2499)|SigPep, 1 VTVxNVxLYNR, GPIanchor	trans-sialidase, putative [8335.t00003]	Previously Annotated	FULL LENGTH	2499	SigPep, 1 VTVxNVxLYNR, GPIanchor
TcCLB.505925.20001	unannotated trans-sialidase, putative|pseudogene (2499)|TS Repeats	unannotated trans-sialidase, putative	Newly Annotated	PSEUDOGENE	2499	TS Repeats
TcCLB.511563.100020	trans-sialidase, putative [8723.t00002]|partial (2498)|SigPep|in-frame stop	trans-sialidase (pseudogene), putative [8723.t00002]	Bound Correction	PARTIAL	2498	SigPep
TcCLB.510635.10	trans-sialidase, putative [5960.t00001]|partial (2496)|SigPep	trans-sialidase, putative [5960.t00001]	Previously Annotated	PARTIAL	2496	SigPep
TcCLB.508125.80	trans-sialidase, putative [7609.t00008]|partial (2496)|SigPep, 1 VTVxNVxLYNR|in-frame stop	trans-sialidase (pseudogene), putative [7609.t00008]	Previously Annotated	PARTIAL	2496	SigPep, 1 VTVxNVxLYNR
TcCLB.508581.10	trans-sialidase, putative [7788.t00001]|partial (2496)|SigPep	trans-sialidase, putative [7788.t00001]	Previously Annotated	PARTIAL	2496	SigPep
TcCLB.508877.10	trans-sialidase, putative [7911.t00001]|pseudogene (2496)|1 SxDxGxTW, 1 VTVxNVxLYNR, GPIanchor|in-frame stop	trans-sialidase (pseudogene), putative [7911.t00001]	Previously Annotated	PSEUDOGENE	2496	1 SxDxGxTW, 1 VTVxNVxLYNR, GPIanchor
TcCLB.509419.100090	trans-sialidase, putative [8094.t00009]|full Length (2496)|SigPep, 1 VTVxNVxLYNR, GPIanchor|in-frame stop	trans-sialidase, putative [8094.t00009]	Bound Correction	FULL LENGTH	2496	SigPep, 1 VTVxNVxLYNR, GPIanchor
TcCLB.506331.1000200	trans-sialidase, putative [6900.t00020]|partial (2494)|SigPep|in-frame stop	trans-sialidase (pseudogene), putative [6900.t00020]	Bound Correction	PARTIAL	2494	SigPep
TcCLB.506765.40	trans-sialidase, putative [7087.t00004]|full Length (2493)|SigPep, 1 SxDxGxTW, 1 VTVxNVxLYNR, GPIanchor	trans-sialidase, putative [7087.t00004]	Previously Annotated	FULL LENGTH	2493	SigPep, 1 SxDxGxTW, 1 VTVxNVxLYNR, GPIanchor
TcCLB.509419.40	trans-sialidase, putative [8094.t00004]|full Length (2493)|SigPep, 1 VTVxNVxLYNR, GPIanchor	trans-sialidase, putative [8094.t00004]	Previously Annotated	FULL LENGTH	2493	SigPep, 1 VTVxNVxLYNR, GPIanchor
TcCLB.509753.90	trans-sialidase, putative [8191.t00009]|full Length (2493)|SigPep, 1 VTVxNVxLYNR, GPIanchor|in-frame stop	trans-sialidase (pseudogene), putative [8191.t00009]	Previously Annotated	FULL LENGTH	2493	SigPep, 1 VTVxNVxLYNR, GPIanchor
TcCLB.511771.40	trans-sialidase, putative [8781.t00004]|partial (2493)|SigPep|in-frame stop	trans-sialidase (pseudogene), putative [8781.t00004]	Previously Annotated	PARTIAL	2493	SigPep
TcCLB.506139.100060	trans-sialidase, putative [5336.t00006]|full Length (2491)|SigPep, 1 VTVxNVxLYNR, GPIanchor|in-frame stop	trans-sialidase (pseudogene), putative [5336.t00006]	Bound Correction	FULL LENGTH	2491	SigPep, 1 VTVxNVxLYNR, GPIanchor
TcCLB.508147.100070	trans-sialidase, putative [7615.t00007]|full Length (2491)|SigPep, GPIanchor|in-frame stop	trans-sialidase (pseudogene), putative [7615.t00007]	Bound Correction	FULL LENGTH	2491	SigPep, GPIanchor
TcCLB.508071.20	trans-sialidase, putative [7589.t00002]|partial (2490)|SigPep|in-frame stop	trans-sialidase (pseudogene), putative [7589.t00002]	Previously Annotated	PARTIAL	2490	SigPep
TcCLB.506245.1000140	trans-sialidase, putative [6868.t00014]|partial (2487)|SigPep|in-frame stop	trans-sialidase (pseudogene), putative [6868.t00014]	Bound Correction	PARTIAL	2487	SigPep
TcCLB.507427.10	trans-sialidase, putative [7332.t00001]|full Length (2487)|SigPep, 1 SxDxGxTW, GPIanchor	trans-sialidase, putative [7332.t00001]	Previously Annotated	FULL LENGTH	2487	SigPep, 1 SxDxGxTW, GPIanchor
TcCLB.508001.100050	trans-sialidase, putative [7565.t00005]|full Length (2487)|SigPep, 1 SxDxGxTW, 1 VTVxNVxLYNR, GPIanchor|in-frame stop	trans-sialidase (pseudogene), putative [7565.t00005]	Bound Correction	FULL LENGTH	2487	SigPep, 1 SxDxGxTW, 1 VTVxNVxLYNR, GPIanchor
TcCLB.510713.30	trans-sialidase, putative [8471.t00003]|full Length (2487)|SigPep, GPIanchor	trans-sialidase, putative [8471.t00003]	Previously Annotated	FULL LENGTH	2487	SigPep, GPIanchor
TcCLB.504945.20001	unannotated trans-sialidase, putative|partial (2487)|SigPep, 1 SxDxGxTW, 1 VTVxNVxLYNR|in-frame stop	unannotated trans-sialidase, putative	Newly Annotated	PARTIAL	2487	SigPep, 1 SxDxGxTW, 1 VTVxNVxLYNR
TcCLB.503501.50	trans-sialidase, putative [4609.t00005]|full Length (2484)|SigPep, 1 SxDxGxTW, 1 VTVxNVxLYNR, GPIanchor|in-frame stop	trans-sialidase (pseudogene), putative [4609.t00005]	Previously Annotated	FULL LENGTH	2484	SigPep, 1 SxDxGxTW, 1 VTVxNVxLYNR, GPIanchor
TcCLB.503861.100	trans-sialidase, putative [4789.t00010]|partial (2484)|SigPep|in-frame stop	trans-sialidase (pseudogene), putative [4789.t00010]	Previously Annotated	PARTIAL	2484	SigPep
TcCLB.504183.20	trans-sialidase, putative [4950.t00002]|full Length (2484)|SigPep, 1 SxDxGxTW, 1 VTVxNVxLYNR, GPIanchor	trans-sialidase, putative [4950.t00002]	Previously Annotated	FULL LENGTH	2484	SigPep, 1 SxDxGxTW, 1 VTVxNVxLYNR, GPIanchor
TcCLB.507381.20	trans-sialidase, putative [7313.t00002]|full Length (2484)|SigPep, 1 VTVxNVxLYNR, GPIanchor|in-frame stop	trans-sialidase (pseudogene), putative [7313.t00002]	Previously Annotated	FULL LENGTH	2484	SigPep, 1 VTVxNVxLYNR, GPIanchor
TcCLB.508149.60	trans-sialidase, putative [7616.t00006]|partial (2484)|SigPep|in-frame stop	trans-sialidase (pseudogene), putative [7616.t00006]	Previously Annotated	PARTIAL	2484	SigPep
TcCLB.508873.390	trans-sialidase, putative [7909.t00039]|full Length (2484)|SigPep, 1 VTVxNVxLYNR, GPIanchor	trans-sialidase, putative [7909.t00039]	Previously Annotated	FULL LENGTH	2484	SigPep, 1 VTVxNVxLYNR, GPIanchor
TcCLB.509739.10	trans-sialidase, putative [8187.t00001]|full Length (2484)|SigPep, 1 SxDxGxTW, 1 VTVxNVxLYNR, GPIanchor	trans-sialidase, putative [8187.t00001]	Previously Annotated	FULL LENGTH	2484	SigPep, 1 SxDxGxTW, 1 VTVxNVxLYNR, GPIanchor
TcCLB.511599.80	trans-sialidase, putative [8732.t00008]|full Length (2484)|SigPep, 1 VTVxNVxLYNR, GPIanchor	trans-sialidase, putative [8732.t00008]	Previously Annotated	FULL LENGTH	2484	SigPep, 1 VTVxNVxLYNR, GPIanchor
TcCLB.504219.40	trans-sialidase, putative [4968.t00004]|full Length (2481)|SigPep, GPIanchor|in-frame stop	trans-sialidase (pseudogene), putative [4968.t00004]	Previously Annotated	FULL LENGTH	2481	SigPep, GPIanchor
TcCLB.507643.100060	trans-sialidase, putative [7415.t00006]|partial (2480)|SigPep|in-frame stop	trans-sialidase (pseudogene), putative [7415.t00006]	Bound Correction	PARTIAL	2480	SigPep
TcCLB.509905.100060	trans-sialidase, putative [8239.t00006]|full Length (2480)|SigPep, 1 SxDxGxTW, 1 VTVxNVxLYNR, GPIanchor|in-frame stop	trans-sialidase (pseudogene), putative [8239.t00006]	Bound Correction	FULL LENGTH	2480	SigPep, 1 SxDxGxTW, 1 VTVxNVxLYNR, GPIanchor
TcCLB.506813.140	trans-sialidase, putative [5397.t00014]|full Length (2478)|SigPep, GPIanchor	trans-sialidase, putative [5397.t00014]	Previously Annotated	FULL LENGTH	2478	SigPep, GPIanchor
TcCLB.507121.20	trans-sialidase, putative [5438.t00002]|full Length (2478)|SigPep, GPIanchor	trans-sialidase, putative [5438.t00002]	Previously Annotated	FULL LENGTH	2478	SigPep, GPIanchor
TcCLB.510111.20	trans-sialidase, putative [5841.t00002]|full Length (2478)|SigPep, 1 SxDxGxTW, 1 VTVxNVxLYNR, GPIanchor	trans-sialidase, putative [5841.t00002]	Previously Annotated	FULL LENGTH	2478	SigPep, 1 SxDxGxTW, 1 VTVxNVxLYNR, GPIanchor
TcCLB.511667.80	trans-sialidase, putative [6178.t00008]|full Length (2478)|SigPep, 1 SxDxGxTW, 1 VTVxNVxLYNR, GPIanchor|in-frame stop	trans-sialidase (pseudogene), putative [6178.t00008]	Previously Annotated	FULL LENGTH	2478	SigPep, 1 SxDxGxTW, 1 VTVxNVxLYNR, GPIanchor
TcCLB.506717.25	trans-sialidase, putative [7065.t00027]|partial (2478)|SigPep|in-frame stop	trans-sialidase (pseudogene), putative [7065.t00027]	Previously Annotated	PARTIAL	2478	SigPep
TcCLB.508523.30	trans-sialidase, putative [7762.t00003]|full Length (2478)|SigPep, 1 SxDxGxTW, 1 VTVxNVxLYNR, GPIanchor	trans-sialidase, putative [7762.t00003]	Previously Annotated	FULL LENGTH	2478	SigPep, 1 SxDxGxTW, 1 VTVxNVxLYNR, GPIanchor
TcCLB.510363.250	trans-sialidase, putative [8372.t00025]|full Length (2478)|SigPep, GPIanchor	trans-sialidase, putative [8372.t00025]	Previously Annotated	FULL LENGTH	2478	SigPep, GPIanchor
TcCLB.510359.1000490	trans-sialidase, putative [8370.t00049]|full Length (2474)|SigPep, 1 SxDxGxTW, 1 VTVxNVxLYNR, GPIanchor|in-frame stop	trans-sialidase (pseudogene), putative [8370.t00049]	Bound Correction	FULL LENGTH	2474	SigPep, 1 SxDxGxTW, 1 VTVxNVxLYNR, GPIanchor
TcCLB.505207.10	trans-sialidase, putative [6538.t00001]|full Length (2472)|SigPep, GPIanchor	trans-sialidase, putative [6538.t00001]	Previously Annotated	FULL LENGTH	2472	SigPep, GPIanchor
TcCLB.507691.61	trans-sialidase, putative [7436.t00009]|partial (2472)|SigPep|in-frame stop	trans-sialidase (pseudogene), putative [7436.t00009]	Previously Annotated	PARTIAL	2472	SigPep
TcCLB.507821.130	trans-sialidase, putative [7484.t00013]|full Length (2472)|SigPep, 1 SxDxGxTW, 1 VTVxNVxLYNR, GPIanchor	trans-sialidase, putative [7484.t00013]	Previously Annotated	FULL LENGTH	2472	SigPep, 1 SxDxGxTW, 1 VTVxNVxLYNR, GPIanchor
TcCLB.506309.60	trans-sialidase, putative [5356.t00006]|full Length (2469)|SigPep, 1 VTVxNVxLYNR, GPIanchor	trans-sialidase, putative [5356.t00006]	Previously Annotated	FULL LENGTH	2469	SigPep, 1 VTVxNVxLYNR, GPIanchor
TcCLB.511323.10	trans-sialidase, putative [8661.t00001]|partial (2469)|SigPep, 1 SxDxGxTW, 1 VTVxNVxLYNR	trans-sialidase, putative [8661.t00001]	Previously Annotated	PARTIAL	2469	SigPep, 1 SxDxGxTW, 1 VTVxNVxLYNR
TcCLB.505407.20001	unannotated trans-sialidase, putative|full Length (2469)|SigPep, 1 SxDxGxTW, 1 VTVxNVxLYNR, GPIanchor	unannotated trans-sialidase, putative	Newly Annotated	FULL LENGTH	2469	SigPep, 1 SxDxGxTW, 1 VTVxNVxLYNR, GPIanchor
TcCLB.507219.9	trans-sialidase, putative [7257.t00003]|partial (2468)|SigPep	trans-sialidase, putative [7257.t00003]	Previously Annotated	PARTIAL	2468	SigPep
TcCLB.504787.40	trans-sialidase, putative [6396.t00004]|full Length (2466)|SigPep, 1 VTVxNVxLYNR, GPIanchor	trans-sialidase, putative [6396.t00004]	Previously Annotated	FULL LENGTH	2466	SigPep, 1 VTVxNVxLYNR, GPIanchor
TcCLB.510833.40	trans-sialidase, putative [8514.t00004]|full Length (2466)|SigPep, 1 VTVxNVxLYNR, GPIanchor|in-frame stop	trans-sialidase (pseudogene), putative [8514.t00004]	Previously Annotated	FULL LENGTH	2466	SigPep, 1 VTVxNVxLYNR, GPIanchor
TcCLB.509915.100050	trans-sialidase, putative [5807.t00005]|full Length (2463)|SigPep, 1 SxDxGxTW, 1 VTVxNVxLYNR, GPIanchor|in-frame stop	trans-sialidase (pseudogene), putative [5807.t00005]	Bound Correction	FULL LENGTH	2463	SigPep, 1 SxDxGxTW, 1 VTVxNVxLYNR, GPIanchor
TcCLB.507145.60	trans-sialidase, putative [7225.t00006]|full Length (2460)|SigPep, 1 VTVxNVxLYNR, GPIanchor	trans-sialidase, putative [7225.t00006]	Previously Annotated	FULL LENGTH	2460	SigPep, 1 VTVxNVxLYNR, GPIanchor
TcCLB.508735.65	trans-sialidase, putative [7850.t00011]|full Length (2457)|SigPep, GPIanchor|in-frame stop	trans-sialidase (pseudogene), putative [7850.t00011]	Previously Annotated	FULL LENGTH	2457	SigPep, GPIanchor
TcCLB.509287.170	trans-sialidase, putative [8060.t00017]|full Length (2457)|SigPep, GPIanchor|in-frame stop	trans-sialidase (pseudogene), putative [8060.t00017]	Previously Annotated	FULL LENGTH	2457	SigPep, GPIanchor
TcCLB.510371.90	trans-sialidase, putative [8374.t00009]|full Length (2457)|SigPep, 1 VTVxNVxLYNR, GPIanchor	trans-sialidase, putative [8374.t00009]	Previously Annotated	FULL LENGTH	2457	SigPep, 1 VTVxNVxLYNR, GPIanchor
TcCLB.505017.20001	unannotated trans-sialidase, putative|partial (2456)|SigPep|in-frame stop	unannotated trans-sialidase, putative	Newly Annotated	PARTIAL	2456	SigPep
TcCLB.421173.4	trans-sialidase, putative [14004.t00002]|partial (2454)|SigPep	trans-sialidase, putative [14004.t00002]	Previously Annotated	PARTIAL	2454	SigPep
TcCLB.508139.100080	trans-sialidase, putative [7612.t00008]|full Length (2453)|SigPep, GPIanchor|in-frame stop	trans-sialidase (pseudogene), putative [7612.t00008]	Bound Correction	FULL LENGTH	2453	SigPep, GPIanchor
TcCLB.508247.90	trans-sialidase, putative [7655.t00009]|full Length (2448)|SigPep, 1 VTVxNVxLYNR, GPIanchor	trans-sialidase, putative [7655.t00009]	Previously Annotated	FULL LENGTH	2448	SigPep, 1 VTVxNVxLYNR, GPIanchor
TcCLB.509785.50	trans-sialidase, putative [8202.t00005]|full Length (2445)|SigPep, 1 VTVxNVxLYNR, GPIanchor	trans-sialidase, putative [8202.t00005]	Previously Annotated	FULL LENGTH	2445	SigPep, 1 VTVxNVxLYNR, GPIanchor
TcCLB.446377.20001	unannotated trans-sialidase, putative|pseudogene (2445)|in-frame stop	unannotated trans-sialidase, putative	Newly Annotated	PSEUDOGENE	2445
TcCLB.472357.10	trans-sialidase, putative [25507.t00001]|full Length (2442)|SigPep, 1 VTVxNVxLYNR, GPIanchor	trans-sialidase, putative [25507.t00001]	Previously Annotated	FULL LENGTH	2442	SigPep, 1 VTVxNVxLYNR, GPIanchor
TcCLB.506757.120	trans-sialidase, putative [7084.t00012]|full Length (2442)|SigPep, 1 VTVxNVxLYNR, GPIanchor	trans-sialidase, putative [7084.t00012]	Previously Annotated	FULL LENGTH	2442	SigPep, 1 VTVxNVxLYNR, GPIanchor
TcCLB.508541.120	trans-sialidase, putative [7770.t00012]|full Length (2442)|SigPep, 1 VTVxNVxLYNR, GPIanchor|in-frame stop	trans-sialidase (pseudogene), putative [7770.t00012]	Previously Annotated	FULL LENGTH	2442	SigPep, 1 VTVxNVxLYNR, GPIanchor
TcCLB.507479.20	trans-sialidase, putative [5478.t00002]|full Length (2439)|SigPep, 1 SxDxGxTW, GPIanchor	trans-sialidase, putative [5478.t00002]	Previously Annotated	FULL LENGTH	2439	SigPep, 1 SxDxGxTW, GPIanchor
TcCLB.506955.1000130	trans-sialidase, putative [7151.t00013]|full Length (2438)|SigPep, GPIanchor|in-frame stop	trans-sialidase (pseudogene), putative [7151.t00013]	Bound Correction	FULL LENGTH	2438	SigPep, GPIanchor
TcCLB.504249.100	trans-sialidase, putative [4983.t00010]|partial (2436)|SigPep|in-frame stop	trans-sialidase (pseudogene), putative [4983.t00010]	Previously Annotated	PARTIAL	2436	SigPep
TcCLB.506667.160	trans-sialidase, putative [7047.t00016]|full Length (2436)|SigPep, GPIanchor	trans-sialidase, putative [7047.t00016]	Previously Annotated	FULL LENGTH	2436	SigPep, GPIanchor
TcCLB.510359.530	trans-sialidase, putative [8370.t00053]|full Length (2436)|SigPep, 1 VTVxNVxLYNR, GPIanchor	trans-sialidase, putative [8370.t00053]	Previously Annotated	FULL LENGTH	2436	SigPep, 1 VTVxNVxLYNR, GPIanchor
TcCLB.506609.30	trans-sialidase, putative [7019.t00003]|full Length (2433)|SigPep, GPIanchor	trans-sialidase, putative [7019.t00003]	Previously Annotated	FULL LENGTH	2433	SigPep, GPIanchor
TcCLB.506187.40	trans-sialidase, putative [6844.t00004]|full Length (2430)|SigPep, 1 VTVxNVxLYNR, GPIanchor|in-frame stop	trans-sialidase (pseudogene), putative [6844.t00004]	Previously Annotated	FULL LENGTH	2430	SigPep, 1 VTVxNVxLYNR, GPIanchor
TcCLB.510627.30	trans-sialidase, putative [8450.t00003]|full Length (2430)|SigPep, 1 VTVxNVxLYNR, GPIanchor|in-frame stop	trans-sialidase (pseudogene), putative [8450.t00003]	Previously Annotated	FULL LENGTH	2430	SigPep, 1 VTVxNVxLYNR, GPIanchor
TcCLB.506955.100050	trans-sialidase, putative [7151.t00005]|full Length (2429)|SigPep, GPIanchor|in-frame stop	trans-sialidase (pseudogene), putative [7151.t00005]	Bound Correction	FULL LENGTH	2429	SigPep, GPIanchor
TcCLB.506955.1000170	trans-sialidase, putative [7151.t00017]|full Length (2428)|SigPep, 1 VTVxNVxLYNR, GPIanchor|in-frame stop	trans-sialidase (pseudogene), putative [7151.t00017]	Bound Correction	FULL LENGTH	2428	SigPep, 1 VTVxNVxLYNR, GPIanchor
TcCLB.510377.330	trans-sialidase, putative [8375.t00033]|full Length (2427)|SigPep, 1 VTVxNVxLYNR, GPIanchor	trans-sialidase, putative [8375.t00033]	Previously Annotated	FULL LENGTH	2427	SigPep, 1 VTVxNVxLYNR, GPIanchor
TcCLB.510769.170	trans-sialidase, putative [8491.t00017]|full Length (2427)|SigPep, 1 SxDxGxTW, 1 VTVxNVxLYNR, GPIanchor|in-frame stop	trans-sialidase (pseudogene), putative [8491.t00017]	Previously Annotated	FULL LENGTH	2427	SigPep, 1 SxDxGxTW, 1 VTVxNVxLYNR, GPIanchor
TcCLB.506345.40	trans-sialidase, putative [6906.t00004]|partial (2424)|SigPep, 1 VTVxNVxLYNR	trans-sialidase, putative [6906.t00004]	Previously Annotated	PARTIAL	2424	SigPep, 1 VTVxNVxLYNR
TcCLB.506757.60	trans-sialidase, putative [7084.t00006]|full Length (2424)|SigPep, 1 VTVxNVxLYNR, GPIanchor	trans-sialidase, putative [7084.t00006]	Previously Annotated	FULL LENGTH	2424	SigPep, 1 VTVxNVxLYNR, GPIanchor
TcCLB.510021.120	trans-sialidase, putative [8276.t00012]|full Length (2424)|SigPep, 1 VTVxNVxLYNR, GPIanchor	trans-sialidase, putative [8276.t00012]	Previously Annotated	FULL LENGTH	2424	SigPep, 1 VTVxNVxLYNR, GPIanchor
TcCLB.508913.10	trans-sialidase, putative [7926.t00001]|partial (2421)|SigPep, 1 SxDxGxTW, 1 VTVxNVxLYNR|in-frame stop	trans-sialidase (pseudogene), putative [7926.t00001]	Previously Annotated	PARTIAL	2421	SigPep, 1 SxDxGxTW, 1 VTVxNVxLYNR
TcCLB.510361.180	trans-sialidase, putative [8371.t00018]|full Length (2421)|SigPep, 1 VTVxNVxLYNR, GPIanchor|in-frame stop	trans-sialidase (pseudogene), putative [8371.t00018]	Previously Annotated	FULL LENGTH	2421	SigPep, 1 VTVxNVxLYNR, GPIanchor
TcCLB.510451.10	trans-sialidase, putative [5925.t00001]|full Length (2418)|SigPep, 1 SxDxGxTW, 1 VTVxNVxLYNR, GPIanchor|in-frame stop	trans-sialidase (pseudogene), putative [5925.t00001]	Previously Annotated	FULL LENGTH	2418	SigPep, 1 SxDxGxTW, 1 VTVxNVxLYNR, GPIanchor
TcCLB.508229.40	trans-sialidase, putative [7647.t00004]|full Length (2418)|SigPep, GPIanchor	trans-sialidase, putative [7647.t00004]	Previously Annotated	FULL LENGTH	2418	SigPep, GPIanchor
TcCLB.510025.1000250	trans-sialidase, putative [8278.t00025]|pseudogene (2417)|in-frame stop	trans-sialidase (pseudogene), putative [8278.t00025]	Bound Correction	PSEUDOGENE	2417
TcCLB.503717.120	trans-sialidase, putative [4717.t00012]|full Length (2415)|SigPep, 1 VTVxNVxLYNR, GPIanchor	trans-sialidase, putative [4717.t00012]	Previously Annotated	FULL LENGTH	2415	SigPep, 1 VTVxNVxLYNR, GPIanchor
TcCLB.504055.130	trans-sialidase, putative [4886.t00013]|partial (2415)|SigPep, 1 VTVxNVxLYNR|in-frame stop	trans-sialidase (pseudogene), putative [4886.t00013]	Previously Annotated	PARTIAL	2415	SigPep, 1 VTVxNVxLYNR
TcCLB.506451.20	trans-sialidase, putative [6950.t00002]|pseudogene (2415)|1 VTVxNVxLYNR, GPIanchor	trans-sialidase, putative [6950.t00002]	Previously Annotated	PSEUDOGENE	2415	1 VTVxNVxLYNR, GPIanchor
TcCLB.511675.10	trans-sialidase, putative [8750.t00001]|full Length (2415)|SigPep, 1 VTVxNVxLYNR, GPIanchor|in-frame stop	trans-sialidase (pseudogene), putative [8750.t00001]	Previously Annotated	FULL LENGTH	2415	SigPep, 1 VTVxNVxLYNR, GPIanchor
TcCLB.511255.1000160	trans-sialidase, putative [8635.t00016]|partial (2411)|SigPep|in-frame stop	trans-sialidase (pseudogene), putative [8635.t00016]	Bound Correction	PARTIAL	2411	SigPep
TcCLB.507357.100	trans-sialidase, putative [7305.t00010]|full Length (2409)|SigPep, 1 VTVxNVxLYNR, GPIanchor	trans-sialidase, putative [7305.t00010]	Previously Annotated	FULL LENGTH	2409	SigPep, 1 VTVxNVxLYNR, GPIanchor
TcCLB.506911.30	trans-sialidase, putative [7139.t00003]|full Length (2406)|SigPep, 1 SxDxGxTW, 1 VTVxNVxLYNR, GPIanchor	trans-sialidase, putative [7139.t00003]	Previously Annotated	FULL LENGTH	2406	SigPep, 1 SxDxGxTW, 1 VTVxNVxLYNR, GPIanchor
TcCLB.507195.100040	trans-sialidase, putative [7246.t00004]|pseudogene (2406)|in-frame stop	trans-sialidase (pseudogene), putative [7246.t00004]	Bound Correction	PSEUDOGENE	2406
TcCLB.504343.10	trans-sialidase, putative [6264.t00001]|full Length (2403)|SigPep, 1 SxDxGxTW, 1 VTVxNVxLYNR, GPIanchor	trans-sialidase, putative [6264.t00001]	Previously Annotated	FULL LENGTH	2403	SigPep, 1 SxDxGxTW, 1 VTVxNVxLYNR, GPIanchor
TcCLB.509265.90	trans-sialidase, putative [8054.t00009]|full Length (2403)|SigPep, 1 SxDxGxTW, 1 VTVxNVxLYNR, GPIanchor	trans-sialidase, putative [8054.t00009]	Previously Annotated	FULL LENGTH	2403	SigPep, 1 SxDxGxTW, 1 VTVxNVxLYNR, GPIanchor
TcCLB.506537.80	trans-sialidase, putative [5372.t00008]|full Length (2400)|SigPep, 1 SxDxGxTW, 1 VTVxNVxLYNR, GPIanchor	trans-sialidase, putative [5372.t00008]	Previously Annotated	FULL LENGTH	2400	SigPep, 1 SxDxGxTW, 1 VTVxNVxLYNR, GPIanchor
TcCLB.509549.10	trans-sialidase, putative [8130.t00001]|full Length (2400)|SigPep, 1 VTVxNVxLYNR, GPIanchor	trans-sialidase, putative [8130.t00001]	Previously Annotated	FULL LENGTH	2400	SigPep, 1 VTVxNVxLYNR, GPIanchor
TcCLB.509771.10	trans-sialidase, putative [8198.t00001]|full Length (2400)|SigPep, 1 SxDxGxTW, GPIanchor	trans-sialidase, putative [8198.t00001]	Previously Annotated	FULL LENGTH	2400	SigPep, 1 SxDxGxTW, GPIanchor
TcCLB.504579.20	trans-sialidase, putative [6334.t00003]|full Length (2397)|SigPep, 1 SxDxGxTW, GPIanchor|in-frame stop	trans-sialidase (pseudogene), putative [6334.t00003]	Previously Annotated	FULL LENGTH	2397	SigPep, 1 SxDxGxTW, GPIanchor
TcCLB.511219.40	trans-sialidase, putative [8625.t00004]|full Length (2391)|SigPep, 1 SxDxGxTW, 1 VTVxNVxLYNR, GPIanchor	trans-sialidase, putative [8625.t00004]	Previously Annotated	FULL LENGTH	2391	SigPep, 1 SxDxGxTW, 1 VTVxNVxLYNR, GPIanchor
TcCLB.505949.30	trans-sialidase, putative [6747.t00003]|full Length (2388)|SigPep, 1 VTVxNVxLYNR, GPIanchor	trans-sialidase, putative [6747.t00003]	Previously Annotated	FULL LENGTH	2388	SigPep, 1 VTVxNVxLYNR, GPIanchor
TcCLB.507957.140	trans-sialidase, putative [7544.t00014]|partial (2388)|SigPep|in-frame stop	trans-sialidase (pseudogene), putative [7544.t00014]	Previously Annotated	PARTIAL	2388	SigPep
TcCLB.508633.20	trans-sialidase, putative [7809.t00002]|full Length (2388)|SigPep, 1 VTVxNVxLYNR, GPIanchor	trans-sialidase, putative [7809.t00002]	Previously Annotated	FULL LENGTH	2388	SigPep, 1 VTVxNVxLYNR, GPIanchor
TcCLB.506767.1000170	trans-sialidase, putative [7088.t00017]|partial (2386)|SigPep|in-frame stop	trans-sialidase (pseudogene), putative [7088.t00017]	Bound Correction	PARTIAL	2386	SigPep
TcCLB.503403.20	trans-sialidase, putative [4560.t00002]|full Length (2385)|SigPep, 1 SxDxGxTW, GPIanchor	trans-sialidase, putative [4560.t00002]	Previously Annotated	FULL LENGTH	2385	SigPep, 1 SxDxGxTW, GPIanchor
TcCLB.506021.20	trans-sialidase, putative [6778.t00002]|full Length (2385)|SigPep, 1 SxDxGxTW, 1 VTVxNVxLYNR, GPIanchor	trans-sialidase, putative [6778.t00002]	Previously Annotated	FULL LENGTH	2385	SigPep, 1 SxDxGxTW, 1 VTVxNVxLYNR, GPIanchor
TcCLB.508163.210	trans-sialidase, putative [7620.t00021]|full Length (2385)|SigPep, 1 VTVxNVxLYNR, GPIanchor|in-frame stop	trans-sialidase (pseudogene), putative [7620.t00021]	Previously Annotated	FULL LENGTH	2385	SigPep, 1 VTVxNVxLYNR, GPIanchor
TcCLB.511551.10	trans-sialidase, putative [8720.t00001]|full Length (2385)|SigPep, 1 SxDxGxTW, 1 VTVxNVxLYNR, GPIanchor	trans-sialidase, putative [8720.t00001]	Previously Annotated	FULL LENGTH	2385	SigPep, 1 SxDxGxTW, 1 VTVxNVxLYNR, GPIanchor
TcCLB.503601.10	trans-sialidase, putative [4659.t00001]|full Length (2382)|SigPep, 1 VTVxNVxLYNR, GPIanchor	trans-sialidase, putative [4659.t00001]	Previously Annotated	FULL LENGTH	2382	SigPep, 1 VTVxNVxLYNR, GPIanchor
TcCLB.504081.1000450	trans-sialidase, putative [4899.t00045]|pseudogene (2382)|in-frame stop	trans-sialidase (pseudogene), putative [4899.t00045]	Bound Correction	PSEUDOGENE	2382
TcCLB.507879.10	trans-sialidase, putative [7510.t00001]|full Length (2382)|SigPep, 1 SxDxGxTW, 1 VTVxNVxLYNR, GPIanchor	trans-sialidase, putative [7510.t00001]	Previously Annotated	FULL LENGTH	2382	SigPep, 1 SxDxGxTW, 1 VTVxNVxLYNR, GPIanchor
TcCLB.508559.80	trans-sialidase, putative [7779.t00008]|full Length (2382)|SigPep, GPIanchor|in-frame stop	trans-sialidase (pseudogene), putative [7779.t00008]	Previously Annotated	FULL LENGTH	2382	SigPep, GPIanchor
TcCLB.503545.100010	trans-sialidase, putative [4631.t00001]|full Length (2381)|SigPep, 1 VTVxNVxLYNR, GPIanchor|in-frame stop	trans-sialidase (pseudogene), putative [4631.t00001]	Bound Correction	FULL LENGTH	2381	SigPep, 1 VTVxNVxLYNR, GPIanchor
TcCLB.506967.1000150	trans-sialidase, putative [7156.t00015]|partial (2379)|SigPep|in-frame stop	trans-sialidase (pseudogene), putative [7156.t00015]	Bound Correction	PARTIAL	2379	SigPep
TcCLB.508451.60	trans-sialidase, putative [7735.t00006]|full Length (2379)|SigPep, 1 SxDxGxTW, 1 VTVxNVxLYNR, GPIanchor	trans-sialidase, putative [7735.t00006]	Previously Annotated	FULL LENGTH	2379	SigPep, 1 SxDxGxTW, 1 VTVxNVxLYNR, GPIanchor
TcCLB.509905.1000200	trans-sialidase, putative [8239.t00020]|full Length (2379)|SigPep, 1 SxDxGxTW, 1 VTVxNVxLYNR, GPIanchor|in-frame stop	trans-sialidase, putative [8239.t00020]	Bound Correction	FULL LENGTH	2379	SigPep, 1 SxDxGxTW, 1 VTVxNVxLYNR, GPIanchor
TcCLB.427533.20001	unannotated trans-sialidase, putative|pseudogene (2379)|1 VTVxNVxLYNR, GPIanchor	unannotated trans-sialidase, putative	Newly Annotated	PSEUDOGENE	2379	1 VTVxNVxLYNR, GPIanchor
TcCLB.508221.1000530	trans-sialidase, putative [7644.t00053]|partial (2378)|SigPep, 1 VTVxNVxLYNR|in-frame stop	trans-sialidase (pseudogene), putative [7644.t00053]	Bound Correction	PARTIAL	2378	SigPep, 1 VTVxNVxLYNR
TcCLB.511391.100060	trans-sialidase, putative [8681.t00006]|partial (2378)|SigPep, 1 SxDxGxTW|in-frame stop	trans-sialidase (pseudogene), putative [8681.t00006]	Bound Correction	PARTIAL	2378	SigPep, 1 SxDxGxTW
TcCLB.508285.60	trans-sialidase, putative [5566.t00006]|full Length (2376)|SigPep, 1 SxDxGxTW, 1 VTVxNVxLYNR, GPIanchor	trans-sialidase, putative [5566.t00006]	Previously Annotated	FULL LENGTH	2376	SigPep, 1 SxDxGxTW, 1 VTVxNVxLYNR, GPIanchor
TcCLB.508221.790	trans-sialidase, putative [7644.t00079]|full Length (2376)|SigPep, 1 VTVxNVxLYNR, GPIanchor	trans-sialidase, putative [7644.t00079]	Previously Annotated	FULL LENGTH	2376	SigPep, 1 VTVxNVxLYNR, GPIanchor
TcCLB.507653.20	trans-sialidase, putative [7419.t00002]|full Length (2373)|SigPep, 1 SxDxGxTW, 1 VTVxNVxLYNR, GPIanchor	trans-sialidase, putative [7419.t00002]	Previously Annotated	FULL LENGTH	2373	SigPep, 1 SxDxGxTW, 1 VTVxNVxLYNR, GPIanchor
TcCLB.507875.220	trans-sialidase, putative [7508.t00022]|full Length (2373)|SigPep, 1 SxDxGxTW, GPIanchor	trans-sialidase, putative [7508.t00022]	Previously Annotated	FULL LENGTH	2373	SigPep, 1 SxDxGxTW, GPIanchor
TcCLB.511259.230	trans-sialidase, putative [8637.t00023]|partial (2373)|SigPep, 1 VTVxNVxLYNR|in-frame stop	trans-sialidase (pseudogene), putative [8637.t00023]	Previously Annotated	PARTIAL	2373	SigPep, 1 VTVxNVxLYNR
TcCLB.504081.100030	trans-sialidase, putative [4899.t00003]|pseudogene (2371)|GPIanchor|in-frame stop	trans-sialidase (pseudogene), putative [4899.t00003]	Bound Correction	PSEUDOGENE	2371	GPIanchor
TcCLB.511105.60	trans-sialidase, putative [8598.t00006]|pseudogene (2370)|GPIanchor	trans-sialidase, putative [8598.t00006]	Previously Annotated	PSEUDOGENE	2370	GPIanchor
TcCLB.408081.20001	unannotated trans-sialidase, putative|pseudogene (2370)|1 SxDxGxTW, 1 VTVxNVxLYNR, GPIanchor	unannotated trans-sialidase, putative	Newly Annotated	PSEUDOGENE	2370	1 SxDxGxTW, 1 VTVxNVxLYNR, GPIanchor
TcCLB.507125.10	trans-sialidase, putative [7217.t00001]|full Length (2367)|SigPep, 1 SxDxGxTW, GPIanchor	trans-sialidase, putative [7217.t00001]	Previously Annotated	FULL LENGTH	2367	SigPep, 1 SxDxGxTW, GPIanchor
TcCLB.506955.100090	trans-sialidase, putative [7151.t00009]|full Length (2365)|SigPep, GPIanchor|in-frame stop	trans-sialidase (pseudogene), putative [7151.t00009]	Bound Correction	FULL LENGTH	2365	SigPep, GPIanchor
TcCLB.504081.540	trans-sialidase, putative [4899.t00054]|full Length (2364)|SigPep, 1 VTVxNVxLYNR, GPIanchor	trans-sialidase, putative [4899.t00054]	Previously Annotated	FULL LENGTH	2364	SigPep, 1 VTVxNVxLYNR, GPIanchor
TcCLB.507611.170	trans-sialidase, putative [7402.t00017]|full Length (2364)|SigPep, 1 SxDxGxTW, 1 VTVxNVxLYNR, GPIanchor	trans-sialidase, putative [7402.t00017]	Previously Annotated	FULL LENGTH	2364	SigPep, 1 SxDxGxTW, 1 VTVxNVxLYNR, GPIanchor
TcCLB.507819.30	trans-sialidase, putative [7483.t00003]|full Length (2364)|SigPep, GPIanchor	trans-sialidase, putative [7483.t00003]	Previously Annotated	FULL LENGTH	2364	SigPep, GPIanchor
TcCLB.509185.30	trans-sialidase, putative [8027.t00003]|full Length (2364)|SigPep, 1 SxDxGxTW, GPIanchor	trans-sialidase, putative [8027.t00003]	Previously Annotated	FULL LENGTH	2364	SigPep, 1 SxDxGxTW, GPIanchor
TcCLB.510551.50	trans-sialidase, putative [8428.t00005]|pseudogene (2364)|1 VTVxNVxLYNR, GPIanchor	trans-sialidase, putative [8428.t00005]	Previously Annotated	PSEUDOGENE	2364	1 VTVxNVxLYNR, GPIanchor
TcCLB.398477.10	trans-sialidase, putative [8957.t00001]|full Length (2364)|SigPep, 1 SxDxGxTW, 1 VTVxNVxLYNR, GPIanchor	trans-sialidase, putative [8957.t00001]	Previously Annotated	FULL LENGTH	2364	SigPep, 1 SxDxGxTW, 1 VTVxNVxLYNR, GPIanchor
TcCLB.506499.170	trans-sialidase, putative [6972.t00017]|full Length (2361)|SigPep, GPIanchor	trans-sialidase, putative [6972.t00017]	Previously Annotated	FULL LENGTH	2361	SigPep, GPIanchor
TcCLB.506615.10	trans-sialidase, putative [7022.t00001]|full Length (2361)|SigPep, GPIanchor|in-frame stop	trans-sialidase (pseudogene), putative [7022.t00001]	Previously Annotated	FULL LENGTH	2361	SigPep, GPIanchor
TcCLB.507255.20	trans-sialidase, putative [7270.t00002]|full Length (2361)|SigPep, 1 SxDxGxTW, 1 VTVxNVxLYNR, GPIanchor	trans-sialidase, putative [7270.t00002]	Previously Annotated	FULL LENGTH	2361	SigPep, 1 SxDxGxTW, 1 VTVxNVxLYNR, GPIanchor
TcCLB.508055.30	trans-sialidase, putative [7582.t00003]|full Length (2361)|SigPep, GPIanchor	trans-sialidase, putative [7582.t00003]	Previously Annotated	FULL LENGTH	2361	SigPep, GPIanchor
TcCLB.510377.10	trans-sialidase, putative [8375.t00001]|full Length (2361)|SigPep, GPIanchor	trans-sialidase, putative [8375.t00001]	Previously Annotated	FULL LENGTH	2361	SigPep, GPIanchor
TcCLB.504155.280	trans-sialidase, putative [4936.t00028]|full Length (2358)|SigPep, 1 VTVxNVxLYNR, GPIanchor|in-frame stop	trans-sialidase (pseudogene), putative [4936.t00028]	Previously Annotated	FULL LENGTH	2358	SigPep, 1 VTVxNVxLYNR, GPIanchor
TcCLB.506841.20	trans-sialidase, putative [5401.t00002]|pseudogene (2358)|1 SxDxGxTW, GPIanchor	trans-sialidase, putative [5401.t00002]	Previously Annotated	PSEUDOGENE	2358	1 SxDxGxTW, GPIanchor
TcCLB.508717.60	trans-sialidase, putative [7843.t00006]|full Length (2358)|SigPep, 1 SxDxGxTW, GPIanchor	trans-sialidase, putative [7843.t00006]	Previously Annotated	FULL LENGTH	2358	SigPep, 1 SxDxGxTW, GPIanchor
TcCLB.506487.50	trans-sialidase, putative [6966.t00005]|full Length (2349)|SigPep, GPIanchor|in-frame stop	trans-sialidase (pseudogene), putative [6966.t00005]	Previously Annotated	FULL LENGTH	2349	SigPep, GPIanchor
TcCLB.507953.100	trans-sialidase, putative [7542.t00010]|full Length (2349)|SigPep, GPIanchor	trans-sialidase, putative [7542.t00010]	Previously Annotated	FULL LENGTH	2349	SigPep, GPIanchor
TcCLB.508871.10	trans-sialidase, putative [7908.t00001]|full Length (2349)|SigPep, GPIanchor	trans-sialidase, putative [7908.t00001]	Previously Annotated	FULL LENGTH	2349	SigPep, GPIanchor
TcCLB.509979.320	trans-sialidase, putative [8263.t00032]|full Length (2349)|SigPep, 1 VTVxNVxLYNR, GPIanchor	trans-sialidase, putative [8263.t00032]	Previously Annotated	FULL LENGTH	2349	SigPep, 1 VTVxNVxLYNR, GPIanchor
TcCLB.458685.20001	unannotated trans-sialidase, putative|pseudogene (2342)|1 VTVxNVxLYNR, GPIanchor|in-frame stop	unannotated trans-sialidase, putative	Newly Annotated	PSEUDOGENE	2342	1 VTVxNVxLYNR, GPIanchor
TcCLB.504101.50	trans-sialidase, putative [4909.t00005]|full Length (2340)|SigPep, 1 VTVxNVxLYNR, GPIanchor	trans-sialidase, putative [4909.t00005]	Previously Annotated	FULL LENGTH	2340	SigPep, 1 VTVxNVxLYNR, GPIanchor
TcCLB.504239.260	trans-sialidase, putative [4978.t00026]|full Length (2340)|SigPep, GPIanchor	trans-sialidase, putative [4978.t00026]	Previously Annotated	FULL LENGTH	2340	SigPep, GPIanchor
TcCLB.511603.450	trans-sialidase, putative [6162.t00045]|full Length (2340)|SigPep, 1 VTVxNVxLYNR, GPIanchor	trans-sialidase, putative [6162.t00045]	Previously Annotated	FULL LENGTH	2340	SigPep, 1 VTVxNVxLYNR, GPIanchor
TcCLB.506751.90	trans-sialidase, putative [7081.t00009]|full Length (2340)|SigPep, GPIanchor|in-frame stop	trans-sialidase (pseudogene), putative [7081.t00009]	Previously Annotated	FULL LENGTH	2340	SigPep, GPIanchor
TcCLB.506967.10	trans-sialidase, putative [7156.t00001]|full Length (2340)|SigPep, 1 VTVxNVxLYNR, GPIanchor	trans-sialidase, putative [7156.t00001]	Previously Annotated	FULL LENGTH	2340	SigPep, 1 VTVxNVxLYNR, GPIanchor
TcCLB.509097.20	trans-sialidase, putative [7997.t00002]|full Length (2340)|SigPep, 1 VTVxNVxLYNR, GPIanchor	trans-sialidase, putative [7997.t00002]	Previously Annotated	FULL LENGTH	2340	SigPep, 1 VTVxNVxLYNR, GPIanchor
TcCLB.511487.90	trans-sialidase, putative [8705.t00009]|full Length (2340)|SigPep, 1 VTVxNVxLYNR, GPIanchor	trans-sialidase, putative [8705.t00009]	Previously Annotated	FULL LENGTH	2340	SigPep, 1 VTVxNVxLYNR, GPIanchor
TcCLB.508113.20	trans-sialidase, putative [7604.t00002]|full Length (2337)|SigPep, GPIanchor|in-frame stop	trans-sialidase (pseudogene), putative [7604.t00002]	Previously Annotated	FULL LENGTH	2337	SigPep, GPIanchor
TcCLB.507283.100010	trans-sialidase, putative [7283.t00001]|full Length (2336)|SigPep, GPIanchor|in-frame stop	trans-sialidase, putative [7283.t00001]	Bound Correction	FULL LENGTH	2336	SigPep, GPIanchor
TcCLB.508539.130	trans-sialidase, putative [7769.t00013]|full Length (2336)|SigPep, 1 VTVxNVxLYNR, GPIanchor|in-frame stop	trans-sialidase (pseudogene), putative [7769.t00013]	Previously Annotated	FULL LENGTH	2336	SigPep, 1 VTVxNVxLYNR, GPIanchor
TcCLB.506597.40	trans-sialidase, putative [7015.t00004]|full Length (2334)|SigPep, GPIanchor	trans-sialidase, putative [7015.t00004]	Previously Annotated	FULL LENGTH	2334	SigPep, GPIanchor
TcCLB.508939.10	trans-sialidase, putative [7936.t00001]|partial (2334)|SigPep|in-frame stop	trans-sialidase (pseudogene), putative [7936.t00001]	Previously Annotated	PARTIAL	2334	SigPep
TcCLB.510033.30	trans-sialidase, putative [8281.t00003]|full Length (2334)|SigPep, GPIanchor	trans-sialidase, putative [8281.t00003]	Previously Annotated	FULL LENGTH	2334	SigPep, GPIanchor
TcCLB.510163.60	trans-sialidase, putative [8322.t00006]|full Length (2334)|SigPep, GPIanchor	trans-sialidase, putative [8322.t00006]	Previously Annotated	FULL LENGTH	2334	SigPep, GPIanchor
TcCLB.511057.40	trans-sialidase, putative [8584.t00004]|partial (2334)|SigPep, 1 VTVxNVxLYNR	trans-sialidase, putative [8584.t00004]	Previously Annotated	PARTIAL	2334	SigPep, 1 VTVxNVxLYNR
TcCLB.508873.1000430	trans-sialidase, putative [7909.t00043]|full Length (2332)|SigPep, GPIanchor|in-frame stop	trans-sialidase (pseudogene), putative [7909.t00043]	Bound Correction	FULL LENGTH	2332	SigPep, GPIanchor
TcCLB.506603.40	trans-sialidase, putative [7017.t00004]|full Length (2331)|SigPep, GPIanchor	trans-sialidase, putative [7017.t00004]	Previously Annotated	FULL LENGTH	2331	SigPep, GPIanchor
TcCLB.506615.150	trans-sialidase, putative [7022.t00015]|full Length (2331)|SigPep, GPIanchor	trans-sialidase, putative [7022.t00015]	Previously Annotated	FULL LENGTH	2331	SigPep, GPIanchor
TcCLB.510239.80	trans-sialidase, putative [8341.t00008]|full Length (2331)|SigPep, 1 VTVxNVxLYNR, GPIanchor	trans-sialidase, putative [8341.t00008]	Previously Annotated	FULL LENGTH	2331	SigPep, 1 VTVxNVxLYNR, GPIanchor
TcCLB.510377.50	trans-sialidase, putative [8375.t00005]|full Length (2331)|SigPep, GPIanchor	trans-sialidase, putative [8375.t00005]	Previously Annotated	FULL LENGTH	2331	SigPep, GPIanchor
TcCLB.511885.20	trans-sialidase, putative [8817.t00002]|full Length (2331)|SigPep, 1 SxDxGxTW, 1 VTVxNVxLYNR, GPIanchor	trans-sialidase, putative [8817.t00002]	Previously Annotated	FULL LENGTH	2331	SigPep, 1 SxDxGxTW, 1 VTVxNVxLYNR, GPIanchor
TcCLB.503973.340	trans-sialidase, putative [4845.t00034]|full Length (2328)|SigPep, GPIanchor|in-frame stop	trans-sialidase (pseudogene), putative [4845.t00034]	Previously Annotated	FULL LENGTH	2328	SigPep, GPIanchor
TcCLB.508871.110	trans-sialidase, putative [7908.t00011]|full Length (2328)|SigPep, GPIanchor	trans-sialidase, putative [7908.t00011]	Previously Annotated	FULL LENGTH	2328	SigPep, GPIanchor
TcCLB.504459.20001	unannotated trans-sialidase, putative|partial (2328)|SigPep, 1 SxDxGxTW|in-frame stop	unannotated trans-sialidase, putative	Newly Annotated	PARTIAL	2328	SigPep, 1 SxDxGxTW
TcCLB.510205.40	trans-sialidase, putative [5861.t00004]|partial (2325)|SigPep, 1 VTVxNVxLYNR	trans-sialidase, putative [5861.t00004]	Previously Annotated	PARTIAL	2325	SigPep, 1 VTVxNVxLYNR
TcCLB.511197.40	trans-sialidase, putative [6071.t00004]|pseudogene (2325)|1 SxDxGxTW|in-frame stop	trans-sialidase (pseudogene), putative [6071.t00004]	Previously Annotated	PSEUDOGENE	2325	1 SxDxGxTW
TcCLB.506459.180	trans-sialidase, putative [6953.t00018]|full Length (2325)|SigPep, GPIanchor	trans-sialidase, putative [6953.t00018]	Previously Annotated	FULL LENGTH	2325	SigPep, GPIanchor
TcCLB.505037.157	trans-sialidase, putative [6484.t00015]|full Length (2322)|SigPep, GPIanchor|in-frame stop	trans-sialidase (pseudogene), putative [6484.t00015]	Previously Annotated	FULL LENGTH	2322	SigPep, GPIanchor
TcCLB.508165.330	trans-sialidase, putative [7621.t00033]|pseudogene (2322)|in-frame stop	trans-sialidase (pseudogene), putative [7621.t00033]	Previously Annotated	PSEUDOGENE	2322
TcCLB.509735.1000140	trans-sialidase, putative [8186.t00014]|partial (2322)|SigPep|in-frame stop	trans-sialidase (pseudogene), putative [8186.t00014]	Bound Correction	PARTIAL	2322	SigPep
TcCLB.510359.430	trans-sialidase, putative [8370.t00043]|partial (2322)|SigPep, 1 VTVxNVxLYNR|in-frame stop	trans-sialidase (pseudogene), putative [8370.t00043]	Previously Annotated	PARTIAL	2322	SigPep, 1 VTVxNVxLYNR
TcCLB.504769.190	trans-sialidase, putative [6389.t00019]|partial (2319)|SigPep|in-frame stop	trans-sialidase (pseudogene), putative [6389.t00019]	Previously Annotated	PARTIAL	2319	SigPep
TcCLB.507953.140	trans-sialidase, putative [7542.t00014]|full Length (2319)|SigPep, GPIanchor	trans-sialidase, putative [7542.t00014]	Previously Annotated	FULL LENGTH	2319	SigPep, GPIanchor
TcCLB.509077.20	trans-sialidase, putative [7988.t00002]|full Length (2319)|SigPep, 1 SxDxGxTW, 1 VTVxNVxLYNR, GPIanchor|in-frame stop	trans-sialidase (pseudogene), putative [7988.t00002]	Previously Annotated	FULL LENGTH	2319	SigPep, 1 SxDxGxTW, 1 VTVxNVxLYNR, GPIanchor
TcCLB.510643.1000100	trans-sialidase, putative [8452.t00010]|full Length (2317)|SigPep, 1 VTVxNVxLYNR, GPIanchor|in-frame stop	trans-sialidase (pseudogene), putative [8452.t00010]	Bound Correction	FULL LENGTH	2317	SigPep, 1 VTVxNVxLYNR, GPIanchor
TcCLB.506767.310	trans-sialidase, putative [7088.t00031]|full Length (2316)|SigPep, GPIanchor|in-frame stop	trans-sialidase (pseudogene), putative [7088.t00031]	Previously Annotated	FULL LENGTH	2316	SigPep, GPIanchor
TcCLB.507611.260	trans-sialidase, putative [7402.t00026]|pseudogene (2316)|1 SxDxGxTW|in-frame stop	trans-sialidase (pseudogene), putative [7402.t00026]	Previously Annotated	PSEUDOGENE	2316	1 SxDxGxTW
TcCLB.508291.50	trans-sialidase, putative [7672.t00005]|full Length (2316)|SigPep, GPIanchor|in-frame stop	trans-sialidase (pseudogene), putative [7672.t00005]	Previously Annotated	FULL LENGTH	2316	SigPep, GPIanchor
TcCLB.511851.100030	trans-sialidase, putative [8806.t00003]|partial (2315)|SigPep|in-frame stop	trans-sialidase (pseudogene), putative [8806.t00003]	Bound Correction	PARTIAL	2315	SigPep
TcCLB.508577.100010	trans-sialidase, putative [7786.t00001]|full Length (2314)|SigPep, 1 SxDxGxTW, GPIanchor|in-frame stop	trans-sialidase (pseudogene), putative [7786.t00001]	Bound Correction	FULL LENGTH	2314	SigPep, 1 SxDxGxTW, GPIanchor
TcCLB.505943.95	trans-sialidase, putative [5320.t00019]|full Length (2313)|SigPep, GPIanchor|in-frame stop	trans-sialidase (pseudogene), putative [5320.t00019]	Previously Annotated	FULL LENGTH	2313	SigPep, GPIanchor
TcCLB.511371.10005	trans-sialidase, putative [6104.t00002]|partial (2313)|SigPep|in-frame stop	trans-sialidase (pseudogene), putative [6104.t00002]	Bound Correction	PARTIAL	2313	SigPep
TcCLB.505609.40	trans-sialidase, putative [6657.t00004]|partial (2313)|SigPep, 1 VTVxNVxLYNR	trans-sialidase, putative [6657.t00004]	Previously Annotated	PARTIAL	2313	SigPep, 1 VTVxNVxLYNR
TcCLB.508143.50	trans-sialidase, putative [7614.t00005]|partial (2313)|SigPep, 1 VTVxNVxLYNR|in-frame stop	trans-sialidase (pseudogene), putative [7614.t00005]	Previously Annotated	PARTIAL	2313	SigPep, 1 VTVxNVxLYNR
TcCLB.509735.60	trans-sialidase, putative [8186.t00006]|partial (2313)|SigPep|in-frame stop	trans-sialidase (pseudogene), putative [8186.t00006]	Previously Annotated	PARTIAL	2313	SigPep
TcCLB.511415.21	trans-sialidase, putative [8688.t00006]|partial (2313)|SigPep|in-frame stop	trans-sialidase (pseudogene), putative [8688.t00006]	Previously Annotated	PARTIAL	2313	SigPep
TcCLB.506919.20	trans-sialidase, putative [5411.t00002]|full Length (2310)|SigPep, GPIanchor|in-frame stop	trans-sialidase (pseudogene), putative [5411.t00002]	Previously Annotated	FULL LENGTH	2310	SigPep, GPIanchor
TcCLB.505231.20	trans-sialidase, putative [6548.t00002]|full Length (2310)|SigPep, 1 SxDxGxTW, GPIanchor	trans-sialidase, putative [6548.t00002]	Previously Annotated	FULL LENGTH	2310	SigPep, 1 SxDxGxTW, GPIanchor
TcCLB.505779.10	trans-sialidase, putative [6702.t00001]|full Length (2310)|SigPep, 1 VTVxNVxLYNR, GPIanchor	trans-sialidase, putative [6702.t00001]	Previously Annotated	FULL LENGTH	2310	SigPep, 1 VTVxNVxLYNR, GPIanchor
TcCLB.506507.40	trans-sialidase, putative [6976.t00004]|partial (2310)|SigPep|in-frame stop	trans-sialidase (pseudogene), putative [6976.t00004]	Previously Annotated	PARTIAL	2310	SigPep
TcCLB.508139.240	trans-sialidase, putative [7612.t00024]|full Length (2310)|SigPep, 1 SxDxGxTW, 1 VTVxNVxLYNR, GPIanchor	trans-sialidase, putative [7612.t00024]	Previously Annotated	FULL LENGTH	2310	SigPep, 1 SxDxGxTW, 1 VTVxNVxLYNR, GPIanchor
TcCLB.508139.250	trans-sialidase, putative [7612.t00025]|full Length (2310)|SigPep, 1 SxDxGxTW, 1 VTVxNVxLYNR, GPIanchor	trans-sialidase, putative [7612.t00025]	Previously Annotated	FULL LENGTH	2310	SigPep, 1 SxDxGxTW, 1 VTVxNVxLYNR, GPIanchor
TcCLB.508999.120	trans-sialidase, putative [7958.t00012]|partial (2310)|SigPep, 1 VTVxNVxLYNR|in-frame stop	trans-sialidase (pseudogene), putative [7958.t00012]	Previously Annotated	PARTIAL	2310	SigPep, 1 VTVxNVxLYNR
TcCLB.510095.20	trans-sialidase, putative [8302.t00002]|full Length (2310)|SigPep, 1 SxDxGxTW, 1 VTVxNVxLYNR, GPIanchor	trans-sialidase, putative [8302.t00002]	Previously Annotated	FULL LENGTH	2310	SigPep, 1 SxDxGxTW, 1 VTVxNVxLYNR, GPIanchor
TcCLB.511173.1000190	trans-sialidase, putative [8613.t00019]|full Length (2309)|SigPep, 1 VTVxNVxLYNR, GPIanchor|in-frame stop	trans-sialidase (pseudogene), putative [8613.t00019]	Bound Correction	FULL LENGTH	2309	SigPep, 1 VTVxNVxLYNR, GPIanchor
TcCLB.504049.30	trans-sialidase, putative [4883.t00003]|full Length (2307)|SigPep, GPIanchor|in-frame stop	trans-sialidase (pseudogene), putative [4883.t00003]	Previously Annotated	FULL LENGTH	2307	SigPep, GPIanchor
TcCLB.506273.10	trans-sialidase, putative [5349.t00002]|full Length (2307)|SigPep, GPIanchor|in-frame stop	trans-sialidase (pseudogene), putative [5349.t00002]	Previously Annotated	FULL LENGTH	2307	SigPep, GPIanchor
TcCLB.506823.65	trans-sialidase, putative [5398.t00011]|partial (2307)|SigPep|in-frame stop	trans-sialidase (pseudogene), putative [5398.t00011]	Previously Annotated	PARTIAL	2307	SigPep
TcCLB.506331.90	trans-sialidase, putative [6900.t00009]|full Length (2307)|SigPep, 1 SxDxGxTW, 1 VTVxNVxLYNR, GPIanchor	trans-sialidase, putative [6900.t00009]	Previously Annotated	FULL LENGTH	2307	SigPep, 1 SxDxGxTW, 1 VTVxNVxLYNR, GPIanchor
TcCLB.507185.40	trans-sialidase, putative [7242.t00004]|full Length (2307)|SigPep, GPIanchor|in-frame stop	trans-sialidase (pseudogene), putative [7242.t00004]	Previously Annotated	FULL LENGTH	2307	SigPep, GPIanchor
TcCLB.509429.10	trans-sialidase, putative [8096.t00001]|full Length (2307)|SigPep, GPIanchor|in-frame stop	trans-sialidase (pseudogene), putative [8096.t00001]	Previously Annotated	FULL LENGTH	2307	SigPep, GPIanchor
TcCLB.511173.440	trans-sialidase, putative [8613.t00044]|full Length (2307)|SigPep, 1 VTVxNVxLYNR, GPIanchor	trans-sialidase, putative [8613.t00044]	Previously Annotated	FULL LENGTH	2307	SigPep, 1 VTVxNVxLYNR, GPIanchor
TcCLB.506537.1000100	trans-sialidase, putative [5372.t00010]|full Length (2306)|SigPep, 1 SxDxGxTW, GPIanchor|in-frame stop	trans-sialidase (pseudogene), putative [5372.t00010]	Bound Correction	FULL LENGTH	2306	SigPep, 1 SxDxGxTW, GPIanchor
TcCLB.506717.1000130	trans-sialidase, putative [7065.t00013]|partial (2305)|SigPep, 1 VTVxNVxLYNR|in-frame stop	trans-sialidase (pseudogene), putative [7065.t00013]	Bound Correction	PARTIAL	2305	SigPep, 1 VTVxNVxLYNR
TcCLB.508527.30	trans-sialidase, putative [7764.t00003]|full Length (2304)|SigPep, GPIanchor|in-frame stop	trans-sialidase (pseudogene), putative [7764.t00003]	Previously Annotated	FULL LENGTH	2304	SigPep, GPIanchor
TcCLB.510853.100096	trans-sialidase, putative [8523.t00013]|partial (2304)|SigPep|in-frame stop	trans-sialidase (pseudogene), putative [8523.t00013]	Bound Correction	PARTIAL	2304	SigPep
TcCLB.511255.430	trans-sialidase, putative [8635.t00043]|partial (2304)|SigPep|in-frame stop	trans-sialidase (pseudogene), putative [8635.t00043]	Previously Annotated	PARTIAL	2304	SigPep
TcCLB.510375.100020	trans-sialidase, putative [5906.t00002]|pseudogene (2302)|in-frame stop	trans-sialidase (pseudogene), putative [5906.t00002]	Bound Correction	PSEUDOGENE	2302
TcCLB.511797.210	trans-sialidase, putative [8790.t00021]|partial (2301)|SigPep|in-frame stop	trans-sialidase (pseudogene), putative [8790.t00021]	Previously Annotated	PARTIAL	2301	SigPep
TcCLB.506499.100030	trans-sialidase, putative [6972.t00003]|pseudogene (2300)|in-frame stop	trans-sialidase (pseudogene), putative [6972.t00003]	Bound Correction	PSEUDOGENE	2300
TcCLB.504769.100	trans-sialidase, putative [6389.t00010]|full Length (2298)|SigPep, 1 SxDxGxTW, GPIanchor	trans-sialidase, putative [6389.t00010]	Previously Annotated	FULL LENGTH	2298	SigPep, 1 SxDxGxTW, GPIanchor
TcCLB.506353.10	trans-sialidase, putative [6910.t00001]|full Length (2298)|SigPep, 1 SxDxGxTW, GPIanchor	trans-sialidase, putative [6910.t00001]	Previously Annotated	FULL LENGTH	2298	SigPep, 1 SxDxGxTW, GPIanchor
TcCLB.508163.1000380	trans-sialidase, putative [7620.t00038]|partial (2298)|SigPep|in-frame stop	trans-sialidase (pseudogene), putative [7620.t00038]	Bound Correction	PARTIAL	2298	SigPep
TcCLB.509817.40	trans-sialidase, putative [8213.t00004]|partial (2298)|SigPep, 1 VTVxNVxLYNR|in-frame stop	trans-sialidase (pseudogene), putative [8213.t00004]	Previously Annotated	PARTIAL	2298	SigPep, 1 VTVxNVxLYNR
TcCLB.510377.1000300	trans-sialidase, putative [8375.t00030]|partial (2296)|SigPep|in-frame stop	trans-sialidase (pseudogene), putative [8375.t00030]	Bound Correction	PARTIAL	2296	SigPep
TcCLB.509755.10	trans-sialidase, putative [8192.t00001]|full Length (2295)|SigPep, 1 VTVxNVxLYNR, GPIanchor	trans-sialidase, putative [8192.t00001]	Previously Annotated	FULL LENGTH	2295	SigPep, 1 VTVxNVxLYNR, GPIanchor
TcCLB.511585.310	trans-sialidase, putative [8728.t00031]|full Length (2295)|SigPep, GPIanchor|in-frame stop	trans-sialidase (pseudogene), putative [8728.t00031]	Previously Annotated	FULL LENGTH	2295	SigPep, GPIanchor
TcCLB.504471.20001	unannotated trans-sialidase, putative|pseudogene (2295)|1 VTVxNVxLYNR, GPIanchor	unannotated trans-sialidase, putative	Newly Annotated	PSEUDOGENE	2295	1 VTVxNVxLYNR, GPIanchor
TcCLB.511487.1000130	trans-sialidase, putative [8705.t00013]|pseudogene (2293)|in-frame stop	trans-sialidase (pseudogene), putative [8705.t00013]	Bound Correction	PSEUDOGENE	2293
TcCLB.506139.120	trans-sialidase, putative [5336.t00012]|full Length (2289)|SigPep, 1 VTVxNVxLYNR, GPIanchor	trans-sialidase, putative [5336.t00012]	Previously Annotated	FULL LENGTH	2289	SigPep, 1 VTVxNVxLYNR, GPIanchor
TcCLB.508367.100070	trans-sialidase, putative [7701.t00007]|full Length (2287)|SigPep, GPIanchor|in-frame stop	trans-sialidase (pseudogene), putative [7701.t00007]	Bound Correction	FULL LENGTH	2287	SigPep, GPIanchor
TcCLB.510693.100050	trans-sialidase, putative [8469.t00005]|partial (2285)|SigPep|in-frame stop	trans-sialidase (pseudogene), putative [8469.t00005]	Bound Correction	PARTIAL	2285	SigPep
TcCLB.506951.30	trans-sialidase, putative [5418.t00003]|partial (2283)|SigPep|in-frame stop	trans-sialidase (pseudogene), putative [5418.t00003]	Previously Annotated	PARTIAL	2283	SigPep
TcCLB.509847.50	trans-sialidase, putative [5794.t00005]|partial (2283)|SigPep|in-frame stop	trans-sialidase (pseudogene), putative [5794.t00005]	Previously Annotated	PARTIAL	2283	SigPep
TcCLB.509925.40	trans-sialidase, putative [8246.t00004]|partial (2283)|SigPep|in-frame stop	trans-sialidase (pseudogene), putative [8246.t00004]	Previously Annotated	PARTIAL	2283	SigPep
TcCLB.504101.40	trans-sialidase, putative [4909.t00004]|partial (2280)|SigPep|in-frame stop	trans-sialidase (pseudogene), putative [4909.t00004]	Previously Annotated	PARTIAL	2280	SigPep
TcCLB.506471.30	trans-sialidase, putative [5370.t00003]|full Length (2280)|SigPep, 1 SxDxGxTW, GPIanchor	trans-sialidase, putative [5370.t00003]	Previously Annotated	FULL LENGTH	2280	SigPep, 1 SxDxGxTW, GPIanchor
TcCLB.506965.170	trans-sialidase, putative [7155.t00017]|full Length (2280)|SigPep, 1 VTVxNVxLYNR, GPIanchor	trans-sialidase, putative [7155.t00017]	Previously Annotated	FULL LENGTH	2280	SigPep, 1 VTVxNVxLYNR, GPIanchor
TcCLB.507801.230	trans-sialidase, putative [7474.t00023]|partial (2280)|SigPep|in-frame stop	trans-sialidase (pseudogene), putative [7474.t00023]	Previously Annotated	PARTIAL	2280	SigPep
TcCLB.510271.30	trans-sialidase, putative [8350.t00003]|pseudogene (2280)|GPIanchor|in-frame stop	trans-sialidase (pseudogene), putative [8350.t00003]	Previously Annotated	PSEUDOGENE	2280	GPIanchor
TcCLB.505297.100080	trans-sialidase, putative [6566.t00008]|partial (2278)|SigPep|in-frame stop	trans-sialidase (pseudogene), putative [6566.t00008]	Bound Correction	PARTIAL	2278	SigPep
TcCLB.511859.1000100	trans-sialidase, putative [8810.t00010]|partial (2278)|SigPep|in-frame stop	trans-sialidase (pseudogene), putative [8810.t00010]	Bound Correction	PARTIAL	2278	SigPep
TcCLB.507237.10	trans-sialidase, putative [7263.t00001]|full Length (2277)|SigPep, 1 VTVxNVxLYNR, GPIanchor	trans-sialidase, putative [7263.t00001]	Previously Annotated	FULL LENGTH	2277	SigPep, 1 VTVxNVxLYNR, GPIanchor
TcCLB.508607.100070	trans-sialidase, putative [7798.t00007]|partial (2276)|SigPep, 1 SxDxGxTW|in-frame stop	trans-sialidase (pseudogene), putative [7798.t00007]	Bound Correction	PARTIAL	2276	SigPep, 1 SxDxGxTW
TcCLB.508963.100040	trans-sialidase, putative [7941.t00004]|partial (2276)|SigPep, 1 SxDxGxTW|in-frame stop	trans-sialidase (pseudogene), putative [7941.t00004]	Bound Correction	PARTIAL	2276	SigPep, 1 SxDxGxTW
TcCLB.503759.10	trans-sialidase, putative [4738.t00001]|full Length (2274)|SigPep, 1 SxDxGxTW, 1 VTVxNVxLYNR, GPIanchor	trans-sialidase, putative [4738.t00001]	Previously Annotated	FULL LENGTH	2274	SigPep, 1 SxDxGxTW, 1 VTVxNVxLYNR, GPIanchor
TcCLB.507047.40	trans-sialidase, putative [5430.t00004]|full Length (2274)|SigPep, 1 SxDxGxTW, GPIanchor	trans-sialidase, putative [5430.t00004]	Previously Annotated	FULL LENGTH	2274	SigPep, 1 SxDxGxTW, GPIanchor
TcCLB.508521.100090	trans-sialidase, putative [7761.t00009]|full Length (2270)|SigPep, GPIanchor|in-frame stop	trans-sialidase (pseudogene), putative [7761.t00009]	Bound Correction	FULL LENGTH	2270	SigPep, GPIanchor
TcCLB.505609.10	trans-sialidase, putative [6657.t00001]|full Length (2268)|SigPep, 1 SxDxGxTW, GPIanchor	trans-sialidase, putative [6657.t00001]	Previously Annotated	FULL LENGTH	2268	SigPep, 1 SxDxGxTW, GPIanchor
TcCLB.508389.160	trans-sialidase, putative [7710.t00016]|partial (2268)|SigPep, 1 SxDxGxTW|in-frame stop	trans-sialidase (pseudogene), putative [7710.t00016]	Previously Annotated	PARTIAL	2268	SigPep, 1 SxDxGxTW
TcCLB.509187.10	trans-sialidase, putative [8028.t00001]|full Length (2268)|SigPep, 1 SxDxGxTW, 1 VTVxNVxLYNR, GPIanchor	trans-sialidase, putative [8028.t00001]	Previously Annotated	FULL LENGTH	2268	SigPep, 1 SxDxGxTW, 1 VTVxNVxLYNR, GPIanchor
TcCLB.509821.20	trans-sialidase, putative [8215.t00002]|full Length (2268)|SigPep, 1 VTVxNVxLYNR, GPIanchor|in-frame stop	trans-sialidase (pseudogene), putative [8215.t00002]	Previously Annotated	FULL LENGTH	2268	SigPep, 1 VTVxNVxLYNR, GPIanchor
TcCLB.509875.80	trans-sialidase, putative [8229.t00008]|full Length (2268)|SigPep, 1 SxDxGxTW, GPIanchor	trans-sialidase, putative [8229.t00008]	Previously Annotated	FULL LENGTH	2268	SigPep, 1 SxDxGxTW, GPIanchor
TcCLB.510013.270	trans-sialidase, putative [8273.t00027]|pseudogene (2268)|in-frame stop	trans-sialidase (pseudogene), putative [8273.t00027]	Previously Annotated	PSEUDOGENE	2268
TcCLB.510387.60	trans-sialidase, putative [8379.t00006]|partial (2268)|SigPep, 1 SxDxGxTW|in-frame stop	trans-sialidase (pseudogene), putative [8379.t00006]	Previously Annotated	PARTIAL	2268	SigPep, 1 SxDxGxTW
TcCLB.510625.210	trans-sialidase, putative [8449.t00021]|partial (2268)|SigPep, 1 SxDxGxTW|in-frame stop	trans-sialidase (pseudogene), putative [8449.t00021]	Previously Annotated	PARTIAL	2268	SigPep, 1 SxDxGxTW
TcCLB.510851.40	trans-sialidase, putative [8522.t00004]|full Length (2268)|SigPep, GPIanchor|in-frame stop	trans-sialidase (pseudogene), putative [8522.t00004]	Previously Annotated	FULL LENGTH	2268	SigPep, GPIanchor
TcCLB.511099.1000180	trans-sialidase, putative [8596.t00018]|partial (2268)|SigPep|in-frame stop	trans-sialidase (pseudogene), putative [8596.t00018]	Bound Correction	PARTIAL	2268	SigPep
TcCLB.511917.10	trans-sialidase, putative [8826.t00001]|pseudogene (2268)|1 VTVxNVxLYNR, GPIanchor	trans-sialidase, putative [8826.t00001]	Previously Annotated	PSEUDOGENE	2268	1 VTVxNVxLYNR, GPIanchor
TcCLB.506101.100020	trans-sialidase, putative [6812.t00002]|partial (2266)|SigPep|in-frame stop	trans-sialidase (pseudogene), putative [6812.t00002]	Bound Correction	PARTIAL	2266	SigPep
TcCLB.510463.1000180	trans-sialidase, putative [8398.t00018]|partial (2266)|SigPep|in-frame stop	trans-sialidase (pseudogene), putative [8398.t00018]	Bound Correction	PARTIAL	2266	SigPep
TcCLB.503447.20	trans-sialidase, putative [4582.t00002]|full Length (2265)|SigPep, 1 SxDxGxTW, 1 VTVxNVxLYNR, GPIanchor	trans-sialidase, putative [4582.t00002]	Previously Annotated	FULL LENGTH	2265	SigPep, 1 SxDxGxTW, 1 VTVxNVxLYNR, GPIanchor
TcCLB.504689.30	trans-sialidase, putative [6364.t00003]|partial (2265)|SigPep|in-frame stop	trans-sialidase (pseudogene), putative [6364.t00003]	Previously Annotated	PARTIAL	2265	SigPep
TcCLB.506595.100040	trans-sialidase, putative [7014.t00004]|full Length (2265)|SigPep, 1 SxDxGxTW, GPIanchor|in-frame stop	trans-sialidase, putative [7014.t00004]	Bound Correction	FULL LENGTH	2265	SigPep, 1 SxDxGxTW, GPIanchor
TcCLB.508485.10	trans-sialidase, putative [7747.t00001]|full Length (2265)|SigPep, 1 SxDxGxTW, 1 VTVxNVxLYNR, GPIanchor	trans-sialidase, putative [7747.t00001]	Previously Annotated	FULL LENGTH	2265	SigPep, 1 SxDxGxTW, 1 VTVxNVxLYNR, GPIanchor
TcCLB.509513.10	trans-sialidase, putative [8118.t00001]|full Length (2265)|SigPep, 1 SxDxGxTW, 1 VTVxNVxLYNR, GPIanchor	trans-sialidase, putative [8118.t00001]	Previously Annotated	FULL LENGTH	2265	SigPep, 1 SxDxGxTW, 1 VTVxNVxLYNR, GPIanchor
TcCLB.510463.1000211	trans-sialidase, putative [8398.t00032]|partial (2265)|SigPep|in-frame stop	trans-sialidase (pseudogene), putative [8398.t00032]	Bound Correction	PARTIAL	2265	SigPep
TcCLB.504799.20001	unannotated trans-sialidase, putative|partial (2265)|SigPep, 1 SxDxGxTW|in-frame stop	unannotated trans-sialidase, putative	Newly Annotated	PARTIAL	2265	SigPep, 1 SxDxGxTW
TcCLB.474275.20001	unannotated trans-sialidase, putative|pseudogene (2264)|in-frame stop	unannotated trans-sialidase, putative	Newly Annotated	PSEUDOGENE	2264
TcCLB.506455.30	trans-sialidase, putative [5369.t00003]|full Length (2262)|SigPep, 1 SxDxGxTW, 1 VTVxNVxLYNR, GPIanchor	trans-sialidase, putative [5369.t00003]	Previously Annotated	FULL LENGTH	2262	SigPep, 1 SxDxGxTW, 1 VTVxNVxLYNR, GPIanchor
TcCLB.506809.10	trans-sialidase, putative [5395.t00001]|full Length (2262)|SigPep, 1 SxDxGxTW, 1 VTVxNVxLYNR, GPIanchor|in-frame stop	trans-sialidase (pseudogene), putative [5395.t00001]	Previously Annotated	FULL LENGTH	2262	SigPep, 1 SxDxGxTW, 1 VTVxNVxLYNR, GPIanchor
TcCLB.511117.30	trans-sialidase, putative [6050.t00003]|full Length (2262)|SigPep, 1 SxDxGxTW, 1 VTVxNVxLYNR, GPIanchor	trans-sialidase, putative [6050.t00003]	Previously Annotated	FULL LENGTH	2262	SigPep, 1 SxDxGxTW, 1 VTVxNVxLYNR, GPIanchor
TcCLB.511891.10	trans-sialidase, putative [6220.t00001]|full Length (2262)|SigPep, 1 VTVxNVxLYNR, GPIanchor	trans-sialidase, putative [6220.t00001]	Previously Annotated	FULL LENGTH	2262	SigPep, 1 VTVxNVxLYNR, GPIanchor
TcCLB.506241.30	trans-sialidase, putative [6866.t00003]|full Length (2262)|SigPep, 1 SxDxGxTW, GPIanchor	trans-sialidase, putative [6866.t00003]	Previously Annotated	FULL LENGTH	2262	SigPep, 1 SxDxGxTW, GPIanchor
TcCLB.506683.190	trans-sialidase, putative [7053.t00019]|full Length (2262)|SigPep, 1 SxDxGxTW, GPIanchor	trans-sialidase, putative [7053.t00019]	Previously Annotated	FULL LENGTH	2262	SigPep, 1 SxDxGxTW, GPIanchor
TcCLB.506765.58	trans-sialidase, putative [7087.t00013]|pseudogene (2262)|in-frame stop	trans-sialidase (pseudogene), putative [7087.t00013]	Previously Annotated	PSEUDOGENE	2262
TcCLB.507473.30	trans-sialidase, putative [7352.t00003]|full Length (2262)|SigPep, 1 SxDxGxTW, 1 VTVxNVxLYNR, GPIanchor	trans-sialidase, putative [7352.t00003]	Previously Annotated	FULL LENGTH	2262	SigPep, 1 SxDxGxTW, 1 VTVxNVxLYNR, GPIanchor
TcCLB.507839.40	trans-sialidase, putative [7493.t00004]|full Length (2262)|SigPep, 1 SxDxGxTW, 1 VTVxNVxLYNR, GPIanchor	trans-sialidase, putative [7493.t00004]	Previously Annotated	FULL LENGTH	2262	SigPep, 1 SxDxGxTW, 1 VTVxNVxLYNR, GPIanchor
TcCLB.508163.90	trans-sialidase, putative [7620.t00009]|partial (2262)|SigPep|in-frame stop	trans-sialidase (pseudogene), putative [7620.t00009]	Previously Annotated	PARTIAL	2262	SigPep
TcCLB.510377.210	trans-sialidase, putative [8375.t00021]|partial (2262)|SigPep|in-frame stop	trans-sialidase (pseudogene), putative [8375.t00021]	Previously Annotated	PARTIAL	2262	SigPep
TcCLB.510403.30	trans-sialidase, putative [8382.t00003]|full Length (2262)|SigPep, 1 SxDxGxTW, 1 VTVxNVxLYNR, GPIanchor	trans-sialidase, putative [8382.t00003]	Previously Annotated	FULL LENGTH	2262	SigPep, 1 SxDxGxTW, 1 VTVxNVxLYNR, GPIanchor
TcCLB.463323.10	trans-sialidase, putative [23437.t00001]|full Length (2259)|SigPep, 1 SxDxGxTW, 1 VTVxNVxLYNR, GPIanchor	trans-sialidase, putative [23437.t00001]	Previously Annotated	FULL LENGTH	2259	SigPep, 1 SxDxGxTW, 1 VTVxNVxLYNR, GPIanchor
TcCLB.505937.70	trans-sialidase, putative [5318.t00007]|full Length (2256)|SigPep, 1 SxDxGxTW, GPIanchor|in-frame stop	trans-sialidase (pseudogene), putative [5318.t00007]	Previously Annotated	FULL LENGTH	2256	SigPep, 1 SxDxGxTW, GPIanchor
TcCLB.504393.30	trans-sialidase, putative [6276.t00003]|full Length (2256)|SigPep, GPIanchor|in-frame stop	trans-sialidase (pseudogene), putative [6276.t00003]	Previously Annotated	FULL LENGTH	2256	SigPep, GPIanchor
TcCLB.509265.120	trans-sialidase, putative [8054.t00012]|pseudogene (2256)|1 SxDxGxTW, GPIanchor	trans-sialidase, putative [8054.t00012]	Previously Annotated	PSEUDOGENE	2256	1 SxDxGxTW, GPIanchor
TcCLB.507949.210	trans-sialidase, putative [7540.t00021]|full Length (2253)|SigPep, 1 SxDxGxTW, 1 VTVxNVxLYNR, GPIanchor	trans-sialidase, putative [7540.t00021]	Previously Annotated	FULL LENGTH	2253	SigPep, 1 SxDxGxTW, 1 VTVxNVxLYNR, GPIanchor
TcCLB.511451.1000100	trans-sialidase, putative [8698.t00010]|partial (2251)|SigPep|in-frame stop	trans-sialidase (pseudogene), putative [8698.t00010]	Bound Correction	PARTIAL	2251	SigPep
TcCLB.503973.20	trans-sialidase, putative [4845.t00002]|pseudogene (2250)|in-frame stop	trans-sialidase (pseudogene), putative [4845.t00002]	Previously Annotated	PSEUDOGENE	2250
TcCLB.509427.60	trans-sialidase, putative [5711.t00006]|full Length (2250)|SigPep, 1 SxDxGxTW, GPIanchor|in-frame stop	trans-sialidase (pseudogene), putative [5711.t00006]	Previously Annotated	FULL LENGTH	2250	SigPep, 1 SxDxGxTW, GPIanchor
TcCLB.507875.130	trans-sialidase, putative [7508.t00013]|partial (2250)|SigPep|in-frame stop	trans-sialidase (pseudogene), putative [7508.t00013]	Previously Annotated	PARTIAL	2250	SigPep
TcCLB.503845.60	trans-sialidase, putative [4781.t00006]|partial (2247)|SigPep|in-frame stop	trans-sialidase (pseudogene), putative [4781.t00006]	Previously Annotated	PARTIAL	2247	SigPep
TcCLB.506331.130	trans-sialidase, putative [6900.t00013]|full Length (2247)|SigPep, 1 SxDxGxTW, 1 VTVxNVxLYNR, GPIanchor	trans-sialidase, putative [6900.t00013]	Previously Annotated	FULL LENGTH	2247	SigPep, 1 SxDxGxTW, 1 VTVxNVxLYNR, GPIanchor
TcCLB.506397.10	trans-sialidase, putative [6928.t00001]|full Length (2247)|SigPep, 1 SxDxGxTW, 1 VTVxNVxLYNR, GPIanchor	trans-sialidase, putative [6928.t00001]	Previously Annotated	FULL LENGTH	2247	SigPep, 1 SxDxGxTW, 1 VTVxNVxLYNR, GPIanchor
TcCLB.511213.70	trans-sialidase, putative [8622.t00007]|full Length (2247)|SigPep, GPIanchor|in-frame stop	trans-sialidase (pseudogene), putative [8622.t00007]	Previously Annotated	FULL LENGTH	2247	SigPep, GPIanchor
TcCLB.505187.20001	unannotated trans-sialidase, putative|pseudogene (2247)|1 SxDxGxTW, 1 VTVxNVxLYNR, GPIanchor	unannotated trans-sialidase, putative	Newly Annotated	PSEUDOGENE	2247	1 SxDxGxTW, 1 VTVxNVxLYNR, GPIanchor
TcCLB.419213.20001	unannotated trans-sialidase, putative|partial (2246)|SigPep|in-frame stop	unannotated trans-sialidase, putative	Newly Annotated	PARTIAL	2246	SigPep
TcCLB.505109.20001	unannotated trans-sialidase, putative|pseudogene (2246)|in-frame stop	unannotated trans-sialidase, putative	Newly Annotated	PSEUDOGENE	2246
TcCLB.509223.80	trans-sialidase, putative [8042.t00008]|full Length (2244)|SigPep, GPIanchor|in-frame stop	trans-sialidase (pseudogene), putative [8042.t00008]	Previously Annotated	FULL LENGTH	2244	SigPep, GPIanchor
TcCLB.463279.20	trans-sialidase, putative [23428.t00002]|full Length (2241)|SigPep, 1 SxDxGxTW, 1 VTVxNVxLYNR, GPIanchor	trans-sialidase, putative [23428.t00002]	Previously Annotated	FULL LENGTH	2241	SigPep, 1 SxDxGxTW, 1 VTVxNVxLYNR, GPIanchor
TcCLB.504145.10	trans-sialidase, putative [4931.t00001]|full Length (2241)|SigPep, 1 SxDxGxTW, GPIanchor	trans-sialidase, putative [4931.t00001]	Previously Annotated	FULL LENGTH	2241	SigPep, 1 SxDxGxTW, GPIanchor
TcCLB.505655.10	trans-sialidase, putative [6672.t00001]|pseudogene (2241)|1 VTVxNVxLYNR, GPIanchor|in-frame stop	trans-sialidase (pseudogene), putative [6672.t00001]	Previously Annotated	PSEUDOGENE	2241	1 VTVxNVxLYNR, GPIanchor
TcCLB.510981.20	trans-sialidase, putative [8560.t00002]|pseudogene (2241)|GPIanchor	trans-sialidase, putative [8560.t00002]	Previously Annotated	PSEUDOGENE	2241	GPIanchor
TcCLB.485713.20001	unannotated trans-sialidase, putative|full Length (2241)|SigPep, 1 SxDxGxTW, GPIanchor	unannotated trans-sialidase, putative	Newly Annotated	FULL LENGTH	2241	SigPep, 1 SxDxGxTW, GPIanchor
TcCLB.507691.100040	trans-sialidase, putative [7436.t00004]|full Length (2237)|SigPep, 1 SxDxGxTW, 1 VTVxNVxLYNR, GPIanchor|in-frame stop	trans-sialidase (pseudogene), putative [7436.t00004]	Bound Correction	FULL LENGTH	2237	SigPep, 1 SxDxGxTW, 1 VTVxNVxLYNR, GPIanchor
TcCLB.506767.1000250	trans-sialidase, putative [7088.t00025]|partial (2236)|SigPep|in-frame stop	trans-sialidase (pseudogene), putative [7088.t00025]	Bound Correction	PARTIAL	2236	SigPep
TcCLB.509765.129	trans-sialidase, putative [8195.t00013]|partial (2235)|SigPep, 1 SxDxGxTW	trans-sialidase, putative [8195.t00013]	Previously Annotated	PARTIAL	2235	SigPep, 1 SxDxGxTW
TcCLB.511887.30	trans-sialidase, putative [6219.t00003]|partial (2232)|SigPep, 1 SxDxGxTW, 1 VTVxNVxLYNR|in-frame stop	trans-sialidase (pseudogene), putative [6219.t00003]	Previously Annotated	PARTIAL	2232	SigPep, 1 SxDxGxTW, 1 VTVxNVxLYNR
TcCLB.508071.100080	trans-sialidase, putative [7589.t00008]|pseudogene (2231)|in-frame stop	trans-sialidase (pseudogene), putative [7589.t00008]	Bound Correction	PSEUDOGENE	2231
TcCLB.510643.1000180	trans-sialidase, putative [8452.t00018]|full Length (2230)|SigPep, GPIanchor|in-frame stop	trans-sialidase (pseudogene), putative [8452.t00018]	Bound Correction	FULL LENGTH	2230	SigPep, GPIanchor
TcCLB.511667.140	trans-sialidase, putative [6178.t00014]|partial (2229)|SigPep, 1 SxDxGxTW|in-frame stop	trans-sialidase (pseudogene), putative [6178.t00014]	Previously Annotated	PARTIAL	2229	SigPep, 1 SxDxGxTW
TcCLB.504593.10	trans-sialidase, putative [6338.t00001]|pseudogene (2229)|1 VTVxNVxLYNR, GPIanchor	trans-sialidase, putative [6338.t00001]	Previously Annotated	PSEUDOGENE	2229	1 VTVxNVxLYNR, GPIanchor
TcCLB.506653.40	trans-sialidase, putative [7040.t00004]|pseudogene (2226)|in-frame stop	trans-sialidase (pseudogene), putative [7040.t00004]	Previously Annotated	PSEUDOGENE	2226
TcCLB.506331.1000120	trans-sialidase, putative [6900.t00012]|full Length (2225)|SigPep, 1 SxDxGxTW, 1 VTVxNVxLYNR, GPIanchor|in-frame stop	trans-sialidase (pseudogene), putative [6900.t00012]	Bound Correction	FULL LENGTH	2225	SigPep, 1 SxDxGxTW, 1 VTVxNVxLYNR, GPIanchor
TcCLB.511767.100060	trans-sialidase, putative [8779.t00006]|full Length (2225)|SigPep, GPIanchor|in-frame stop	trans-sialidase (pseudogene), putative [8779.t00006]	Bound Correction	FULL LENGTH	2225	SigPep, GPIanchor
TcCLB.507729.30	trans-sialidase, putative [5508.t00003]|partial (2223)|SigPep|in-frame stop	trans-sialidase (pseudogene), putative [5508.t00003]	Previously Annotated	PARTIAL	2223	SigPep
TcCLB.509533.10	trans-sialidase, putative [8126.t00001]|full Length (2223)|SigPep, 1 SxDxGxTW, 1 VTVxNVxLYNR, GPIanchor	trans-sialidase, putative [8126.t00001]	Previously Annotated	FULL LENGTH	2223	SigPep, 1 SxDxGxTW, 1 VTVxNVxLYNR, GPIanchor
TcCLB.509019.100010	trans-sialidase, putative [7966.t00001]|full Length (2221)|SigPep, 1 SxDxGxTW, GPIanchor|in-frame stop	trans-sialidase (pseudogene), putative [7966.t00001]	Bound Correction	FULL LENGTH	2221	SigPep, 1 SxDxGxTW, GPIanchor
TcCLB.509593.30	trans-sialidase, putative [8144.t00003]|partial (2220)|SigPep, 1 SxDxGxTW|in-frame stop	trans-sialidase (pseudogene), putative [8144.t00003]	Previously Annotated	PARTIAL	2220	SigPep, 1 SxDxGxTW
TcCLB.509905.150	trans-sialidase, putative [8239.t00015]|full Length (2220)|SigPep, 1 SxDxGxTW, 1 VTVxNVxLYNR, GPIanchor	trans-sialidase, putative [8239.t00015]	Previously Annotated	FULL LENGTH	2220	SigPep, 1 SxDxGxTW, 1 VTVxNVxLYNR, GPIanchor
TcCLB.508221.1000310	trans-sialidase, putative [7644.t00031]|pseudogene (2219)|in-frame stop	trans-sialidase (pseudogene), putative [7644.t00031]	Bound Correction	PSEUDOGENE	2219
TcCLB.507821.1000140	trans-sialidase, putative [7484.t00014]|partial (2218)|SigPep|in-frame stop	trans-sialidase (pseudogene), putative [7484.t00014]	Bound Correction	PARTIAL	2218	SigPep
TcCLB.504239.1000120	trans-sialidase, putative [4978.t00012]|partial (2217)|SigPep|in-frame stop	trans-sialidase (pseudogene), putative [4978.t00012]	Bound Correction	PARTIAL	2217	SigPep
TcCLB.507949.190	trans-sialidase, putative [7540.t00019]|full Length (2217)|SigPep, GPIanchor|in-frame stop	trans-sialidase (pseudogene), putative [7540.t00019]	Previously Annotated	FULL LENGTH	2217	SigPep, GPIanchor
TcCLB.509921.20	trans-sialidase, putative [8245.t00002]|partial (2217)|SigPep, 1 VTVxNVxLYNR|in-frame stop	trans-sialidase (pseudogene), putative [8245.t00002]	Previously Annotated	PARTIAL	2217	SigPep, 1 VTVxNVxLYNR
TcCLB.510441.30	trans-sialidase, putative [8390.t00003]|partial (2217)|SigPep, 1 VTVxNVxLYNR|in-frame stop	trans-sialidase (pseudogene), putative [8390.t00003]	Previously Annotated	PARTIAL	2217	SigPep, 1 VTVxNVxLYNR
TcCLB.511309.80	trans-sialidase, putative [8655.t00008]|full Length (2217)|SigPep, GPIanchor|in-frame stop	trans-sialidase (pseudogene), putative [8655.t00008]	Previously Annotated	FULL LENGTH	2217	SigPep, GPIanchor
TcCLB.508023.1000150	trans-sialidase, putative [7573.t00015]|full Length (2215)|SigPep, 1 SxDxGxTW, GPIanchor|in-frame stop	trans-sialidase (pseudogene), putative [7573.t00015]	Bound Correction	FULL LENGTH	2215	SigPep, 1 SxDxGxTW, GPIanchor
TcCLB.506139.140	trans-sialidase, putative [5336.t00014]|pseudogene (2214)|in-frame stop	trans-sialidase (pseudogene), putative [5336.t00014]	Previously Annotated	PSEUDOGENE	2214
TcCLB.506683.240	trans-sialidase, putative [7053.t00024]|full Length (2214)|SigPep, GPIanchor	trans-sialidase, putative [7053.t00024]	Previously Annotated	FULL LENGTH	2214	SigPep, GPIanchor
TcCLB.507815.20	trans-sialidase, putative [7481.t00002]|partial (2214)|SigPep|in-frame stop	trans-sialidase (pseudogene), putative [7481.t00002]	Previously Annotated	PARTIAL	2214	SigPep
TcCLB.510275.80	trans-sialidase, putative [8351.t00008]|pseudogene (2214)|1 SxDxGxTW|in-frame stop	trans-sialidase (pseudogene), putative [8351.t00008]	Previously Annotated	PSEUDOGENE	2214	1 SxDxGxTW
TcCLB.506171.100060	trans-sialidase, putative [5340.t00006]|full Length (2213)|SigPep, GPIanchor|in-frame stop	trans-sialidase, putative [5340.t00006]	Bound Correction	FULL LENGTH	2213	SigPep, GPIanchor
TcCLB.420369.20	trans-sialidase, putative [1315.t00002]|partial (2211)|SigPep, 1 SxDxGxTW|in-frame stop	trans-sialidase (pseudogene), putative [1315.t00002]	Previously Annotated	PARTIAL	2211	SigPep, 1 SxDxGxTW
TcCLB.507895.100010	trans-sialidase, putative [7517.t00001]|partial (2211)|SigPep|in-frame stop	trans-sialidase (pseudogene), putative [7517.t00001]	Bound Correction	PARTIAL	2211	SigPep
TcCLB.508431.80	trans-sialidase, putative [7727.t00008]|partial (2211)|SigPep|in-frame stop	trans-sialidase (pseudogene), putative [7727.t00008]	Previously Annotated	PARTIAL	2211	SigPep
TcCLB.511911.10	trans-sialidase, putative [8825.t00001]|partial (2211)|SigPep, 1 SxDxGxTW, 1 VTVxNVxLYNR	trans-sialidase, putative [8825.t00001]	Previously Annotated	PARTIAL	2211	SigPep, 1 SxDxGxTW, 1 VTVxNVxLYNR
TcCLB.511759.100020	trans-sialidase, putative [6196.t00002]|full Length (2209)|SigPep, GPIanchor|in-frame stop	trans-sialidase (pseudogene), putative [6196.t00002]	Bound Correction	FULL LENGTH	2209	SigPep, GPIanchor
TcCLB.503871.10	trans-sialidase, putative [4794.t00001]|partial (2208)|SigPep|in-frame stop	trans-sialidase (pseudogene), putative [4794.t00001]	Previously Annotated	PARTIAL	2208	SigPep
TcCLB.504637.21	trans-sialidase, putative [6349.t00002]|partial (2208)|SigPep, 1 VTVxNVxLYNR|in-frame stop	trans-sialidase (pseudogene), putative [6349.t00002]	Previously Annotated	PARTIAL	2208	SigPep, 1 VTVxNVxLYNR
TcCLB.509075.50	trans-sialidase, putative [7987.t00005]|full Length (2208)|SigPep, 1 SxDxGxTW, 1 VTVxNVxLYNR, GPIanchor	trans-sialidase, putative [7987.t00005]	Previously Annotated	FULL LENGTH	2208	SigPep, 1 SxDxGxTW, 1 VTVxNVxLYNR, GPIanchor
TcCLB.454391.10	trans-sialidase, putative [21421.t00001]|full Length (2205)|SigPep, 1 SxDxGxTW, 1 VTVxNVxLYNR, GPIanchor|in-frame stop	trans-sialidase (pseudogene), putative [21421.t00001]	Previously Annotated	FULL LENGTH	2205	SigPep, 1 SxDxGxTW, 1 VTVxNVxLYNR, GPIanchor
TcCLB.510817.50	trans-sialidase, putative [5994.t00005]|full Length (2205)|SigPep, 1 SxDxGxTW, 1 VTVxNVxLYNR, GPIanchor	trans-sialidase, putative [5994.t00005]	Previously Annotated	FULL LENGTH	2205	SigPep, 1 SxDxGxTW, 1 VTVxNVxLYNR, GPIanchor
TcCLB.509735.100	trans-sialidase, putative [8186.t00010]|partial (2205)|SigPep, 1 SxDxGxTW|in-frame stop	trans-sialidase (pseudogene), putative [8186.t00010]	Previously Annotated	PARTIAL	2205	SigPep, 1 SxDxGxTW
TcCLB.509785.90	trans-sialidase, putative [8202.t00009]|partial (2205)|SigPep|in-frame stop	trans-sialidase (pseudogene), putative [8202.t00009]	Previously Annotated	PARTIAL	2205	SigPep
TcCLB.510849.20	trans-sialidase, putative [8521.t00002]|full Length (2205)|SigPep, GPIanchor|in-frame stop	trans-sialidase (pseudogene), putative [8521.t00002]	Previously Annotated	FULL LENGTH	2205	SigPep, GPIanchor
TcCLB.510111.11	trans-sialidase, putative [5841.t00004]|full Length (2202)|SigPep, GPIanchor|in-frame stop	trans-sialidase (pseudogene), putative [5841.t00004]	Previously Annotated	FULL LENGTH	2202	SigPep, GPIanchor
TcCLB.506783.20	trans-sialidase, putative [7096.t00002]|partial (2202)|SigPep, 1 SxDxGxTW|in-frame stop	trans-sialidase (pseudogene), putative [7096.t00002]	Previously Annotated	PARTIAL	2202	SigPep, 1 SxDxGxTW
TcCLB.510175.1000110	trans-sialidase, putative [5855.t00011]|partial (2201)|SigPep, 1 SxDxGxTW|in-frame stop	trans-sialidase (pseudogene), putative [5855.t00011]	Bound Correction	PARTIAL	2201	SigPep, 1 SxDxGxTW
TcCLB.509163.100030	trans-sialidase, putative [8020.t00003]|full Length (2201)|SigPep, GPIanchor|in-frame stop	trans-sialidase (pseudogene), putative [8020.t00003]	Bound Correction	FULL LENGTH	2201	SigPep, GPIanchor
TcCLB.505597.20001	unannotated trans-sialidase, putative|partial (2200)|SigPep, 1 SxDxGxTW|in-frame stop	unannotated trans-sialidase, putative	Newly Annotated	PARTIAL	2200	SigPep, 1 SxDxGxTW
TcCLB.504229.100	trans-sialidase, putative [4973.t00010]|full Length (2199)|SigPep, GPIanchor|in-frame stop	trans-sialidase (pseudogene), putative [4973.t00010]	Previously Annotated	FULL LENGTH	2199	SigPep, GPIanchor
TcCLB.506973.100050	trans-sialidase, putative [5421.t00005]|partial (2199)|SigPep|in-frame stop	trans-sialidase (pseudogene), putative [5421.t00005]	Bound Correction	PARTIAL	2199	SigPep
TcCLB.505363.10	trans-sialidase, putative [6584.t00001]|partial (2199)|SigPep	trans-sialidase, putative [6584.t00001]	Previously Annotated	PARTIAL	2199	SigPep
TcCLB.505957.140	trans-sialidase, putative [6751.t00009]|full Length (2199)|SigPep, GPIanchor|in-frame stop	trans-sialidase (pseudogene), putative [6751.t00009]	Previously Annotated	FULL LENGTH	2199	SigPep, GPIanchor
TcCLB.506671.50	trans-sialidase, putative [7049.t00005]|partial (2199)|SigPep|in-frame stop	trans-sialidase (pseudogene), putative [7049.t00005]	Previously Annotated	PARTIAL	2199	SigPep
TcCLB.510461.20	trans-sialidase, putative [8397.t00002]|partial (2199)|SigPep|in-frame stop	trans-sialidase (pseudogene), putative [8397.t00002]	Previously Annotated	PARTIAL	2199	SigPep
TcCLB.510469.30	trans-sialidase, putative [8400.t00003]|partial (2199)|SigPep, 1 SxDxGxTW|in-frame stop	trans-sialidase (pseudogene), putative [8400.t00003]	Previously Annotated	PARTIAL	2199	SigPep, 1 SxDxGxTW
TcCLB.510627.1000200	trans-sialidase, putative [8450.t00020]|partial (2199)|SigPep|in-frame stop	trans-sialidase (pseudogene), putative [8450.t00020]	Bound Correction	PARTIAL	2199	SigPep
TcCLB.507859.100080	trans-sialidase, putative [7503.t00008]|partial (2198)|SigPep|in-frame stop	trans-sialidase (pseudogene), putative [7503.t00008]	Bound Correction	PARTIAL	2198	SigPep
TcCLB.411461.20001	unannotated trans-sialidase, putative|partial (2198)|SigPep, 1 SxDxGxTW, 1 VTVxNVxLYNR|in-frame stop	unannotated trans-sialidase, putative	Newly Annotated	PARTIAL	2198	SigPep, 1 SxDxGxTW, 1 VTVxNVxLYNR
TcCLB.507555.100070	trans-sialidase, putative [7381.t00007]|partial (2197)|SigPep, 1 SxDxGxTW|in-frame stop	trans-sialidase (pseudogene), putative [7381.t00007]	Bound Correction	PARTIAL	2197	SigPep, 1 SxDxGxTW
TcCLB.509427.10	trans-sialidase, putative [5711.t00001]|full Length (2196)|SigPep, 1 VTVxNVxLYNR, GPIanchor	trans-sialidase, putative [5711.t00001]	Previously Annotated	FULL LENGTH	2196	SigPep, 1 VTVxNVxLYNR, GPIanchor
TcCLB.511787.20	trans-sialidase, putative [6200.t00002]|partial (2196)|SigPep|in-frame stop	trans-sialidase (pseudogene), putative [6200.t00002]	Previously Annotated	PARTIAL	2196	SigPep
TcCLB.505779.20	trans-sialidase, putative [6702.t00002]|full Length (2196)|SigPep, 1 VTVxNVxLYNR, GPIanchor	trans-sialidase, putative [6702.t00002]	Previously Annotated	FULL LENGTH	2196	SigPep, 1 VTVxNVxLYNR, GPIanchor
TcCLB.507231.100020	trans-sialidase, putative [7261.t00002]|full Length (2196)|SigPep, GPIanchor|in-frame stop	trans-sialidase (pseudogene), putative [7261.t00002]	Bound Correction	FULL LENGTH	2196	SigPep, GPIanchor
TcCLB.507611.70	trans-sialidase, putative [7402.t00007]|partial (2196)|SigPep|in-frame stop	trans-sialidase (pseudogene), putative [7402.t00007]	Previously Annotated	PARTIAL	2196	SigPep
TcCLB.509085.110	trans-sialidase, putative [7991.t00011]|full Length (2196)|SigPep, GPIanchor|in-frame stop	trans-sialidase (pseudogene), putative [7991.t00011]	Previously Annotated	FULL LENGTH	2196	SigPep, GPIanchor
TcCLB.509195.80	trans-sialidase, putative [8031.t00008]|partial (2196)|SigPep, 1 SxDxGxTW|in-frame stop	trans-sialidase (pseudogene), putative [8031.t00008]	Previously Annotated	PARTIAL	2196	SigPep, 1 SxDxGxTW
TcCLB.510307.250	trans-sialidase, putative [8361.t00025]|full Length (2196)|SigPep, GPIanchor|in-frame stop	trans-sialidase (pseudogene), putative [8361.t00025]	Previously Annotated	FULL LENGTH	2196	SigPep, GPIanchor
TcCLB.508293.1000160	trans-sialidase, putative [7673.t00016]|partial (2194)|SigPep, 1 SxDxGxTW|in-frame stop	trans-sialidase (pseudogene), putative [7673.t00016]	Bound Correction	PARTIAL	2194	SigPep, 1 SxDxGxTW
TcCLB.509225.30	trans-sialidase, putative [5663.t00003]|pseudogene (2193)|1 SxDxGxTW|in-frame stop	trans-sialidase (pseudogene), putative [5663.t00003]	Previously Annotated	PSEUDOGENE	2193	1 SxDxGxTW
TcCLB.511377.20	trans-sialidase, putative [6106.t00002]|pseudogene (2193)|1 SxDxGxTW|in-frame stop	trans-sialidase (pseudogene), putative [6106.t00002]	Previously Annotated	PSEUDOGENE	2193	1 SxDxGxTW
TcCLB.506751.50	trans-sialidase, putative [7081.t00005]|full Length (2193)|SigPep, GPIanchor	trans-sialidase, putative [7081.t00005]	Previously Annotated	FULL LENGTH	2193	SigPep, GPIanchor
TcCLB.506803.20	trans-sialidase, putative [7101.t00002]|full Length (2193)|SigPep, 1 SxDxGxTW, GPIanchor|in-frame stop	trans-sialidase (pseudogene), putative [7101.t00002]	Previously Annotated	FULL LENGTH	2193	SigPep, 1 SxDxGxTW, GPIanchor
TcCLB.507881.90	trans-sialidase, putative [7511.t00009]|full Length (2193)|SigPep, 1 SxDxGxTW, GPIanchor|in-frame stop	trans-sialidase (pseudogene), putative [7511.t00009]	Previously Annotated	FULL LENGTH	2193	SigPep, 1 SxDxGxTW, GPIanchor
TcCLB.507907.20	trans-sialidase, putative [7523.t00002]|full Length (2193)|SigPep, 1 VTVxNVxLYNR, GPIanchor	trans-sialidase, putative [7523.t00002]	Previously Annotated	FULL LENGTH	2193	SigPep, 1 VTVxNVxLYNR, GPIanchor
TcCLB.510359.610	trans-sialidase, putative [8370.t00061]|full Length (2193)|SigPep, GPIanchor	trans-sialidase, putative [8370.t00061]	Previously Annotated	FULL LENGTH	2193	SigPep, GPIanchor
TcCLB.511471.100020	trans-sialidase, putative [6128.t00002]|full Length (2191)|SigPep, GPIanchor|in-frame stop	trans-sialidase (pseudogene), putative [6128.t00002]	Bound Correction	FULL LENGTH	2191	SigPep, GPIanchor
TcCLB.503937.100040	trans-sialidase, putative [4827.t00004]|full Length (2190)|SigPep, 1 SxDxGxTW, GPIanchor|in-frame stop	trans-sialidase (pseudogene), putative [4827.t00004]	Bound Correction	FULL LENGTH	2190	SigPep, 1 SxDxGxTW, GPIanchor
TcCLB.511585.230	trans-sialidase, putative [8728.t00023]|full Length (2190)|SigPep, 1 VTVxNVxLYNR, GPIanchor	trans-sialidase, putative [8728.t00023]	Previously Annotated	FULL LENGTH	2190	SigPep, 1 VTVxNVxLYNR, GPIanchor
TcCLB.510553.100020	trans-sialidase, putative [8429.t00002]|partial (2188)|SigPep|in-frame stop	trans-sialidase (pseudogene), putative [8429.t00002]	Bound Correction	PARTIAL	2188	SigPep
TcCLB.420293.20	trans-sialidase, putative [13807.t00002]|full Length (2187)|SigPep, 1 SxDxGxTW, 1 VTVxNVxLYNR, GPIanchor	trans-sialidase, putative [13807.t00002]	Previously Annotated	FULL LENGTH	2187	SigPep, 1 SxDxGxTW, 1 VTVxNVxLYNR, GPIanchor
TcCLB.505919.20	trans-sialidase, putative [6736.t00002]|full Length (2187)|SigPep, 1 SxDxGxTW, GPIanchor	trans-sialidase, putative [6736.t00002]	Previously Annotated	FULL LENGTH	2187	SigPep, 1 SxDxGxTW, GPIanchor
TcCLB.506129.30	trans-sialidase, putative [6825.t00003]|full Length (2187)|SigPep, 1 SxDxGxTW, 1 VTVxNVxLYNR, GPIanchor	trans-sialidase, putative [6825.t00003]	Previously Annotated	FULL LENGTH	2187	SigPep, 1 SxDxGxTW, 1 VTVxNVxLYNR, GPIanchor
TcCLB.508325.250	trans-sialidase, putative [7686.t00025]|full Length (2187)|SigPep, 1 SxDxGxTW, 1 VTVxNVxLYNR, GPIanchor|in-frame stop	trans-sialidase (pseudogene), putative [7686.t00025]	Previously Annotated	FULL LENGTH	2187	SigPep, 1 SxDxGxTW, 1 VTVxNVxLYNR, GPIanchor
TcCLB.508837.70	trans-sialidase, putative [7891.t00007]|full Length (2187)|SigPep, GPIanchor	trans-sialidase, putative [7891.t00007]	Previously Annotated	FULL LENGTH	2187	SigPep, GPIanchor
TcCLB.509281.20	trans-sialidase, putative [8059.t00002]|full Length (2187)|SigPep, 1 SxDxGxTW, 1 VTVxNVxLYNR, GPIanchor	trans-sialidase, putative [8059.t00002]	Previously Annotated	FULL LENGTH	2187	SigPep, 1 SxDxGxTW, 1 VTVxNVxLYNR, GPIanchor
TcCLB.509437.125	trans-sialidase, putative [8099.t00019]|pseudogene (2187)|GPIanchor|in-frame stop	trans-sialidase (pseudogene), putative [8099.t00019]	Previously Annotated	PSEUDOGENE	2187	GPIanchor
TcCLB.511063.180	trans-sialidase, putative [8586.t00018]|pseudogene (2187)|in-frame stop	trans-sialidase (pseudogene), putative [8586.t00018]	Previously Annotated	PSEUDOGENE	2187
TcCLB.462925.20001	unannotated trans-sialidase, putative|partial (2187)|SigPep|in-frame stop	unannotated trans-sialidase, putative	Newly Annotated	PARTIAL	2187	SigPep
TcCLB.507213.40	trans-sialidase, putative [7254.t00004]|full Length (2184)|SigPep, 1 SxDxGxTW, GPIanchor	trans-sialidase, putative [7254.t00004]	Previously Annotated	FULL LENGTH	2184	SigPep, 1 SxDxGxTW, GPIanchor
TcCLB.509527.90	trans-sialidase, putative [8124.t00009]|full Length (2184)|SigPep, GPIanchor|in-frame stop	trans-sialidase (pseudogene), putative [8124.t00009]	Previously Annotated	FULL LENGTH	2184	SigPep, GPIanchor
TcCLB.508633.1000120	trans-sialidase, putative [7809.t00012]|partial (2182)|SigPep|in-frame stop	trans-sialidase (pseudogene), putative [7809.t00012]	Bound Correction	PARTIAL	2182	SigPep
TcCLB.505023.10	trans-sialidase, putative [6478.t00001]|pseudogene (2181)|in-frame stop	trans-sialidase (pseudogene), putative [6478.t00001]	Previously Annotated	PSEUDOGENE	2181
TcCLB.507035.80	trans-sialidase, putative [7182.t00008]|full Length (2181)|SigPep, 1 VTVxNVxLYNR, GPIanchor|in-frame stop	trans-sialidase (pseudogene), putative [7182.t00008]	Previously Annotated	FULL LENGTH	2181	SigPep, 1 VTVxNVxLYNR, GPIanchor
TcCLB.507437.30	trans-sialidase, putative [7335.t00003]|pseudogene (2181)|in-frame stop	trans-sialidase (pseudogene), putative [7335.t00003]	Previously Annotated	PSEUDOGENE	2181
TcCLB.410001.20001	unannotated trans-sialidase, putative|full Length (2181)|SigPep, GPIanchor	unannotated trans-sialidase, putative	Newly Annotated	FULL LENGTH	2181	SigPep, GPIanchor
TcCLB.503957.100060	trans-sialidase, putative [4837.t00006]|partial (2180)|SigPep, 1 SxDxGxTW|in-frame stop	trans-sialidase (pseudogene), putative [4837.t00006]	Bound Correction	PARTIAL	2180	SigPep, 1 SxDxGxTW
TcCLB.504099.50	trans-sialidase, putative [4908.t00005]|full Length (2178)|SigPep, 1 SxDxGxTW, 1 VTVxNVxLYNR, GPIanchor	trans-sialidase, putative [4908.t00005]	Previously Annotated	FULL LENGTH	2178	SigPep, 1 SxDxGxTW, 1 VTVxNVxLYNR, GPIanchor
TcCLB.507167.190	trans-sialidase, putative [7234.t00019]|full Length (2178)|SigPep, GPIanchor|in-frame stop	trans-sialidase (pseudogene), putative [7234.t00019]	Previously Annotated	FULL LENGTH	2178	SigPep, GPIanchor
TcCLB.508573.80	trans-sialidase, putative [7784.t00008]|partial (2178)|SigPep|in-frame stop	trans-sialidase (pseudogene), putative [7784.t00008]	Previously Annotated	PARTIAL	2178	SigPep
TcCLB.509539.10	trans-sialidase, putative [8128.t00001]|partial (2178)|SigPep|in-frame stop	trans-sialidase (pseudogene), putative [8128.t00001]	Previously Annotated	PARTIAL	2178	SigPep
TcCLB.510543.70	trans-sialidase, putative [8424.t00007]|full Length (2178)|SigPep, 1 SxDxGxTW, 1 VTVxNVxLYNR, GPIanchor	trans-sialidase, putative [8424.t00007]	Previously Annotated	FULL LENGTH	2178	SigPep, 1 SxDxGxTW, 1 VTVxNVxLYNR, GPIanchor
TcCLB.504069.1000140	trans-sialidase, putative [4893.t00014]|full Length (2177)|SigPep, 1 SxDxGxTW, GPIanchor|in-frame stop	trans-sialidase (pseudogene), putative [4893.t00014]	Bound Correction	FULL LENGTH	2177	SigPep, 1 SxDxGxTW, GPIanchor
TcCLB.511345.30	trans-sialidase, putative [6100.t00003]|partial (2175)|SigPep|in-frame stop	trans-sialidase (pseudogene), putative [6100.t00003]	Previously Annotated	PARTIAL	2175	SigPep
TcCLB.507549.40	trans-sialidase, putative [7379.t00004]|full Length (2175)|SigPep, GPIanchor|in-frame stop	trans-sialidase (pseudogene), putative [7379.t00004]	Previously Annotated	FULL LENGTH	2175	SigPep, GPIanchor
TcCLB.508139.130	trans-sialidase, putative [7612.t00013]|full Length (2175)|SigPep, GPIanchor	trans-sialidase, putative [7612.t00013]	Previously Annotated	FULL LENGTH	2175	SigPep, GPIanchor
TcCLB.510189.60	trans-sialidase, putative [8329.t00006]|pseudogene (2175)|in-frame stop	trans-sialidase (pseudogene), putative [8329.t00006]	Previously Annotated	PSEUDOGENE	2175
TcCLB.506843.100080	trans-sialidase, putative [7113.t00008]|partial (2174)|SigPep, 1 SxDxGxTW|in-frame stop	trans-sialidase (pseudogene), putative [7113.t00008]	Bound Correction	PARTIAL	2174	SigPep, 1 SxDxGxTW
TcCLB.510197.229	trans-sialidase, putative [8332.t00024]|partial (2174)|SigPep, 1 VTVxNVxLYNR	trans-sialidase, putative [8332.t00024]	Previously Annotated	PARTIAL	2174	SigPep, 1 VTVxNVxLYNR
TcCLB.508261.1000150	trans-sialidase, putative [7662.t00015]|partial (2173)|SigPep, 1 SxDxGxTW|in-frame stop	trans-sialidase (pseudogene), putative [7662.t00015]	Bound Correction	PARTIAL	2173	SigPep, 1 SxDxGxTW
TcCLB.508523.100050	trans-sialidase, putative [7762.t00005]|full Length (2173)|SigPep, 1 SxDxGxTW, GPIanchor|in-frame stop	trans-sialidase, putative [7762.t00005]	Bound Correction	FULL LENGTH	2173	SigPep, 1 SxDxGxTW, GPIanchor
TcCLB.506595.120	trans-sialidase, putative [7014.t00012]|partial (2172)|SigPep, 1 SxDxGxTW|in-frame stop	trans-sialidase (pseudogene), putative [7014.t00012]	Previously Annotated	PARTIAL	2172	SigPep, 1 SxDxGxTW
TcCLB.507611.230	trans-sialidase, putative [7402.t00023]|partial (2172)|SigPep, 1 SxDxGxTW|in-frame stop	trans-sialidase (pseudogene), putative [7402.t00023]	Previously Annotated	PARTIAL	2172	SigPep, 1 SxDxGxTW
TcCLB.509875.120	trans-sialidase, putative [8229.t00012]|full Length (2172)|SigPep, GPIanchor	trans-sialidase, putative [8229.t00012]	Previously Annotated	FULL LENGTH	2172	SigPep, GPIanchor
TcCLB.484137.20001	unannotated trans-sialidase, putative|partial (2172)|SigPep, 1 SxDxGxTW, 1 VTVxNVxLYNR	unannotated trans-sialidase, putative	Newly Annotated	PARTIAL	2172	SigPep, 1 SxDxGxTW, 1 VTVxNVxLYNR
TcCLB.454403.10	trans-sialidase, putative [21424.t00001]|partial (2169)|SigPep|in-frame stop	trans-sialidase (pseudogene), putative [21424.t00001]	Previously Annotated	PARTIAL	2169	SigPep
TcCLB.506057.40	trans-sialidase, putative [6795.t00004]|pseudogene (2169)|in-frame stop	trans-sialidase (pseudogene), putative [6795.t00004]	Previously Annotated	PSEUDOGENE	2169
TcCLB.509287.230	trans-sialidase, putative [8060.t00023]|full Length (2169)|SigPep, GPIanchor	trans-sialidase, putative [8060.t00023]	Previously Annotated	FULL LENGTH	2169	SigPep, GPIanchor
TcCLB.511311.20	trans-sialidase, putative [8656.t00002]|full Length (2169)|SigPep, 1 SxDxGxTW, 1 VTVxNVxLYNR, GPIanchor	trans-sialidase, putative [8656.t00002]	Previously Annotated	FULL LENGTH	2169	SigPep, 1 SxDxGxTW, 1 VTVxNVxLYNR, GPIanchor
TcCLB.511569.30	trans-sialidase, putative [8725.t00003]|pseudogene (2169)|1 SxDxGxTW, GPIanchor|in-frame stop	trans-sialidase (pseudogene), putative [8725.t00003]	Previously Annotated	PSEUDOGENE	2169	1 SxDxGxTW, GPIanchor
TcCLB.511757.70	trans-sialidase, putative [8776.t00007]|full Length (2169)|SigPep, 1 SxDxGxTW, GPIanchor	trans-sialidase, putative [8776.t00007]	Previously Annotated	FULL LENGTH	2169	SigPep, 1 SxDxGxTW, GPIanchor
TcCLB.507179.10007	trans-sialidase, putative [7239.t00003]|partial (2167)|SigPep, 1 VTVxNVxLYNR|in-frame stop	trans-sialidase (pseudogene), putative [7239.t00003]	Bound Correction	PARTIAL	2167	SigPep, 1 VTVxNVxLYNR
TcCLB.508023.100060	trans-sialidase, putative [7573.t00006]|full Length (2167)|SigPep, 1 SxDxGxTW, GPIanchor|in-frame stop	trans-sialidase (pseudogene), putative [7573.t00006]	Bound Correction	FULL LENGTH	2167	SigPep, 1 SxDxGxTW, GPIanchor
TcCLB.510115.10	trans-sialidase, putative [5842.t00001]|pseudogene (2166)|in-frame stop	trans-sialidase (pseudogene), putative [5842.t00001]	Previously Annotated	PSEUDOGENE	2166
TcCLB.506173.219	trans-sialidase, putative [6839.t00034]|partial (2166)|SigPep|in-frame stop	trans-sialidase (pseudogene), putative [6839.t00034]	Previously Annotated	PARTIAL	2166	SigPep
TcCLB.507723.41	trans-sialidase, putative [7447.t00020]|partial (2166)|SigPep|in-frame stop	trans-sialidase (pseudogene), putative [7447.t00020]	Previously Annotated	PARTIAL	2166	SigPep
TcCLB.510307.230	trans-sialidase, putative [8361.t00023]|full Length (2166)|SigPep, 1 SxDxGxTW, 1 VTVxNVxLYNR, GPIanchor	trans-sialidase, putative [8361.t00023]	Previously Annotated	FULL LENGTH	2166	SigPep, 1 SxDxGxTW, 1 VTVxNVxLYNR, GPIanchor
TcCLB.398009.100020	trans-sialidase, putative [8859.t00002]|full Length (2166)|SigPep, 1 SxDxGxTW, 1 VTVxNVxLYNR, GPIanchor|in-frame stop	trans-sialidase (pseudogene), putative [8859.t00002]	Bound Correction	FULL LENGTH	2166	SigPep, 1 SxDxGxTW, 1 VTVxNVxLYNR, GPIanchor
TcCLB.508283.100040	trans-sialidase, putative [7669.t00004]|full Length (2165)|SigPep, GPIanchor|in-frame stop	trans-sialidase (pseudogene), putative [7669.t00004]	Bound Correction	FULL LENGTH	2165	SigPep, GPIanchor
TcCLB.510881.9	trans-sialidase, putative [8532.t00001]|partial (2165)|SigPep	trans-sialidase, putative [8532.t00001]	Previously Annotated	PARTIAL	2165	SigPep
TcCLB.503767.10	trans-sialidase, putative [4742.t00001]|full Length (2163)|SigPep, 1 SxDxGxTW, GPIanchor	trans-sialidase, putative [4742.t00001]	Previously Annotated	FULL LENGTH	2163	SigPep, 1 SxDxGxTW, GPIanchor
TcCLB.508755.11	trans-sialidase, putative [5611.t00003]|partial (2163)|SigPep, 1 VTVxNVxLYNR|in-frame stop	trans-sialidase (pseudogene), putative [5611.t00003]	Previously Annotated	PARTIAL	2163	SigPep, 1 VTVxNVxLYNR
TcCLB.505037.70	trans-sialidase, putative [6484.t00007]|full Length (2163)|SigPep, 1 SxDxGxTW, GPIanchor|in-frame stop	trans-sialidase (pseudogene), putative [6484.t00007]	Previously Annotated	FULL LENGTH	2163	SigPep, 1 SxDxGxTW, GPIanchor
TcCLB.507167.80	trans-sialidase, putative [7234.t00008]|full Length (2163)|SigPep, 1 VTVxNVxLYNR, GPIanchor	trans-sialidase, putative [7234.t00008]	Previously Annotated	FULL LENGTH	2163	SigPep, 1 VTVxNVxLYNR, GPIanchor
TcCLB.508775.100040	trans-sialidase, putative [7868.t00004]|full Length (2163)|SigPep, GPIanchor|in-frame stop	trans-sialidase (pseudogene), putative [7868.t00004]	Bound Correction	FULL LENGTH	2163	SigPep, GPIanchor
TcCLB.509419.230	trans-sialidase, putative [8094.t00023]|partial (2163)|SigPep|in-frame stop	trans-sialidase (pseudogene), putative [8094.t00023]	Previously Annotated	PARTIAL	2163	SigPep
TcCLB.506539.100010	trans-sialidase, putative [6990.t00001]|partial (2161)|SigPep|in-frame stop	trans-sialidase (pseudogene), putative [6990.t00001]	Bound Correction	PARTIAL	2161	SigPep
TcCLB.508603.10	trans-sialidase, putative [5597.t00001]|pseudogene (2160)|1 VTVxNVxLYNR, GPIanchor	trans-sialidase, putative [5597.t00001]	Previously Annotated	PSEUDOGENE	2160	1 VTVxNVxLYNR, GPIanchor
TcCLB.510867.19	trans-sialidase, putative [5999.t00002]|partial (2160)|SigPep, 1 SxDxGxTW|in-frame stop	trans-sialidase (pseudogene), putative [5999.t00002]	Previously Annotated	PARTIAL	2160	SigPep, 1 SxDxGxTW
TcCLB.506459.30	trans-sialidase, putative [6953.t00003]|full Length (2160)|SigPep, 1 VTVxNVxLYNR, GPIanchor|in-frame stop	trans-sialidase (pseudogene), putative [6953.t00003]	Previously Annotated	FULL LENGTH	2160	SigPep, 1 VTVxNVxLYNR, GPIanchor
TcCLB.508173.30	trans-sialidase, putative [7624.t00003]|full Length (2160)|SigPep, 1 SxDxGxTW, GPIanchor|in-frame stop	trans-sialidase (pseudogene), putative [7624.t00003]	Previously Annotated	FULL LENGTH	2160	SigPep, 1 SxDxGxTW, GPIanchor
TcCLB.509165.10	trans-sialidase, putative [8021.t00001]|partial (2160)|SigPep, 1 SxDxGxTW|in-frame stop	trans-sialidase (pseudogene), putative [8021.t00001]	Previously Annotated	PARTIAL	2160	SigPep, 1 SxDxGxTW
TcCLB.510165.90	trans-sialidase, putative [8323.t00009]|full Length (2160)|SigPep, 1 SxDxGxTW, GPIanchor|in-frame stop	trans-sialidase (pseudogene), putative [8323.t00009]	Previously Annotated	FULL LENGTH	2160	SigPep, 1 SxDxGxTW, GPIanchor
TcCLB.476771.20001	unannotated trans-sialidase, putative|pseudogene (2159)|1 SxDxGxTW, GPIanchor|in-frame stop	unannotated trans-sialidase, putative	Newly Annotated	PSEUDOGENE	2159	1 SxDxGxTW, GPIanchor
TcCLB.508121.30	trans-sialidase, putative [7608.t00003]|partial (2157)|SigPep|in-frame stop	trans-sialidase (pseudogene), putative [7608.t00003]	Previously Annotated	PARTIAL	2157	SigPep
TcCLB.508857.30	trans-sialidase, putative [7901.t00003]|partial (2157)|SigPep, 1 SxDxGxTW	trans-sialidase, putative [7901.t00003]	Previously Annotated	PARTIAL	2157	SigPep, 1 SxDxGxTW
TcCLB.511827.110	trans-sialidase, putative [8799.t00011]|full Length (2157)|SigPep, 1 SxDxGxTW, 1 VTVxNVxLYNR, GPIanchor	trans-sialidase, putative [8799.t00011]	Previously Annotated	FULL LENGTH	2157	SigPep, 1 SxDxGxTW, 1 VTVxNVxLYNR, GPIanchor
TcCLB.508325.100080	trans-sialidase, putative [7686.t00008]|full Length (2155)|SigPep, 1 VTVxNVxLYNR, GPIanchor|in-frame stop	trans-sialidase (pseudogene), putative [7686.t00008]	Bound Correction	FULL LENGTH	2155	SigPep, 1 VTVxNVxLYNR, GPIanchor
TcCLB.510543.1000200	trans-sialidase, putative [8424.t00020]|full Length (2155)|SigPep, 1 SxDxGxTW, 1 VTVxNVxLYNR, GPIanchor|in-frame stop	trans-sialidase (pseudogene), putative [8424.t00020]	Bound Correction	FULL LENGTH	2155	SigPep, 1 SxDxGxTW, 1 VTVxNVxLYNR, GPIanchor
TcCLB.503955.40	trans-sialidase, putative [4836.t00004]|full Length (2154)|SigPep, 1 SxDxGxTW, GPIanchor	trans-sialidase, putative [4836.t00004]	Previously Annotated	FULL LENGTH	2154	SigPep, 1 SxDxGxTW, GPIanchor
TcCLB.507121.11	trans-sialidase, putative [5438.t00006]|partial (2154)|SigPep, 1 SxDxGxTW	trans-sialidase, putative [5438.t00006]	Previously Annotated	PARTIAL	2154	SigPep, 1 SxDxGxTW
TcCLB.510629.80	trans-sialidase, putative [5957.t00008]|partial (2154)|SigPep, 1 SxDxGxTW|in-frame stop	trans-sialidase (pseudogene), putative [5957.t00008]	Previously Annotated	PARTIAL	2154	SigPep, 1 SxDxGxTW
TcCLB.508089.10	trans-sialidase, putative [7595.t00001]|pseudogene (2154)|1 SxDxGxTW	trans-sialidase, putative [7595.t00001]	Previously Annotated	PSEUDOGENE	2154	1 SxDxGxTW
TcCLB.509777.30	trans-sialidase, putative [8200.t00003]|full Length (2154)|SigPep, 1 SxDxGxTW, GPIanchor	trans-sialidase, putative [8200.t00003]	Previously Annotated	FULL LENGTH	2154	SigPep, 1 SxDxGxTW, GPIanchor
TcCLB.507063.70	trans-sialidase, putative [7192.t00007]|full Length (2151)|SigPep, 1 SxDxGxTW, GPIanchor	trans-sialidase, putative [7192.t00007]	Previously Annotated	FULL LENGTH	2151	SigPep, 1 SxDxGxTW, GPIanchor
TcCLB.509907.60	trans-sialidase, putative [8240.t00006]|full Length (2151)|SigPep, 1 SxDxGxTW, GPIanchor|in-frame stop	trans-sialidase (pseudogene), putative [8240.t00006]	Previously Annotated	FULL LENGTH	2151	SigPep, 1 SxDxGxTW, GPIanchor
TcCLB.479263.20001	unannotated trans-sialidase, putative|full Length (2151)|SigPep, 1 SxDxGxTW, GPIanchor|in-frame stop	unannotated trans-sialidase, putative	Newly Annotated	FULL LENGTH	2151	SigPep, 1 SxDxGxTW, GPIanchor
TcCLB.505997.100065	trans-sialidase, putative [6769.t00023]|partial (2148)|SigPep|in-frame stop	trans-sialidase (pseudogene), putative [6769.t00023]	Bound Correction	PARTIAL	2148	SigPep
TcCLB.509817.50	trans-sialidase, putative [8213.t00005]|partial (2148)|SigPep, 1 SxDxGxTW	trans-sialidase, putative [8213.t00005]	Previously Annotated	PARTIAL	2148	SigPep, 1 SxDxGxTW
TcCLB.479867.20001	unannotated trans-sialidase, putative|partial (2147)|SigPep|in-frame stop	unannotated trans-sialidase, putative	Newly Annotated	PARTIAL	2147	SigPep
TcCLB.509631.120	trans-sialidase, putative [8156.t00012]|full Length (2145)|SigPep, 1 VTVxNVxLYNR, GPIanchor|in-frame stop	trans-sialidase (pseudogene), putative [8156.t00012]	Previously Annotated	FULL LENGTH	2145	SigPep, 1 VTVxNVxLYNR, GPIanchor
TcCLB.511595.100010	trans-sialidase, putative [6159.t00001]|pseudogene (2139)|TS Repeats|in-frame stop	trans-sialidase (pseudogene), putative [6159.t00001]	Bound Correction	PSEUDOGENE	2139	TS Repeats
TcCLB.510769.202	trans-sialidase, putative [8491.t00022]|partial (2139)|SigPep|in-frame stop	trans-sialidase (pseudogene), putative [8491.t00022]	Previously Annotated	PARTIAL	2139	SigPep
TcCLB.506843.1000120	trans-sialidase, putative [7113.t00012]|partial (2138)|SigPep|in-frame stop	trans-sialidase (pseudogene), putative [7113.t00012]	Bound Correction	PARTIAL	2138	SigPep
TcCLB.503985.100010	trans-sialidase, putative [4851.t00005]|partial (2137)|SigPep|in-frame stop	trans-sialidase (pseudogene), putative [4851.t00005]	Bound Correction	PARTIAL	2137	SigPep
TcCLB.506443.130	trans-sialidase, putative [6946.t00013]|partial (2136)|SigPep|in-frame stop	trans-sialidase (pseudogene), putative [6946.t00013]	Previously Annotated	PARTIAL	2136	SigPep
TcCLB.507875.1000200	trans-sialidase, putative [7508.t00020]|partial (2136)|SigPep, 1 SxDxGxTW|in-frame stop	trans-sialidase (pseudogene), putative [7508.t00020]	Bound Correction	PARTIAL	2136	SigPep, 1 SxDxGxTW
TcCLB.509273.20001	unannotated trans-sialidase, putative|pseudogene (2136)|in-frame stop	unannotated trans-sialidase, putative	Newly Annotated	PSEUDOGENE	2136
TcCLB.503445.100020	trans-sialidase, putative [4581.t00002]|partial (2135)|SigPep|in-frame stop	trans-sialidase (pseudogene), putative [4581.t00002]	Bound Correction	PARTIAL	2135	SigPep
TcCLB.505227.20001	unannotated trans-sialidase, putative|pseudogene (2134)|in-frame stop	unannotated trans-sialidase, putative	Newly Annotated	PSEUDOGENE	2134
TcCLB.508523.21	trans-sialidase, putative [7762.t00009]|partial (2133)|SigPep|in-frame stop	trans-sialidase (pseudogene), putative [7762.t00009]	Previously Annotated	PARTIAL	2133	SigPep
TcCLB.510607.100070	trans-sialidase, putative [8444.t00007]|partial (2132)|SigPep|in-frame stop	trans-sialidase (pseudogene), putative [8444.t00007]	Bound Correction	PARTIAL	2132	SigPep
TcCLB.505177.20001	unannotated trans-sialidase, putative|partial (2132)|SigPep|in-frame stop	unannotated trans-sialidase, putative	Newly Annotated	PARTIAL	2132	SigPep
TcCLB.510623.80	trans-sialidase, putative [8448.t00008]|partial (2130)|SigPep, 1 SxDxGxTW|in-frame stop	trans-sialidase (pseudogene), putative [8448.t00008]	Previously Annotated	PARTIAL	2130	SigPep, 1 SxDxGxTW
TcCLB.511885.100035	trans-sialidase, putative [8817.t00006]|partial (2129)|SigPep|in-frame stop	trans-sialidase (pseudogene), putative [8817.t00006]	Bound Correction	PARTIAL	2129	SigPep
TcCLB.508221.1000697	trans-sialidase, putative [7644.t00115]|pseudogene (2128)|in-frame stop	trans-sialidase (pseudogene), putative [7644.t00115]	Bound Correction	PSEUDOGENE	2128
TcCLB.509915.55	trans-sialidase, putative [5807.t00010]|partial (2127)|SigPep|in-frame stop	trans-sialidase (pseudogene), putative [5807.t00010]	Previously Annotated	PARTIAL	2127	SigPep
TcCLB.506323.40	trans-sialidase, putative [6897.t00004]|full Length (2127)|SigPep, GPIanchor|in-frame stop	trans-sialidase (pseudogene), putative [6897.t00004]	Previously Annotated	FULL LENGTH	2127	SigPep, GPIanchor
TcCLB.506675.99	trans-sialidase, putative [7050.t00012]|partial (2127)|SigPep|in-frame stop	trans-sialidase (pseudogene), putative [7050.t00012]	Previously Annotated	PARTIAL	2127	SigPep
TcCLB.507167.1000259	trans-sialidase, putative [7234.t00029]|partial (2127)|SigPep|in-frame stop	trans-sialidase (pseudogene), putative [7234.t00029]	Bound Correction	PARTIAL	2127	SigPep
TcCLB.509897.155	trans-sialidase, putative [8235.t00033]|pseudogene (2127)|in-frame stop	trans-sialidase (pseudogene), putative [8235.t00033]	Previously Annotated	PSEUDOGENE	2127
TcCLB.426791.20001	unannotated trans-sialidase, putative|pseudogene (2127)|1 VTVxNVxLYNR, GPIanchor	unannotated trans-sialidase, putative	Newly Annotated	PSEUDOGENE	2127	1 VTVxNVxLYNR, GPIanchor
TcCLB.508289.100080	trans-sialidase, putative [7671.t00008]|partial (2124)|SigPep|in-frame stop	trans-sialidase (pseudogene), putative [7671.t00008]	Bound Correction	PARTIAL	2124	SigPep
TcCLB.510643.1000121	trans-sialidase, putative [8452.t00021]|partial (2124)|SigPep|in-frame stop	trans-sialidase (pseudogene), putative [8452.t00021]	Bound Correction	PARTIAL	2124	SigPep
TcCLB.506975.80	trans-sialidase, putative [7159.t00008]|partial (2121)|SigPep, 1 SxDxGxTW	trans-sialidase, putative [7159.t00008]	Previously Annotated	PARTIAL	2121	SigPep, 1 SxDxGxTW
TcCLB.510035.10	trans-sialidase, putative [8282.t00001]|pseudogene (2121)|1 SxDxGxTW|in-frame stop	trans-sialidase (pseudogene), putative [8282.t00001]	Previously Annotated	PSEUDOGENE	2121	1 SxDxGxTW
TcCLB.511301.160	trans-sialidase, putative [8652.t00016]|partial (2121)|SigPep, 1 SxDxGxTW	trans-sialidase, putative [8652.t00016]	Previously Annotated	PARTIAL	2121	SigPep, 1 SxDxGxTW
TcCLB.480289.20001	unannotated trans-sialidase, putative|partial (2121)|SigPep	unannotated trans-sialidase, putative	Newly Annotated	PARTIAL	2121	SigPep
TcCLB.504229.50	trans-sialidase, putative [4973.t00005]|partial (2118)|SigPep, 1 SxDxGxTW|in-frame stop	trans-sialidase (pseudogene), putative [4973.t00005]	Previously Annotated	PARTIAL	2118	SigPep, 1 SxDxGxTW
TcCLB.506595.100070	trans-sialidase, putative [7014.t00007]|partial (2118)|SigPep|in-frame stop	trans-sialidase (pseudogene), putative [7014.t00007]	Bound Correction	PARTIAL	2118	SigPep
TcCLB.508001.60	trans-sialidase, putative [7565.t00006]|partial (2118)|SigPep|in-frame stop	trans-sialidase (pseudogene), putative [7565.t00006]	Previously Annotated	PARTIAL	2118	SigPep
TcCLB.510853.30	trans-sialidase, putative [8523.t00003]|partial (2118)|SigPep, 1 SxDxGxTW, 1 VTVxNVxLYNR|in-frame stop	trans-sialidase (pseudogene), putative [8523.t00003]	Previously Annotated	PARTIAL	2118	SigPep, 1 SxDxGxTW, 1 VTVxNVxLYNR
TcCLB.510397.100020	trans-sialidase, putative [5910.t00002]|full Length (2116)|SigPep, GPIanchor|in-frame stop	trans-sialidase (pseudogene), putative [5910.t00002]	Bound Correction	FULL LENGTH	2116	SigPep, GPIanchor
TcCLB.508163.170	trans-sialidase, putative [7620.t00017]|partial (2116)|SigPep, 1 SxDxGxTW|in-frame stop	trans-sialidase (pseudogene), putative [7620.t00017]	Previously Annotated	PARTIAL	2116	SigPep, 1 SxDxGxTW
TcCLB.422867.10	trans-sialidase, putative [14377.t00001]|full Length (2115)|SigPep, 1 SxDxGxTW, 1 VTVxNVxLYNR, GPIanchor	trans-sialidase, putative [14377.t00001]	Previously Annotated	FULL LENGTH	2115	SigPep, 1 SxDxGxTW, 1 VTVxNVxLYNR, GPIanchor
TcCLB.509257.10	trans-sialidase, putative [5671.t00001]|partial (2115)|SigPep, 1 SxDxGxTW, 1 VTVxNVxLYNR	trans-sialidase, putative [5671.t00001]	Previously Annotated	PARTIAL	2115	SigPep, 1 SxDxGxTW, 1 VTVxNVxLYNR
TcCLB.505993.10	trans-sialidase, putative [6767.t00001]|partial (2115)|SigPep, 1 SxDxGxTW|in-frame stop	trans-sialidase (pseudogene), putative [6767.t00001]	Previously Annotated	PARTIAL	2115	SigPep, 1 SxDxGxTW
TcCLB.507821.40	trans-sialidase, putative [7484.t00004]|pseudogene (2115)|in-frame stop	trans-sialidase (pseudogene), putative [7484.t00004]	Previously Annotated	PSEUDOGENE	2115
TcCLB.511019.100026	trans-sialidase, putative [8572.t00019]|partial (2113)|SigPep|in-frame stop	trans-sialidase (pseudogene), putative [8572.t00019]	Bound Correction	PARTIAL	2113	SigPep
TcCLB.507267.20001	unannotated trans-sialidase, putative|pseudogene (2112)|1 VTVxNVxLYNR, GPIanchor|in-frame stop	unannotated trans-sialidase, putative	Newly Annotated	PSEUDOGENE	2112	1 VTVxNVxLYNR, GPIanchor
TcCLB.487629.20001	unannotated trans-sialidase, putative|partial (2110)|SigPep|in-frame stop	unannotated trans-sialidase, putative	Newly Annotated	PARTIAL	2110	SigPep
TcCLB.506173.1000179	trans-sialidase, putative [6839.t00033]|partial (2109)|SigPep, 1 SxDxGxTW|in-frame stop	trans-sialidase (pseudogene), putative [6839.t00033]	Bound Correction	PARTIAL	2109	SigPep, 1 SxDxGxTW
TcCLB.510693.260	trans-sialidase, putative [8469.t00026]|pseudogene (2109)|in-frame stop	trans-sialidase (pseudogene), putative [8469.t00026]	Previously Annotated	PSEUDOGENE	2109
TcCLB.511311.30	trans-sialidase, putative [8656.t00003]|pseudogene (2109)|1 SxDxGxTW, GPIanchor	trans-sialidase, putative [8656.t00003]	Previously Annotated	PSEUDOGENE	2109	1 SxDxGxTW, GPIanchor
TcCLB.511171.40	trans-sialidase, putative [8612.t00004]|partial (2106)|SigPep|in-frame stop	trans-sialidase (pseudogene), putative [8612.t00004]	Previously Annotated	PARTIAL	2106	SigPep
TcCLB.506413.89	trans-sialidase, putative [6934.t00009]|partial (2105)|SigPep	trans-sialidase, putative [6934.t00009]	Previously Annotated	PARTIAL	2105	SigPep
TcCLB.508581.40	trans-sialidase, putative [7788.t00004]|pseudogene (2103)|1 SxDxGxTW, 1 VTVxNVxLYNR, GPIanchor	trans-sialidase, putative [7788.t00004]	Previously Annotated	PSEUDOGENE	2103	1 SxDxGxTW, 1 VTVxNVxLYNR, GPIanchor
TcCLB.508605.31	trans-sialidase, putative [5598.t00006]|pseudogene (2100)|GPIanchor|in-frame stop	trans-sialidase (pseudogene), putative [5598.t00006]	Previously Annotated	PSEUDOGENE	2100	GPIanchor
TcCLB.506599.400	trans-sialidase, putative [7016.t00040]|pseudogene (2100)|in-frame stop	trans-sialidase (pseudogene), putative [7016.t00040]	Previously Annotated	PSEUDOGENE	2100
TcCLB.460111.10	trans-sialidase, putative [3402.t00001]|pseudogene (2097)|1 VTVxNVxLYNR	trans-sialidase, putative [3402.t00001]	Previously Annotated	PSEUDOGENE	2097	1 VTVxNVxLYNR
TcCLB.503427.9	trans-sialidase, putative [4572.t00001]|partial (2097)|SigPep, 1 SxDxGxTW	trans-sialidase, putative [4572.t00001]	Previously Annotated	PARTIAL	2097	SigPep, 1 SxDxGxTW
TcCLB.504789.20001	unannotated trans-sialidase, putative|pseudogene (2097)|TS Repeats	unannotated trans-sialidase, putative	Newly Annotated	PSEUDOGENE	2097	TS Repeats
TcCLB.465407.20001	unannotated trans-sialidase, putative|pseudogene (2096)|in-frame stop	unannotated trans-sialidase, putative	Newly Annotated	PSEUDOGENE	2096
TcCLB.504115.5	trans-sialidase, putative [4916.t00012]|partial (2094)|SigPep, 1 SxDxGxTW|in-frame stop	trans-sialidase (pseudogene), putative [4916.t00012]	Previously Annotated	PARTIAL	2094	SigPep, 1 SxDxGxTW
TcCLB.511875.110	trans-sialidase, putative [8815.t00011]|pseudogene (2094)|in-frame stop	trans-sialidase (pseudogene), putative [8815.t00011]	Previously Annotated	PSEUDOGENE	2094
TcCLB.506667.110	trans-sialidase, putative [7047.t00011]|pseudogene (2091)|in-frame stop	trans-sialidase (pseudogene), putative [7047.t00011]	Previously Annotated	PSEUDOGENE	2091
TcCLB.422223.20001	unannotated trans-sialidase, putative|pseudogene (2090)|1 SxDxGxTW, GPIanchor|in-frame stop	unannotated trans-sialidase, putative	Newly Annotated	PSEUDOGENE	2090	1 SxDxGxTW, GPIanchor
TcCLB.505931.30	trans-sialidase, putative [6741.t00003]|pseudogene (2085)|1 SxDxGxTW	trans-sialidase, putative [6741.t00003]	Previously Annotated	PSEUDOGENE	2085	1 SxDxGxTW
TcCLB.508081.110	trans-sialidase, putative [7592.t00011]|pseudogene (2079)|in-frame stop	trans-sialidase (pseudogene), putative [7592.t00011]	Previously Annotated	PSEUDOGENE	2079
TcCLB.506209.100050	trans-sialidase, putative [6852.t00005]|full Length (2077)|SigPep, 1 SxDxGxTW, GPIanchor|in-frame stop	trans-sialidase (pseudogene), putative [6852.t00005]	Bound Correction	FULL LENGTH	2077	SigPep, 1 SxDxGxTW, GPIanchor
TcCLB.503993.10	trans-sialidase, putative [4855.t00001]|partial (2076)|SigPep, 1 SxDxGxTW	trans-sialidase, putative [4855.t00001]	Previously Annotated	PARTIAL	2076	SigPep, 1 SxDxGxTW
TcCLB.508529.40	trans-sialidase, putative [7765.t00004]|partial (2076)|SigPep|in-frame stop	trans-sialidase (pseudogene), putative [7765.t00004]	Previously Annotated	PARTIAL	2076	SigPep
TcCLB.510233.39	trans-sialidase, putative [8339.t00004]|partial (2076)|SigPep	trans-sialidase, putative [8339.t00004]	Previously Annotated	PARTIAL	2076	SigPep
TcCLB.508389.70	trans-sialidase, putative [7710.t00007]|pseudogene (2073)|1 SxDxGxTW|in-frame stop	trans-sialidase (pseudogene), putative [7710.t00007]	Previously Annotated	PSEUDOGENE	2073	1 SxDxGxTW
TcCLB.507505.10	trans-sialidase, putative [7363.t00001]|pseudogene (2070)|1 VTVxNVxLYNR, GPIanchor	trans-sialidase, putative [7363.t00001]	Previously Annotated	PSEUDOGENE	2070	1 VTVxNVxLYNR, GPIanchor
TcCLB.503661.11	trans-sialidase, putative [4689.t00003]|pseudogene (2064)	trans-sialidase, putative [4689.t00003]	Previously Annotated	PSEUDOGENE	2064
TcCLB.503957.25	trans-sialidase, putative [4837.t00013]|partial (2061)|SigPep|in-frame stop	trans-sialidase (pseudogene), putative [4837.t00013]	Previously Annotated	PARTIAL	2061	SigPep
TcCLB.510005.20	trans-sialidase, putative [8270.t00002]|full Length (2058)|SigPep, 1 SxDxGxTW, 1 VTVxNVxLYNR, GPIanchor	trans-sialidase, putative [8270.t00002]	Previously Annotated	FULL LENGTH	2058	SigPep, 1 SxDxGxTW, 1 VTVxNVxLYNR, GPIanchor
TcCLB.511183.170	trans-sialidase, putative [8617.t00017]|pseudogene (2058)|in-frame stop	trans-sialidase (pseudogene), putative [8617.t00017]	Previously Annotated	PSEUDOGENE	2058
TcCLB.505573.20001	unannotated trans-sialidase, putative|partial (2055)|SigPep, 1 SxDxGxTW	unannotated trans-sialidase, putative	Newly Annotated	PARTIAL	2055	SigPep, 1 SxDxGxTW
TcCLB.510307.1000210	trans-sialidase, putative [8361.t00021]|full Length (2050)|SigPep, 1 SxDxGxTW, GPIanchor|in-frame stop	trans-sialidase, putative [8361.t00021]	Bound Correction	FULL LENGTH	2050	SigPep, 1 SxDxGxTW, GPIanchor
TcCLB.506615.120	trans-sialidase, putative [7022.t00012]|pseudogene (2046)|1 SxDxGxTW|in-frame stop	trans-sialidase (pseudogene), putative [7022.t00012]	Previously Annotated	PSEUDOGENE	2046	1 SxDxGxTW
TcCLB.509217.60	trans-sialidase, putative [8040.t00006]|pseudogene (2046)|1 VTVxNVxLYNR, GPIanchor|in-frame stop	trans-sialidase (pseudogene), putative [8040.t00006]	Previously Annotated	PSEUDOGENE	2046	1 VTVxNVxLYNR, GPIanchor
TcCLB.508305.9	trans-sialidase, putative [7677.t00006]|partial (2045)|SigPep	trans-sialidase, putative [7677.t00006]	Previously Annotated	PARTIAL	2045	SigPep
TcCLB.506613.1000150	trans-sialidase, putative [7021.t00015]|partial (2044)|SigPep|in-frame stop	trans-sialidase (pseudogene), putative [7021.t00015]	Bound Correction	PARTIAL	2044	SigPep
TcCLB.506537.210	trans-sialidase, putative [5372.t00021]|full Length (2037)|SigPep, 1 SxDxGxTW, GPIanchor|in-frame stop	trans-sialidase (pseudogene), putative [5372.t00021]	Previously Annotated	FULL LENGTH	2037	SigPep, 1 SxDxGxTW, GPIanchor
TcCLB.511311.7	trans-sialidase, putative [8656.t00010]|partial (2037)|SigPep, 1 SxDxGxTW	trans-sialidase, putative [8656.t00010]	Previously Annotated	PARTIAL	2037	SigPep, 1 SxDxGxTW
TcCLB.508163.1000340	trans-sialidase, putative [7620.t00034]|pseudogene (2034)|in-frame stop	trans-sialidase (pseudogene), putative [7620.t00034]	Bound Correction	PSEUDOGENE	2034
TcCLB.507015.30	trans-sialidase, putative [5426.t00003]|full Length (2031)|SigPep, 1 SxDxGxTW, GPIanchor|in-frame stop	trans-sialidase (pseudogene), putative [5426.t00003]	Previously Annotated	FULL LENGTH	2031	SigPep, 1 SxDxGxTW, GPIanchor
TcCLB.509665.13	trans-sialidase, putative [8163.t00007]|pseudogene (2028)|in-frame stop	trans-sialidase (pseudogene), putative [8163.t00007]	Previously Annotated	PSEUDOGENE	2028
TcCLB.431525.20001	unannotated trans-sialidase, putative|pseudogene (2025)|1 SxDxGxTW|in-frame stop	unannotated trans-sialidase, putative	Newly Annotated	PSEUDOGENE	2025	1 SxDxGxTW
TcCLB.506965.40	trans-sialidase, putative [7155.t00004]|pseudogene (2022)|in-frame stop	trans-sialidase (pseudogene), putative [7155.t00004]	Previously Annotated	PSEUDOGENE	2022
TcCLB.507233.70	trans-sialidase, putative [7262.t00007]|partial (2022)|SigPep|in-frame stop	trans-sialidase (pseudogene), putative [7262.t00007]	Previously Annotated	PARTIAL	2022	SigPep
TcCLB.404845.10	trans-sialidase, putative [469.t00001]|pseudogene (2019)|GPIanchor|in-frame stop	trans-sialidase (pseudogene), putative [469.t00001]	Previously Annotated	PSEUDOGENE	2019	GPIanchor
TcCLB.506343.100041	trans-sialidase, putative [6905.t00004]|partial (2019)|SigPep|in-frame stop	trans-sialidase (pseudogene), putative [6905.t00004]	Bound Correction	PARTIAL	2019	SigPep
TcCLB.507591.15	trans-sialidase, putative [7397.t00008]|partial (2019)|SigPep|in-frame stop	trans-sialidase (pseudogene), putative [7397.t00008]	Previously Annotated	PARTIAL	2019	SigPep
TcCLB.505795.20001	unannotated trans-sialidase, putative|pseudogene (2013)|GPIanchor|in-frame stop	unannotated trans-sialidase, putative	Newly Annotated	PSEUDOGENE	2013	GPIanchor
TcCLB.509613.20	trans-sialidase, putative [8150.t00002]|partial (2007)|SigPep, 1 SxDxGxTW|in-frame stop	trans-sialidase (pseudogene), putative [8150.t00002]	Previously Annotated	PARTIAL	2007	SigPep, 1 SxDxGxTW
TcCLB.505343.20001	unannotated trans-sialidase, putative|pseudogene (2007)|in-frame stop	unannotated trans-sialidase, putative	Newly Annotated	PSEUDOGENE	2007
TcCLB.508161.50	trans-sialidase, putative [7619.t00005]|pseudogene (1998)|1 VTVxNVxLYNR, GPIanchor	trans-sialidase, putative [7619.t00005]	Previously Annotated	PSEUDOGENE	1998	1 VTVxNVxLYNR, GPIanchor
TcCLB.510077.20	trans-sialidase, putative [8296.t00002]|partial (1995)|SigPep, 1 SxDxGxTW, 1 VTVxNVxLYNR|in-frame stop	trans-sialidase (pseudogene), putative [8296.t00002]	Previously Annotated	PARTIAL	1995	SigPep, 1 SxDxGxTW, 1 VTVxNVxLYNR
TcCLB.416015.20001	unannotated trans-sialidase, putative|pseudogene (1993)|in-frame stop	unannotated trans-sialidase, putative	Newly Annotated	PSEUDOGENE	1993
TcCLB.420945.20001	unannotated trans-sialidase, putative|partial (1990)|SigPep, 1 SxDxGxTW|in-frame stop	unannotated trans-sialidase, putative	Newly Annotated	PARTIAL	1990	SigPep, 1 SxDxGxTW
TcCLB.506971.30	trans-sialidase, putative [7158.t00003]|pseudogene (1989)|1 SxDxGxTW|in-frame stop	trans-sialidase (pseudogene), putative [7158.t00003]	Previously Annotated	PSEUDOGENE	1989	1 SxDxGxTW
TcCLB.511873.30	trans-sialidase, putative [6215.t00003]|pseudogene (1986)|1 SxDxGxTW|in-frame stop	trans-sialidase (pseudogene), putative [6215.t00003]	Previously Annotated	PSEUDOGENE	1986	1 SxDxGxTW
TcCLB.403869.20001	unannotated trans-sialidase, putative|partial (1983)|SigPep	unannotated trans-sialidase, putative	Newly Annotated	PARTIAL	1983	SigPep
TcCLB.438851.20001	unannotated trans-sialidase, putative|pseudogene (1983)|1 VTVxNVxLYNR	unannotated trans-sialidase, putative	Newly Annotated	PSEUDOGENE	1983	1 VTVxNVxLYNR
TcCLB.506451.50	trans-sialidase, putative [6950.t00005]|pseudogene (1980)|in-frame stop	trans-sialidase (pseudogene), putative [6950.t00005]	Previously Annotated	PSEUDOGENE	1980
TcCLB.508047.100030	trans-sialidase, putative [7580.t00003]|pseudogene (1980)|1 SxDxGxTW|in-frame stop	trans-sialidase (pseudogene), putative [7580.t00003]	Bound Correction	PSEUDOGENE	1980	1 SxDxGxTW
TcCLB.510483.90	trans-sialidase, putative [8406.t00009]|pseudogene (1980)|in-frame stop	trans-sialidase (pseudogene), putative [8406.t00009]	Previously Annotated	PSEUDOGENE	1980
TcCLB.511871.1000170	trans-sialidase, putative [6214.t00017]|pseudogene (1979)|in-frame stop	trans-sialidase (pseudogene), putative [6214.t00017]	Bound Correction	PSEUDOGENE	1979
TcCLB.511915.20	trans-sialidase, putative [6225.t00002]|pseudogene (1977)|in-frame stop	trans-sialidase (pseudogene), putative [6225.t00002]	Previously Annotated	PSEUDOGENE	1977
TcCLB.506335.110	trans-sialidase, putative [6902.t00011]|pseudogene (1977)|in-frame stop	trans-sialidase (pseudogene), putative [6902.t00011]	Previously Annotated	PSEUDOGENE	1977
TcCLB.508873.90	trans-sialidase, putative [7909.t00009]|pseudogene (1977)|in-frame stop	trans-sialidase (pseudogene), putative [7909.t00009]	Previously Annotated	PSEUDOGENE	1977
TcCLB.509249.20	trans-sialidase, putative [8049.t00002]|pseudogene (1977)|in-frame stop	trans-sialidase (pseudogene), putative [8049.t00002]	Previously Annotated	PSEUDOGENE	1977
TcCLB.510483.30	trans-sialidase, putative [8406.t00003]|pseudogene (1977)|in-frame stop	trans-sialidase (pseudogene), putative [8406.t00003]	Previously Annotated	PSEUDOGENE	1977
TcCLB.506339.100060	trans-sialidase, putative [6904.t00006]|pseudogene (1976)|1 SxDxGxTW|in-frame stop	trans-sialidase (pseudogene), putative [6904.t00006]	Bound Correction	PSEUDOGENE	1976	1 SxDxGxTW
TcCLB.506603.100035	trans-sialidase, putative [7017.t00009]|pseudogene (1976)|in-frame stop	trans-sialidase (pseudogene), putative [7017.t00009]	Bound Correction	PSEUDOGENE	1976
TcCLB.509897.1000230	trans-sialidase, putative [8235.t00023]|pseudogene (1975)|in-frame stop	trans-sialidase (pseudogene), putative [8235.t00023]	Bound Correction	PSEUDOGENE	1975
TcCLB.509251.30	trans-sialidase, putative [8050.t00003]|pseudogene (1974)|in-frame stop	trans-sialidase (pseudogene), putative [8050.t00003]	Previously Annotated	PSEUDOGENE	1974
TcCLB.509899.100010	trans-sialidase, putative [8236.t00001]|pseudogene (1972)|in-frame stop	trans-sialidase (pseudogene), putative [8236.t00001]	Bound Correction	PSEUDOGENE	1972
TcCLB.508101.9	trans-sialidase, putative [7599.t00001]|partial (1971)|SigPep	trans-sialidase, putative [7599.t00001]	Previously Annotated	PARTIAL	1971	SigPep
TcCLB.508221.440	trans-sialidase, putative [7644.t00044]|pseudogene (1971)|in-frame stop	trans-sialidase (pseudogene), putative [7644.t00044]	Previously Annotated	PSEUDOGENE	1971
TcCLB.511861.1000130	trans-sialidase, putative [8811.t00013]|pseudogene (1968)|in-frame stop	trans-sialidase (pseudogene), putative [8811.t00013]	Bound Correction	PSEUDOGENE	1968
TcCLB.511861.100014	trans-sialidase, putative [8811.t00015]|pseudogene (1963)|in-frame stop	trans-sialidase (pseudogene), putative [8811.t00015]	Bound Correction	PSEUDOGENE	1963
TcCLB.503861.30	trans-sialidase, putative [4789.t00003]|partial (1962)|SigPep|in-frame stop	trans-sialidase (pseudogene), putative [4789.t00003]	Previously Annotated	PARTIAL	1962	SigPep
TcCLB.508165.14	trans-sialidase, putative [7621.t00044]|partial (1962)|SigPep	trans-sialidase, putative [7621.t00044]	Previously Annotated	PARTIAL	1962	SigPep
TcCLB.414019.20001	unannotated trans-sialidase, putative|pseudogene (1959)|in-frame stop	unannotated trans-sialidase, putative	Newly Annotated	PSEUDOGENE	1959
TcCLB.509417.9	trans-sialidase, putative [5708.t00005]|partial (1958)|SigPep	trans-sialidase, putative [5708.t00005]	Previously Annotated	PARTIAL	1958	SigPep
TcCLB.439803.9	trans-sialidase, putative [2390.t00001]|pseudogene (1954)|in-frame stop	trans-sialidase (pseudogene), putative [2390.t00001]	Previously Annotated	PSEUDOGENE	1954
TcCLB.509979.1000290	trans-sialidase, putative [8263.t00029]|pseudogene (1953)|in-frame stop	trans-sialidase (pseudogene), putative [8263.t00029]	Bound Correction	PSEUDOGENE	1953
TcCLB.461833.20001	unannotated trans-sialidase, putative|partial (1952)|SigPep, 1 SxDxGxTW|in-frame stop	unannotated trans-sialidase, putative	Newly Annotated	PARTIAL	1952	SigPep, 1 SxDxGxTW
TcCLB.430781.20001	unannotated trans-sialidase, putative|pseudogene (1950)|1 VTVxNVxLYNR	unannotated trans-sialidase, putative	Newly Annotated	PSEUDOGENE	1950	1 VTVxNVxLYNR
TcCLB.508479.100050	trans-sialidase, putative [7744.t00005]|pseudogene (1949)|in-frame stop	trans-sialidase (pseudogene), putative [7744.t00005]	Bound Correction	PSEUDOGENE	1949
TcCLB.424045.20001	unannotated trans-sialidase, putative|partial (1949)|SigPep|in-frame stop	unannotated trans-sialidase, putative	Newly Annotated	PARTIAL	1949	SigPep
TcCLB.511255.341	trans-sialidase, putative [8635.t00079]|pseudogene (1947)|1 VTVxNVxLYNR|in-frame stop	trans-sialidase (pseudogene), putative [8635.t00079]	Previously Annotated	PSEUDOGENE	1947	1 VTVxNVxLYNR
TcCLB.422845.20001	unannotated trans-sialidase, putative|pseudogene (1942)|in-frame stop	unannotated trans-sialidase, putative	Newly Annotated	PSEUDOGENE	1942
TcCLB.507835.10	trans-sialidase, putative [7491.t00001]|pseudogene (1935)|GPIanchor|in-frame stop	trans-sialidase (pseudogene), putative [7491.t00001]	Previously Annotated	PSEUDOGENE	1935	GPIanchor
TcCLB.508521.11	trans-sialidase, putative [7761.t00013]|partial (1935)|SigPep|in-frame stop	trans-sialidase (pseudogene), putative [7761.t00013]	Previously Annotated	PARTIAL	1935	SigPep
TcCLB.503717.130	trans-sialidase, putative [4717.t00013]|pseudogene (1932)|in-frame stop	trans-sialidase (pseudogene), putative [4717.t00013]	Previously Annotated	PSEUDOGENE	1932
TcCLB.506389.20	trans-sialidase, putative [6924.t00002]|pseudogene (1932)|in-frame stop	trans-sialidase (pseudogene), putative [6924.t00002]	Previously Annotated	PSEUDOGENE	1932
TcCLB.510401.50	trans-sialidase, putative [5912.t00005]|pseudogene (1926)|GPIanchor|in-frame stop	trans-sialidase (pseudogene), putative [5912.t00005]	Previously Annotated	PSEUDOGENE	1926	GPIanchor
TcCLB.511183.450	trans-sialidase, putative [8617.t00045]|pseudogene (1926)|in-frame stop	trans-sialidase (pseudogene), putative [8617.t00045]	Previously Annotated	PSEUDOGENE	1926
TcCLB.485675.20001	unannotated trans-sialidase, putative|partial (1924)|SigPep|in-frame stop	unannotated trans-sialidase, putative	Newly Annotated	PARTIAL	1924	SigPep
TcCLB.510217.70	trans-sialidase, putative [8336.t00007]|pseudogene (1920)|in-frame stop	trans-sialidase (pseudogene), putative [8336.t00007]	Previously Annotated	PSEUDOGENE	1920
TcCLB.412593.20001	unannotated trans-sialidase, putative|partial (1918)|SigPep|in-frame stop	unannotated trans-sialidase, putative	Newly Annotated	PARTIAL	1918	SigPep
TcCLB.507075.30	trans-sialidase, putative [7197.t00003]|pseudogene (1917)|GPIanchor|in-frame stop	trans-sialidase (pseudogene), putative [7197.t00003]	Previously Annotated	PSEUDOGENE	1917	GPIanchor
TcCLB.511861.100020	trans-sialidase, putative [8811.t00002]|pseudogene (1915)|GPIanchor|in-frame stop	trans-sialidase, putative [8811.t00002]	Bound Correction	PSEUDOGENE	1915	GPIanchor
TcCLB.509655.10	trans-sialidase, putative [5761.t00001]|partial (1911)|SigPep|in-frame stop	trans-sialidase (pseudogene), putative [5761.t00001]	Previously Annotated	PARTIAL	1911	SigPep
TcCLB.511185.60	trans-sialidase, putative [8618.t00006]|pseudogene (1911)|in-frame stop	trans-sialidase (pseudogene), putative [8618.t00006]	Previously Annotated	PSEUDOGENE	1911
TcCLB.507687.60	trans-sialidase, putative [7434.t00006]|pseudogene (1905)|in-frame stop	trans-sialidase (pseudogene), putative [7434.t00006]	Previously Annotated	PSEUDOGENE	1905
TcCLB.503667.10	trans-sialidase, putative [4692.t00001]|pseudogene (1902)|1 SxDxGxTW, GPIanchor	trans-sialidase, putative [4692.t00001]	Previously Annotated	PSEUDOGENE	1902	1 SxDxGxTW, GPIanchor
TcCLB.504127.20001	unannotated trans-sialidase, putative|pseudogene (1901)|in-frame stop	unannotated trans-sialidase, putative	Newly Annotated	PSEUDOGENE	1901
TcCLB.507175.20001	unannotated trans-sialidase, putative|pseudogene (1896)|1 SxDxGxTW, 1 VTVxNVxLYNR, GPIanchor	unannotated trans-sialidase, putative	Newly Annotated	PSEUDOGENE	1896	1 SxDxGxTW, 1 VTVxNVxLYNR, GPIanchor
TcCLB.505003.20001	unannotated trans-sialidase, putative|partial (1886)|SigPep, 1 SxDxGxTW|in-frame stop	unannotated trans-sialidase, putative	Newly Annotated	PARTIAL	1886	SigPep, 1 SxDxGxTW
TcCLB.510919.9	trans-sialidase, putative [8544.t00001]|partial (1878)|SigPep	trans-sialidase, putative [8544.t00001]	Previously Annotated	PARTIAL	1878	SigPep
TcCLB.471031.20001	unannotated trans-sialidase, putative|partial (1878)|SigPep, 1 SxDxGxTW	unannotated trans-sialidase, putative	Newly Annotated	PARTIAL	1878	SigPep, 1 SxDxGxTW
TcCLB.510049.10	trans-sialidase, putative [5832.t00001]|pseudogene (1863)|1 SxDxGxTW, 1 VTVxNVxLYNR, GPIanchor	trans-sialidase, putative [5832.t00001]	Previously Annotated	PSEUDOGENE	1863	1 SxDxGxTW, 1 VTVxNVxLYNR, GPIanchor
TcCLB.511197.10	trans-sialidase, putative [6071.t00001]|pseudogene (1860)|1 VTVxNVxLYNR, GPIanchor	trans-sialidase, putative [6071.t00001]	Previously Annotated	PSEUDOGENE	1860	1 VTVxNVxLYNR, GPIanchor
TcCLB.505401.31	trans-sialidase, putative [6592.t00006]|pseudogene (1857)|in-frame stop	trans-sialidase (pseudogene), putative [6592.t00006]	Previously Annotated	PSEUDOGENE	1857
TcCLB.510891.40	trans-sialidase, putative [6004.t00004]|partial (1854)|SigPep|in-frame stop	trans-sialidase (pseudogene), putative [6004.t00004]	Previously Annotated	PARTIAL	1854	SigPep
TcCLB.506625.35	trans-sialidase, putative [7027.t00028]|pseudogene (1854)|in-frame stop	trans-sialidase (pseudogene), putative [7027.t00028]	Previously Annotated	PSEUDOGENE	1854
TcCLB.398915.20001	unannotated trans-sialidase, putative|partial (1851)|SigPep	unannotated trans-sialidase, putative	Newly Annotated	PARTIAL	1851	SigPep
TcCLB.506003.39	trans-sialidase, putative [6772.t00004]|partial (1839)|SigPep	trans-sialidase, putative [6772.t00004]	Previously Annotated	PARTIAL	1839	SigPep
TcCLB.510591.10	trans-sialidase, putative [5950.t00001]|pseudogene (1836)|1 SxDxGxTW, GPIanchor|in-frame stop	trans-sialidase (pseudogene), putative [5950.t00001]	Previously Annotated	PSEUDOGENE	1836	1 SxDxGxTW, GPIanchor
TcCLB.425435.10	trans-sialidase, putative [1604.t00001]|pseudogene (1830)|1 VTVxNVxLYNR	trans-sialidase, putative [1604.t00001]	Previously Annotated	PSEUDOGENE	1830	1 VTVxNVxLYNR
TcCLB.508061.154	trans-sialidase, putative [7584.t00015]|partial (1830)|SigPep	trans-sialidase, putative [7584.t00015]	Previously Annotated	PARTIAL	1830	SigPep
TcCLB.432997.10	trans-sialidase, putative [2023.t00001]|pseudogene (1827)	trans-sialidase, putative [2023.t00001]	Previously Annotated	PSEUDOGENE	1827
TcCLB.424383.9	trans-sialidase, putative [1544.t00002]|pseudogene (1822)|in-frame stop	trans-sialidase (pseudogene), putative [1544.t00002]	Previously Annotated	PSEUDOGENE	1822
TcCLB.428523.20001	unannotated trans-sialidase, putative|pseudogene (1820)|in-frame stop	unannotated trans-sialidase, putative	Newly Annotated	PSEUDOGENE	1820
TcCLB.508703.20	trans-sialidase, putative [7837.t00002]|pseudogene (1815)|GPIanchor|in-frame stop	trans-sialidase (pseudogene), putative [7837.t00002]	Previously Annotated	PSEUDOGENE	1815	GPIanchor
TcCLB.508739.11	trans-sialidase, putative [7852.t00011]|partial (1815)|SigPep|in-frame stop	trans-sialidase (pseudogene), putative [7852.t00011]	Previously Annotated	PARTIAL	1815	SigPep
TcCLB.505025.150	trans-sialidase, putative [6479.t00015]|partial (1812)|SigPep|in-frame stop	trans-sialidase (pseudogene), putative [6479.t00015]	Previously Annotated	PARTIAL	1812	SigPep
TcCLB.504187.21	trans-sialidase, putative [4952.t00002]|pseudogene (1800)|1 SxDxGxTW|in-frame stop	trans-sialidase (pseudogene), putative [4952.t00002]	Previously Annotated	PSEUDOGENE	1800	1 SxDxGxTW
TcCLB.433177.20001	unannotated trans-sialidase, putative|pseudogene (1798)|in-frame stop	unannotated trans-sialidase, putative	Newly Annotated	PSEUDOGENE	1798
TcCLB.508193.45	trans-sialidase, putative [7633.t00007]|pseudogene (1785)|in-frame stop	trans-sialidase (pseudogene), putative [7633.t00007]	Previously Annotated	PSEUDOGENE	1785
TcCLB.507283.39	trans-sialidase, putative [7283.t00004]|pseudogene (1779)|in-frame stop	trans-sialidase (pseudogene), putative [7283.t00004]	Previously Annotated	PSEUDOGENE	1779
TcCLB.416041.14	trans-sialidase, putative [12865.t00005]|partial (1776)|SigPep	trans-sialidase, putative [12865.t00005]	Previously Annotated	PARTIAL	1776	SigPep
TcCLB.402119.20001	unannotated trans-sialidase, putative|partial (1772)|SigPep|in-frame stop	unannotated trans-sialidase, putative	Newly Annotated	PARTIAL	1772	SigPep
TcCLB.511551.50	trans-sialidase, putative [8720.t00005]|partial (1770)|SigPep|in-frame stop	trans-sialidase (pseudogene), putative [8720.t00005]	Previously Annotated	PARTIAL	1770	SigPep
TcCLB.410923.100040	trans-sialidase, putative [804.t00004]|pseudogene (1769)|in-frame stop	trans-sialidase (pseudogene), putative [804.t00004]	Bound Correction	PSEUDOGENE	1769
TcCLB.487455.20001	unannotated trans-sialidase, putative|pseudogene (1767)|1 VTVxNVxLYNR	unannotated trans-sialidase, putative	Newly Annotated	PSEUDOGENE	1767	1 VTVxNVxLYNR
TcCLB.509549.140	trans-sialidase, putative [8130.t00014]|pseudogene (1764)|GPIanchor	trans-sialidase, putative [8130.t00014]	Previously Annotated	PSEUDOGENE	1764	GPIanchor
TcCLB.511063.30	trans-sialidase, putative [8586.t00003]|pseudogene (1758)|in-frame stop	trans-sialidase (pseudogene), putative [8586.t00003]	Previously Annotated	PSEUDOGENE	1758
TcCLB.505093.20001	unannotated trans-sialidase, putative|pseudogene (1758)|1 VTVxNVxLYNR|in-frame stop	unannotated trans-sialidase, putative	Newly Annotated	PSEUDOGENE	1758	1 VTVxNVxLYNR
TcCLB.398827.20001	unannotated trans-sialidase, putative|pseudogene (1755)	unannotated trans-sialidase, putative	Newly Annotated	PSEUDOGENE	1755
TcCLB.406027.20001	unannotated trans-sialidase, putative|partial (1751)|SigPep|in-frame stop	unannotated trans-sialidase, putative	Newly Annotated	PARTIAL	1751	SigPep
TcCLB.511615.10	trans-sialidase, putative [8735.t00001]|pseudogene (1749)|1 VTVxNVxLYNR, GPIanchor	trans-sialidase, putative [8735.t00001]	Previously Annotated	PSEUDOGENE	1749	1 VTVxNVxLYNR, GPIanchor
TcCLB.508883.48	trans-sialidase, putative [7914.t00006]|partial (1744)|SigPep	trans-sialidase, putative [7914.t00006]	Previously Annotated	PARTIAL	1744	SigPep
TcCLB.511663.40	trans-sialidase, putative [8747.t00004]|pseudogene (1737)|in-frame stop	trans-sialidase (pseudogene), putative [8747.t00004]	Previously Annotated	PSEUDOGENE	1737
TcCLB.417299.20001	unannotated trans-sialidase, putative|pseudogene (1734)|1 SxDxGxTW, 1 VTVxNVxLYNR, GPIanchor	unannotated trans-sialidase, putative	Newly Annotated	PSEUDOGENE	1734	1 SxDxGxTW, 1 VTVxNVxLYNR, GPIanchor
TcCLB.510411.40	trans-sialidase, putative [5916.t00004]|pseudogene (1725)|1 SxDxGxTW, 1 VTVxNVxLYNR, GPIanchor	trans-sialidase, putative [5916.t00004]	Previously Annotated	PSEUDOGENE	1725	1 SxDxGxTW, 1 VTVxNVxLYNR, GPIanchor
TcCLB.443923.20001	unannotated trans-sialidase, putative|pseudogene (1724)|1 SxDxGxTW|in-frame stop	unannotated trans-sialidase, putative	Newly Annotated	PSEUDOGENE	1724	1 SxDxGxTW
TcCLB.406227.20001	unannotated trans-sialidase, putative|partial (1723)|SigPep|in-frame stop	unannotated trans-sialidase, putative	Newly Annotated	PARTIAL	1723	SigPep
TcCLB.511757.100	trans-sialidase, putative [8776.t00009]|partial (1719)|SigPep, 1 SxDxGxTW	trans-sialidase, putative [8776.t00009]	Previously Annotated	PARTIAL	1719	SigPep, 1 SxDxGxTW
TcCLB.472133.20001	unannotated trans-sialidase, putative|pseudogene (1707)|1 VTVxNVxLYNR	unannotated trans-sialidase, putative	Newly Annotated	PSEUDOGENE	1707	1 VTVxNVxLYNR
TcCLB.507553.30	trans-sialidase, putative [5489.t00003]|pseudogene (1704)|in-frame stop	trans-sialidase (pseudogene), putative [5489.t00003]	Previously Annotated	PSEUDOGENE	1704
TcCLB.438451.20001	unannotated trans-sialidase, putative|partial (1698)|SigPep|in-frame stop	unannotated trans-sialidase, putative	Newly Annotated	PARTIAL	1698	SigPep
TcCLB.505347.20001	unannotated trans-sialidase, putative|pseudogene (1696)|in-frame stop	unannotated trans-sialidase, putative	Newly Annotated	PSEUDOGENE	1696
TcCLB.507997.14	trans-sialidase, putative [7563.t00010]|partial (1695)|SigPep, 1 SxDxGxTW	trans-sialidase, putative [7563.t00010]	Previously Annotated	PARTIAL	1695	SigPep, 1 SxDxGxTW
TcCLB.508313.14	trans-sialidase, putative [7681.t00016]|partial (1694)|SigPep, 1 SxDxGxTW	trans-sialidase, putative [7681.t00016]	Previously Annotated	PARTIAL	1694	SigPep, 1 SxDxGxTW
TcCLB.436383.20001	unannotated trans-sialidase, putative|partial (1690)|SigPep|in-frame stop	unannotated trans-sialidase, putative	Newly Annotated	PARTIAL	1690	SigPep
TcCLB.466965.20001	unannotated trans-sialidase, putative|partial (1681)|SigPep|in-frame stop	unannotated trans-sialidase, putative	Newly Annotated	PARTIAL	1681	SigPep
TcCLB.508539.169	trans-sialidase, putative [7769.t00018]|partial (1679)|SigPep|in-frame stop	trans-sialidase (pseudogene), putative [7769.t00018]	Previously Annotated	PARTIAL	1679	SigPep
TcCLB.509133.10	trans-sialidase, putative [8010.t00001]|pseudogene (1674)|in-frame stop	trans-sialidase (pseudogene), putative [8010.t00001]	Previously Annotated	PSEUDOGENE	1674
TcCLB.412563.20001	unannotated trans-sialidase, putative|pseudogene (1670)|in-frame stop	unannotated trans-sialidase, putative	Newly Annotated	PSEUDOGENE	1670
TcCLB.505317.9	trans-sialidase, putative [6575.t00003]|partial (1668)|SigPep	trans-sialidase, putative [6575.t00003]	Previously Annotated	PARTIAL	1668	SigPep
TcCLB.487677.20001	unannotated trans-sialidase, putative|pseudogene (1668)|1 VTVxNVxLYNR, GPIanchor	unannotated trans-sialidase, putative	Newly Annotated	PSEUDOGENE	1668	1 VTVxNVxLYNR, GPIanchor
TcCLB.508859.118	trans-sialidase, putative [7902.t00013]|partial (1663)|SigPep, 1 SxDxGxTW	trans-sialidase, putative [7902.t00013]	Previously Annotated	PARTIAL	1663	SigPep, 1 SxDxGxTW
TcCLB.506253.39	trans-sialidase, putative [6872.t00004]|partial (1661)|SigPep	trans-sialidase, putative [6872.t00004]	Previously Annotated	PARTIAL	1661	SigPep
TcCLB.414695.20001	unannotated trans-sialidase, putative|pseudogene (1656)|GPIanchor	unannotated trans-sialidase, putative	Newly Annotated	PSEUDOGENE	1656	GPIanchor
TcCLB.503763.50	trans-sialidase, putative [4740.t00005]|partial (1650)|SigPep, 1 SxDxGxTW|in-frame stop	trans-sialidase (pseudogene), putative [4740.t00005]	Previously Annotated	PARTIAL	1650	SigPep, 1 SxDxGxTW
TcCLB.507035.11	trans-sialidase, putative [7182.t00015]|partial (1650)|SigPep, 1 SxDxGxTW	trans-sialidase, putative [7182.t00015]	Previously Annotated	PARTIAL	1650	SigPep, 1 SxDxGxTW
TcCLB.506389.10	trans-sialidase, putative [6924.t00001]|pseudogene (1635)|GPIanchor	trans-sialidase, putative [6924.t00001]	Previously Annotated	PSEUDOGENE	1635	GPIanchor
TcCLB.511549.20	trans-sialidase, putative [8719.t00002]|partial (1635)|SigPep|in-frame stop	trans-sialidase (pseudogene), putative [8719.t00002]	Previously Annotated	PARTIAL	1635	SigPep
TcCLB.502015.20001	unannotated trans-sialidase, putative|partial (1634)|SigPep|in-frame stop	unannotated trans-sialidase, putative	Newly Annotated	PARTIAL	1634	SigPep
TcCLB.407591.20001	unannotated trans-sialidase, putative|pseudogene (1632)|TS Repeats	unannotated trans-sialidase, putative	Newly Annotated	PSEUDOGENE	1632	TS Repeats
TcCLB.437805.9	trans-sialidase, putative [2275.t00001]|pseudogene (1629)|in-frame stop	trans-sialidase (pseudogene), putative [2275.t00001]	Previously Annotated	PSEUDOGENE	1629
TcCLB.505403.20001	unannotated trans-sialidase, putative|pseudogene (1629)|GPIanchor|in-frame stop	unannotated trans-sialidase, putative	Newly Annotated	PSEUDOGENE	1629	GPIanchor
TcCLB.415077.20001	unannotated trans-sialidase, putative|pseudogene (1626)	unannotated trans-sialidase, putative	Newly Annotated	PSEUDOGENE	1626
TcCLB.442103.20001	unannotated trans-sialidase, putative|pseudogene (1626)	unannotated trans-sialidase, putative	Newly Annotated	PSEUDOGENE	1626
TcCLB.446785.20001	unannotated trans-sialidase, putative|pseudogene (1626)|1 SxDxGxTW	unannotated trans-sialidase, putative	Newly Annotated	PSEUDOGENE	1626	1 SxDxGxTW
TcCLB.509345.100030	trans-sialidase, putative [8076.t00003]|pseudogene (1625)|in-frame stop	trans-sialidase (pseudogene), putative [8076.t00003]	Bound Correction	PSEUDOGENE	1625
TcCLB.507445.100020	trans-sialidase, putative [7339.t00002]|pseudogene (1622)|in-frame stop	trans-sialidase (pseudogene), putative [7339.t00002]	Bound Correction	PSEUDOGENE	1622
TcCLB.506225.20	trans-sialidase, putative [6859.t00002]|partial (1620)|SigPep|in-frame stop	trans-sialidase (pseudogene), putative [6859.t00002]	Previously Annotated	PARTIAL	1620	SigPep
TcCLB.507733.10	trans-sialidase, putative [7451.t00001]|partial (1620)|SigPep|in-frame stop	trans-sialidase (pseudogene), putative [7451.t00001]	Previously Annotated	PARTIAL	1620	SigPep
TcCLB.406115.20001	unannotated trans-sialidase, putative|pseudogene (1620)|1 VTVxNVxLYNR	unannotated trans-sialidase, putative	Newly Annotated	PSEUDOGENE	1620	1 VTVxNVxLYNR
TcCLB.509373.100010	trans-sialidase, putative [8082.t00001]|pseudogene (1613)|in-frame stop	trans-sialidase (pseudogene), putative [8082.t00001]	Bound Correction	PSEUDOGENE	1613
TcCLB.449167.20001	unannotated trans-sialidase, putative|pseudogene (1611)|1 VTVxNVxLYNR	unannotated trans-sialidase, putative	Newly Annotated	PSEUDOGENE	1611	1 VTVxNVxLYNR
TcCLB.490989.20001	unannotated trans-sialidase, putative|pseudogene (1610)	unannotated trans-sialidase, putative	Newly Annotated	PSEUDOGENE	1610
TcCLB.511183.620	trans-sialidase, putative [8617.t00062]|pseudogene (1608)|1 VTVxNVxLYNR, GPIanchor|in-frame stop	trans-sialidase (pseudogene), putative [8617.t00062]	Previously Annotated	PSEUDOGENE	1608	1 VTVxNVxLYNR, GPIanchor
TcCLB.506713.80	trans-sialidase, putative [7063.t00010]|partial (1599)|SigPep, 1 SxDxGxTW	trans-sialidase, putative [7063.t00010]	Previously Annotated	PARTIAL	1599	SigPep, 1 SxDxGxTW
TcCLB.401661.20001	unannotated trans-sialidase, putative|pseudogene (1597)|in-frame stop	unannotated trans-sialidase, putative	Newly Annotated	PSEUDOGENE	1597
TcCLB.509559.40	trans-sialidase, putative [5740.t00004]|partial (1596)|SigPep|in-frame stop	trans-sialidase (pseudogene), putative [5740.t00004]	Previously Annotated	PARTIAL	1596	SigPep
TcCLB.411295.20001	unannotated trans-sialidase, putative|pseudogene (1594)|in-frame stop	unannotated trans-sialidase, putative	Newly Annotated	PSEUDOGENE	1594
TcCLB.483183.10	trans-sialidase, putative [4296.t00001]|pseudogene (1593)|1 VTVxNVxLYNR	trans-sialidase, putative [4296.t00001]	Previously Annotated	PSEUDOGENE	1593	1 VTVxNVxLYNR
TcCLB.510831.21	trans-sialidase, putative [8513.t00002]|partial (1593)|SigPep	trans-sialidase, putative [8513.t00002]	Previously Annotated	PARTIAL	1593	SigPep
TcCLB.423463.20001	unannotated trans-sialidase, putative|pseudogene (1588)|1 SxDxGxTW|in-frame stop	unannotated trans-sialidase, putative	Newly Annotated	PSEUDOGENE	1588	1 SxDxGxTW
TcCLB.429185.20	trans-sialidase, putative [1801.t00002]|pseudogene (1584)|1 VTVxNVxLYNR|in-frame stop	trans-sialidase (pseudogene), putative [1801.t00002]	Previously Annotated	PSEUDOGENE	1584	1 VTVxNVxLYNR
TcCLB.486303.20001	unannotated trans-sialidase, putative|partial (1584)|SigPep, 1 SxDxGxTW|in-frame stop	unannotated trans-sialidase, putative	Newly Annotated	PARTIAL	1584	SigPep, 1 SxDxGxTW
TcCLB.504491.20	trans-sialidase, putative [6310.t00002]|pseudogene (1578)|1 SxDxGxTW, 1 VTVxNVxLYNR, GPIanchor	trans-sialidase, putative [6310.t00002]	Previously Annotated	PSEUDOGENE	1578	1 SxDxGxTW, 1 VTVxNVxLYNR, GPIanchor
TcCLB.430423.20001	unannotated trans-sialidase, putative|partial (1576)|SigPep|in-frame stop	unannotated trans-sialidase, putative	Newly Annotated	PARTIAL	1576	SigPep
TcCLB.438455.20001	unannotated trans-sialidase, putative|pseudogene (1576)|in-frame stop	unannotated trans-sialidase, putative	Newly Annotated	PSEUDOGENE	1576
TcCLB.422843.10	trans-sialidase, putative [1454.t00001]|pseudogene (1572)|1 SxDxGxTW|in-frame stop	trans-sialidase (pseudogene), putative [1454.t00001]	Previously Annotated	PSEUDOGENE	1572	1 SxDxGxTW
TcCLB.508125.149	trans-sialidase, putative [7609.t00015]|partial (1572)|SigPep	trans-sialidase, putative [7609.t00015]	Previously Annotated	PARTIAL	1572	SigPep
TcCLB.405625.20001	unannotated trans-sialidase, putative|pseudogene (1569)|in-frame stop	unannotated trans-sialidase, putative	Newly Annotated	PSEUDOGENE	1569
TcCLB.507771.120	trans-sialidase, putative [7463.t00012]|partial (1566)|SigPep|in-frame stop	trans-sialidase (pseudogene), putative [7463.t00012]	Previously Annotated	PARTIAL	1566	SigPep
TcCLB.508511.49	trans-sialidase, putative [7757.t00005]|partial (1565)|SigPep	trans-sialidase, putative [7757.t00005]	Previously Annotated	PARTIAL	1565	SigPep
TcCLB.406573.20001	unannotated trans-sialidase, putative|partial (1563)|SigPep|in-frame stop	unannotated trans-sialidase, putative	Newly Annotated	PARTIAL	1563	SigPep
TcCLB.509941.100085	trans-sialidase, putative [8252.t00015]|pseudogene (1562)|in-frame stop	trans-sialidase (pseudogene), putative [8252.t00015]	Bound Correction	PSEUDOGENE	1562
TcCLB.503665.100010	trans-sialidase, putative [4691.t00001]|pseudogene (1560)|in-frame stop	trans-sialidase (pseudogene), putative [4691.t00001]	Bound Correction	PSEUDOGENE	1560
TcCLB.507171.20001	unannotated trans-sialidase, putative|partial (1554)|SigPep|in-frame stop	unannotated trans-sialidase, putative	Newly Annotated	PARTIAL	1554	SigPep
TcCLB.504441.20001	unannotated trans-sialidase, putative|partial (1551)|SigPep	unannotated trans-sialidase, putative	Newly Annotated	PARTIAL	1551	SigPep
TcCLB.510441.41	trans-sialidase, putative [8390.t00005]|pseudogene (1548)|in-frame stop	trans-sialidase (pseudogene), putative [8390.t00005]	Previously Annotated	PSEUDOGENE	1548
TcCLB.509927.10	trans-sialidase, putative [8247.t00001]|partial (1542)|SigPep	trans-sialidase, putative [8247.t00001]	Previously Annotated	PARTIAL	1542	SigPep
TcCLB.510495.30	trans-sialidase, putative [8410.t00003]|pseudogene (1533)|1 VTVxNVxLYNR, GPIanchor|in-frame stop	trans-sialidase (pseudogene), putative [8410.t00003]	Previously Annotated	PSEUDOGENE	1533	1 VTVxNVxLYNR, GPIanchor
TcCLB.468423.20001	unannotated trans-sialidase, putative|pseudogene (1527)|in-frame stop	unannotated trans-sialidase, putative	Newly Annotated	PSEUDOGENE	1527
TcCLB.436749.20001	unannotated trans-sialidase, putative|pseudogene (1526)|in-frame stop	unannotated trans-sialidase, putative	Newly Annotated	PSEUDOGENE	1526
TcCLB.504293.20001	unannotated trans-sialidase, putative|pseudogene (1524)|1 VTVxNVxLYNR, GPIanchor	unannotated trans-sialidase, putative	Newly Annotated	PSEUDOGENE	1524	1 VTVxNVxLYNR, GPIanchor
TcCLB.436903.20001	unannotated trans-sialidase, putative|partial (1518)|SigPep|in-frame stop	unannotated trans-sialidase, putative	Newly Annotated	PARTIAL	1518	SigPep
TcCLB.402657.20001	unannotated trans-sialidase, putative|pseudogene (1518)|1 SxDxGxTW, 1 VTVxNVxLYNR, GPIanchor	unannotated trans-sialidase, putative	Newly Annotated	PSEUDOGENE	1518	1 SxDxGxTW, 1 VTVxNVxLYNR, GPIanchor
TcCLB.506035.4	trans-sialidase, putative [6784.t00003]|partial (1515)|SigPep, 1 SxDxGxTW	trans-sialidase, putative [6784.t00003]	Previously Annotated	PARTIAL	1515	SigPep, 1 SxDxGxTW
TcCLB.484719.20001	unannotated trans-sialidase, putative|pseudogene (1515)	unannotated trans-sialidase, putative	Newly Annotated	PSEUDOGENE	1515
TcCLB.486739.20001	unannotated trans-sialidase, putative|pseudogene (1512)|1 VTVxNVxLYNR	unannotated trans-sialidase, putative	Newly Annotated	PSEUDOGENE	1512	1 VTVxNVxLYNR
TcCLB.425811.20001	unannotated trans-sialidase, putative|pseudogene (1504)|1 SxDxGxTW|in-frame stop	unannotated trans-sialidase, putative	Newly Annotated	PSEUDOGENE	1504	1 SxDxGxTW
TcCLB.425597.10	trans-sialidase, putative [14980.t00001]|partial (1500)|SigPep|in-frame stop	trans-sialidase (pseudogene), putative [14980.t00001]	Previously Annotated	PARTIAL	1500	SigPep
TcCLB.423791.20001	unannotated trans-sialidase, putative|pseudogene (1500)|in-frame stop	unannotated trans-sialidase, putative	Newly Annotated	PSEUDOGENE	1500
TcCLB.443781.20001	unannotated trans-sialidase, putative|pseudogene (1498)|in-frame stop	unannotated trans-sialidase, putative	Newly Annotated	PSEUDOGENE	1498
TcCLB.509031.20	trans-sialidase, putative [7971.t00002]|partial (1497)|SigPep	trans-sialidase, putative [7971.t00002]	Previously Annotated	PARTIAL	1497	SigPep
TcCLB.435723.20001	unannotated trans-sialidase, putative|partial (1496)|SigPep|in-frame stop	unannotated trans-sialidase, putative	Newly Annotated	PARTIAL	1496	SigPep
TcCLB.463901.20001	unannotated trans-sialidase, putative|pseudogene (1494)	unannotated trans-sialidase, putative	Newly Annotated	PSEUDOGENE	1494
TcCLB.471577.20001	unannotated trans-sialidase, putative|pseudogene (1494)|GPIanchor|in-frame stop	unannotated trans-sialidase, putative	Newly Annotated	PSEUDOGENE	1494	GPIanchor
TcCLB.469113.20001	unannotated trans-sialidase, putative|pseudogene (1492)|in-frame stop	unannotated trans-sialidase, putative	Newly Annotated	PSEUDOGENE	1492
TcCLB.451729.20001	unannotated trans-sialidase, putative|pseudogene (1491)|in-frame stop	unannotated trans-sialidase, putative	Newly Annotated	PSEUDOGENE	1491
TcCLB.507229.25	trans-sialidase, putative [7260.t00004]|pseudogene (1488)|in-frame stop	trans-sialidase (pseudogene), putative [7260.t00004]	Previously Annotated	PSEUDOGENE	1488
TcCLB.402525.20001	unannotated trans-sialidase, putative|partial (1488)|SigPep|in-frame stop	unannotated trans-sialidase, putative	Newly Annotated	PARTIAL	1488	SigPep
TcCLB.439923.20001	unannotated trans-sialidase, putative|partial (1488)|SigPep|in-frame stop	unannotated trans-sialidase, putative	Newly Annotated	PARTIAL	1488	SigPep
TcCLB.474959.20001	unannotated trans-sialidase, putative|pseudogene (1481)|1 VTVxNVxLYNR, GPIanchor|in-frame stop	unannotated trans-sialidase, putative	Newly Annotated	PSEUDOGENE	1481	1 VTVxNVxLYNR, GPIanchor
TcCLB.404925.20001	unannotated trans-sialidase, putative|pseudogene (1479)	unannotated trans-sialidase, putative	Newly Annotated	PSEUDOGENE	1479
TcCLB.425009.20001	unannotated trans-sialidase, putative|pseudogene (1478)|1 VTVxNVxLYNR|in-frame stop	unannotated trans-sialidase, putative	Newly Annotated	PSEUDOGENE	1478	1 VTVxNVxLYNR
TcCLB.511123.11	trans-sialidase, putative [8602.t00005]|partial (1476)|SigPep	trans-sialidase, putative [8602.t00005]	Previously Annotated	PARTIAL	1476	SigPep
TcCLB.507881.110	trans-sialidase, putative [7511.t00010]|pseudogene (1473)|in-frame stop	trans-sialidase (pseudogene), putative [7511.t00010]	Previously Annotated	PSEUDOGENE	1473
TcCLB.401183.20001	unannotated trans-sialidase, putative|pseudogene (1470)|1 SxDxGxTW, 1 VTVxNVxLYNR, GPIanchor	unannotated trans-sialidase, putative	Newly Annotated	PSEUDOGENE	1470	1 SxDxGxTW, 1 VTVxNVxLYNR, GPIanchor
TcCLB.404241.20001	unannotated trans-sialidase, putative|partial (1466)|SigPep|in-frame stop	unannotated trans-sialidase, putative	Newly Annotated	PARTIAL	1466	SigPep
TcCLB.403735.20001	unannotated trans-sialidase, putative|pseudogene (1463)|in-frame stop	unannotated trans-sialidase, putative	Newly Annotated	PSEUDOGENE	1463
TcCLB.415331.20001	unannotated trans-sialidase, putative|pseudogene (1460)|in-frame stop	unannotated trans-sialidase, putative	Newly Annotated	PSEUDOGENE	1460
TcCLB.404975.30	trans-sialidase, putative [478.t00003]|pseudogene (1458)|1 VTVxNVxLYNR, GPIanchor|in-frame stop	trans-sialidase (pseudogene), putative [478.t00003]	Previously Annotated	PSEUDOGENE	1458	1 VTVxNVxLYNR, GPIanchor
TcCLB.507995.10	trans-sialidase, putative [7562.t00001]|partial (1458)|SigPep|in-frame stop	trans-sialidase (pseudogene), putative [7562.t00001]	Previously Annotated	PARTIAL	1458	SigPep
TcCLB.398265.9	trans-sialidase, putative [81.t00001]|partial (1454)|SigPep	trans-sialidase, putative [81.t00001]	Previously Annotated	PARTIAL	1454	SigPep
TcCLB.507203.5	trans-sialidase, putative [7249.t00002]|pseudogene (1452)|in-frame stop	trans-sialidase (pseudogene), putative [7249.t00002]	Previously Annotated	PSEUDOGENE	1452
TcCLB.510431.300	trans-sialidase, putative [8387.t00030]|partial (1449)|SigPep	trans-sialidase, putative [8387.t00030]	Previously Annotated	PARTIAL	1449	SigPep
TcCLB.511413.19	trans-sialidase, putative [6112.t00002]|partial (1447)|SigPep, 1 SxDxGxTW	trans-sialidase, putative [6112.t00002]	Previously Annotated	PARTIAL	1447	SigPep, 1 SxDxGxTW
TcCLB.507687.10	trans-sialidase, putative [7434.t00001]|pseudogene (1446)	trans-sialidase, putative [7434.t00001]	Previously Annotated	PSEUDOGENE	1446
TcCLB.460665.20001	unannotated trans-sialidase, putative|pseudogene (1446)|in-frame stop	unannotated trans-sialidase, putative	Newly Annotated	PSEUDOGENE	1446
TcCLB.484309.20001	unannotated trans-sialidase, putative|partial (1444)|SigPep|in-frame stop	unannotated trans-sialidase, putative	Newly Annotated	PARTIAL	1444	SigPep
TcCLB.423939.20001	unannotated trans-sialidase, putative|pseudogene (1443)|GPIanchor	unannotated trans-sialidase, putative	Newly Annotated	PSEUDOGENE	1443	GPIanchor
TcCLB.406819.20001	unannotated trans-sialidase, putative|partial (1442)|SigPep|in-frame stop	unannotated trans-sialidase, putative	Newly Annotated	PARTIAL	1442	SigPep
TcCLB.421121.20001	unannotated trans-sialidase, putative|pseudogene (1440)|in-frame stop	unannotated trans-sialidase, putative	Newly Annotated	PSEUDOGENE	1440
TcCLB.424261.20001	unannotated trans-sialidase, putative|pseudogene (1439)|1 VTVxNVxLYNR|in-frame stop	unannotated trans-sialidase, putative	Newly Annotated	PSEUDOGENE	1439	1 VTVxNVxLYNR
TcCLB.509031.3	trans-sialidase, putative [7971.t00004]|partial (1437)|SigPep	trans-sialidase, putative [7971.t00004]	Previously Annotated	PARTIAL	1437	SigPep
TcCLB.478455.20001	unannotated trans-sialidase, putative|pseudogene (1436)|1 VTVxNVxLYNR, GPIanchor|in-frame stop	unannotated trans-sialidase, putative	Newly Annotated	PSEUDOGENE	1436	1 VTVxNVxLYNR, GPIanchor
TcCLB.432009.20001	unannotated trans-sialidase, putative|pseudogene (1435)|1 VTVxNVxLYNR|in-frame stop	unannotated trans-sialidase, putative	Newly Annotated	PSEUDOGENE	1435	1 VTVxNVxLYNR
TcCLB.504737.10	trans-sialidase, putative [6378.t00001]|pseudogene (1431)|1 SxDxGxTW|in-frame stop	trans-sialidase (pseudogene), putative [6378.t00001]	Previously Annotated	PSEUDOGENE	1431	1 SxDxGxTW
TcCLB.507731.60	trans-sialidase, putative [7450.t00006]|pseudogene (1428)|1 VTVxNVxLYNR, GPIanchor	trans-sialidase, putative [7450.t00006]	Previously Annotated	PSEUDOGENE	1428	1 VTVxNVxLYNR, GPIanchor
TcCLB.468217.30	trans-sialidase, putative [3773.t00003]|pseudogene (1425)|1 VTVxNVxLYNR, GPIanchor	trans-sialidase, putative [3773.t00003]	Previously Annotated	PSEUDOGENE	1425	1 VTVxNVxLYNR, GPIanchor
TcCLB.407695.20001	unannotated trans-sialidase, putative|pseudogene (1422)	unannotated trans-sialidase, putative	Newly Annotated	PSEUDOGENE	1422
TcCLB.510377.500	trans-sialidase, putative [8375.t00050]|partial (1419)|SigPep|in-frame stop	trans-sialidase (pseudogene), putative [8375.t00050]	Previously Annotated	PARTIAL	1419	SigPep
TcCLB.508297.14	trans-sialidase, putative [5567.t00009]|pseudogene (1413)|in-frame stop	trans-sialidase (pseudogene), putative [5567.t00009]	Previously Annotated	PSEUDOGENE	1413
TcCLB.509657.70	trans-sialidase, putative [8160.t00007]|pseudogene (1413)|GPIanchor|in-frame stop	trans-sialidase (pseudogene), putative [8160.t00007]	Previously Annotated	PSEUDOGENE	1413	GPIanchor
TcCLB.439991.10	trans-sialidase, putative [2398.t00001]|pseudogene (1407)|in-frame stop	trans-sialidase (pseudogene), putative [2398.t00001]	Previously Annotated	PSEUDOGENE	1407
TcCLB.509429.41	trans-sialidase, putative [8096.t00037]|pseudogene (1407)|in-frame stop	trans-sialidase (pseudogene), putative [8096.t00037]	Previously Annotated	PSEUDOGENE	1407
TcCLB.464493.20001	unannotated trans-sialidase, putative|pseudogene (1398)|in-frame stop	unannotated trans-sialidase, putative	Newly Annotated	PSEUDOGENE	1398
TcCLB.424171.10	trans-sialidase, putative [1534.t00001]|pseudogene (1392)|in-frame stop	trans-sialidase (pseudogene), putative [1534.t00001]	Previously Annotated	PSEUDOGENE	1392
TcCLB.508831.220	trans-sialidase, putative [7889.t00022]|pseudogene (1392)|GPIanchor|in-frame stop	trans-sialidase (pseudogene), putative [7889.t00022]	Previously Annotated	PSEUDOGENE	1392	GPIanchor
TcCLB.410339.20001	unannotated trans-sialidase, putative|partial (1392)|SigPep	unannotated trans-sialidase, putative	Newly Annotated	PARTIAL	1392	SigPep
TcCLB.510711.10	trans-sialidase, putative [5978.t00001]|pseudogene (1389)|in-frame stop	trans-sialidase (pseudogene), putative [5978.t00001]	Previously Annotated	PSEUDOGENE	1389
TcCLB.451175.20001	unannotated trans-sialidase, putative|pseudogene (1389)|1 SxDxGxTW|in-frame stop	unannotated trans-sialidase, putative	Newly Annotated	PSEUDOGENE	1389	1 SxDxGxTW
TcCLB.401961.10	trans-sialidase, putative [315.t00001]|pseudogene (1383)	trans-sialidase, putative [315.t00001]	Previously Annotated	PSEUDOGENE	1383
TcCLB.465555.20001	unannotated trans-sialidase, putative|pseudogene (1379)|in-frame stop	unannotated trans-sialidase, putative	Newly Annotated	PSEUDOGENE	1379
TcCLB.507491.20001	unannotated trans-sialidase, putative|pseudogene (1379)|in-frame stop	unannotated trans-sialidase, putative	Newly Annotated	PSEUDOGENE	1379
TcCLB.510569.10	trans-sialidase, putative [5944.t00001]|pseudogene (1377)|1 SxDxGxTW, 1 VTVxNVxLYNR, GPIanchor	trans-sialidase, putative [5944.t00001]	Previously Annotated	PSEUDOGENE	1377	1 SxDxGxTW, 1 VTVxNVxLYNR, GPIanchor
TcCLB.438073.20001	unannotated trans-sialidase, putative|pseudogene (1377)	unannotated trans-sialidase, putative	Newly Annotated	PSEUDOGENE	1377
TcCLB.449037.20001	unannotated trans-sialidase, putative|pseudogene (1375)|in-frame stop	unannotated trans-sialidase, putative	Newly Annotated	PSEUDOGENE	1375
TcCLB.433673.20001	unannotated trans-sialidase, putative|partial (1374)|SigPep, 1 SxDxGxTW	unannotated trans-sialidase, putative	Newly Annotated	PARTIAL	1374	SigPep, 1 SxDxGxTW
TcCLB.451951.20001	unannotated trans-sialidase, putative|pseudogene (1374)|1 SxDxGxTW, 1 VTVxNVxLYNR	unannotated trans-sialidase, putative	Newly Annotated	PSEUDOGENE	1374	1 SxDxGxTW, 1 VTVxNVxLYNR
TcCLB.403171.20001	unannotated trans-sialidase, putative|pseudogene (1373)|in-frame stop	unannotated trans-sialidase, putative	Newly Annotated	PSEUDOGENE	1373
TcCLB.447875.20001	unannotated trans-sialidase, putative|pseudogene (1370)|1 VTVxNVxLYNR, GPIanchor|in-frame stop	unannotated trans-sialidase, putative	Newly Annotated	PSEUDOGENE	1370	1 VTVxNVxLYNR, GPIanchor
TcCLB.427693.20001	unannotated trans-sialidase, putative|partial (1368)|SigPep|in-frame stop	unannotated trans-sialidase, putative	Newly Annotated	PARTIAL	1368	SigPep
TcCLB.472609.20001	unannotated trans-sialidase, putative|pseudogene (1368)|1 SxDxGxTW	unannotated trans-sialidase, putative	Newly Annotated	PSEUDOGENE	1368	1 SxDxGxTW
TcCLB.479143.20001	unannotated trans-sialidase, putative|pseudogene (1367)	unannotated trans-sialidase, putative	Newly Annotated	PSEUDOGENE	1367
TcCLB.414755.20001	unannotated trans-sialidase, putative|pseudogene (1365)|1 SxDxGxTW|in-frame stop	unannotated trans-sialidase, putative	Newly Annotated	PSEUDOGENE	1365	1 SxDxGxTW
TcCLB.467131.20001	unannotated trans-sialidase, putative|pseudogene (1364)|in-frame stop	unannotated trans-sialidase, putative	Newly Annotated	PSEUDOGENE	1364
TcCLB.510469.20001	unannotated trans-sialidase, putative|pseudogene (1364)|in-frame stop	unannotated trans-sialidase, putative	Newly Annotated	PSEUDOGENE	1364
TcCLB.410627.20001	unannotated trans-sialidase, putative|pseudogene (1362)|in-frame stop	unannotated trans-sialidase, putative	Newly Annotated	PSEUDOGENE	1362
TcCLB.478071.20001	unannotated trans-sialidase, putative|pseudogene (1357)|in-frame stop	unannotated trans-sialidase, putative	Newly Annotated	PSEUDOGENE	1357
TcCLB.511841.10	trans-sialidase, putative [6210.t00001]|pseudogene (1350)|in-frame stop	trans-sialidase (pseudogene), putative [6210.t00001]	Previously Annotated	PSEUDOGENE	1350
TcCLB.508633.10	trans-sialidase, putative [7809.t00001]|pseudogene (1350)|in-frame stop	trans-sialidase (pseudogene), putative [7809.t00001]	Previously Annotated	PSEUDOGENE	1350
TcCLB.427839.20001	unannotated trans-sialidase, putative|pseudogene (1350)	unannotated trans-sialidase, putative	Newly Annotated	PSEUDOGENE	1350
TcCLB.416229.20001	unannotated trans-sialidase, putative|partial (1345)|SigPep|in-frame stop	unannotated trans-sialidase, putative	Newly Annotated	PARTIAL	1345	SigPep
TcCLB.488591.20001	unannotated trans-sialidase, putative|pseudogene (1344)|1 SxDxGxTW	unannotated trans-sialidase, putative	Newly Annotated	PSEUDOGENE	1344	1 SxDxGxTW
TcCLB.508221.1050	trans-sialidase, putative [7644.t00105]|pseudogene (1341)|1 VTVxNVxLYNR, GPIanchor	trans-sialidase, putative [7644.t00105]	Previously Annotated	PSEUDOGENE	1341	1 VTVxNVxLYNR, GPIanchor
TcCLB.511889.11	trans-sialidase, putative [8818.t00006]|pseudogene (1341)|1 VTVxNVxLYNR, GPIanchor|in-frame stop	trans-sialidase (pseudogene), putative [8818.t00006]	Previously Annotated	PSEUDOGENE	1341	1 VTVxNVxLYNR, GPIanchor
TcCLB.505363.19	trans-sialidase, putative [6584.t00002]|partial (1339)|SigPep, 1 SxDxGxTW	trans-sialidase, putative [6584.t00002]	Previously Annotated	PARTIAL	1339	SigPep, 1 SxDxGxTW
TcCLB.508297.7	trans-sialidase, putative [5567.t00008]|partial (1338)|SigPep, 1 SxDxGxTW	trans-sialidase, putative [5567.t00008]	Previously Annotated	PARTIAL	1338	SigPep, 1 SxDxGxTW
TcCLB.432909.20001	unannotated trans-sialidase, putative|pseudogene (1335)|1 SxDxGxTW, GPIanchor	unannotated trans-sialidase, putative	Newly Annotated	PSEUDOGENE	1335	1 SxDxGxTW, GPIanchor
TcCLB.505853.20001	unannotated trans-sialidase, putative|pseudogene (1335)|1 SxDxGxTW, GPIanchor	unannotated trans-sialidase, putative	Newly Annotated	PSEUDOGENE	1335	1 SxDxGxTW, GPIanchor
TcCLB.445453.20001	unannotated trans-sialidase, putative|partial (1333)|SigPep|in-frame stop	unannotated trans-sialidase, putative	Newly Annotated	PARTIAL	1333	SigPep
TcCLB.466325.10	trans-sialidase, putative [3689.t00001]|partial (1332)|SigPep|in-frame stop	trans-sialidase (pseudogene), putative [3689.t00001]	Previously Annotated	PARTIAL	1332	SigPep
TcCLB.432995.9	trans-sialidase, putative [2022.t00001]|pseudogene (1331)|1 SxDxGxTW	trans-sialidase, putative [2022.t00001]	Previously Annotated	PSEUDOGENE	1331	1 SxDxGxTW
TcCLB.510081.100040	trans-sialidase, putative [8298.t00006]|partial (1329)|SigPep, 1 SxDxGxTW|in-frame stop	trans-sialidase (pseudogene), putative [8298.t00006]	Bound Correction	PARTIAL	1329	SigPep, 1 SxDxGxTW
TcCLB.411019.20001	unannotated trans-sialidase, putative|pseudogene (1329)|1 VTVxNVxLYNR, GPIanchor	unannotated trans-sialidase, putative	Newly Annotated	PSEUDOGENE	1329	1 VTVxNVxLYNR, GPIanchor
TcCLB.457977.20001	unannotated trans-sialidase, putative|pseudogene (1323)|1 VTVxNVxLYNR	unannotated trans-sialidase, putative	Newly Annotated	PSEUDOGENE	1323	1 VTVxNVxLYNR
TcCLB.511183.116	trans-sialidase, putative [8617.t00072]|pseudogene (1320)|in-frame stop	trans-sialidase (pseudogene), putative [8617.t00072]	Previously Annotated	PSEUDOGENE	1320
TcCLB.440219.20001	unannotated trans-sialidase, putative|pseudogene (1320)	unannotated trans-sialidase, putative	Newly Annotated	PSEUDOGENE	1320
TcCLB.485525.20001	unannotated trans-sialidase, putative|pseudogene (1317)|in-frame stop	unannotated trans-sialidase, putative	Newly Annotated	PSEUDOGENE	1317
TcCLB.509387.19	trans-sialidase, putative [8086.t00002]|partial (1315)|SigPep, 1 SxDxGxTW	trans-sialidase, putative [8086.t00002]	Previously Annotated	PARTIAL	1315	SigPep, 1 SxDxGxTW
TcCLB.511855.10	trans-sialidase, putative [8808.t00001]|pseudogene (1314)|GPIanchor	trans-sialidase, putative [8808.t00001]	Previously Annotated	PSEUDOGENE	1314	GPIanchor
TcCLB.442597.20001	unannotated trans-sialidase, putative|partial (1314)|SigPep, 1 SxDxGxTW|in-frame stop	unannotated trans-sialidase, putative	Newly Annotated	PARTIAL	1314	SigPep, 1 SxDxGxTW
TcCLB.478711.20001	unannotated trans-sialidase, putative|pseudogene (1314)|GPIanchor|in-frame stop	unannotated trans-sialidase, putative	Newly Annotated	PSEUDOGENE	1314	GPIanchor
TcCLB.510487.100037	trans-sialidase, putative [8407.t00013]|partial (1313)|SigPep|in-frame stop	trans-sialidase (pseudogene), putative [8407.t00013]	Bound Correction	PARTIAL	1313	SigPep
TcCLB.496021.20001	unannotated trans-sialidase, putative|partial (1313)|SigPep|in-frame stop	unannotated trans-sialidase, putative	Newly Annotated	PARTIAL	1313	SigPep
TcCLB.507835.100035	trans-sialidase, putative [7491.t00009]|partial (1311)|SigPep|in-frame stop	trans-sialidase (pseudogene), putative [7491.t00009]	Bound Correction	PARTIAL	1311	SigPep
TcCLB.418703.20001	unannotated trans-sialidase, putative|partial (1311)|SigPep|in-frame stop	unannotated trans-sialidase, putative	Newly Annotated	PARTIAL	1311	SigPep
TcCLB.510279.263	trans-sialidase, putative [8353.t00038]|partial (1305)|SigPep|in-frame stop	trans-sialidase (pseudogene), putative [8353.t00038]	Previously Annotated	PARTIAL	1305	SigPep
TcCLB.438381.20001	unannotated trans-sialidase, putative|partial (1305)|SigPep, 1 SxDxGxTW|in-frame stop	unannotated trans-sialidase, putative	Newly Annotated	PARTIAL	1305	SigPep, 1 SxDxGxTW
TcCLB.510547.30	trans-sialidase, putative [8426.t00003]|partial (1302)|SigPep|in-frame stop	trans-sialidase (pseudogene), putative [8426.t00003]	Previously Annotated	PARTIAL	1302	SigPep
TcCLB.511843.30	trans-sialidase, putative [8804.t00003]|pseudogene (1302)|in-frame stop	trans-sialidase (pseudogene), putative [8804.t00003]	Previously Annotated	PSEUDOGENE	1302
TcCLB.508255.100010	trans-sialidase, putative [7659.t00002]|partial (1300)|SigPep|in-frame stop	trans-sialidase (pseudogene), putative [7659.t00002]	Bound Correction	PARTIAL	1300	SigPep
TcCLB.510275.1000160	trans-sialidase, putative [8351.t00016]|partial (1299)|SigPep, 1 SxDxGxTW|in-frame stop	trans-sialidase (pseudogene), putative [8351.t00016]	Bound Correction	PARTIAL	1299	SigPep, 1 SxDxGxTW
TcCLB.511487.20001	unannotated trans-sialidase, putative|pseudogene (1299)|in-frame stop	unannotated trans-sialidase, putative	Newly Annotated	PSEUDOGENE	1299
TcCLB.511183.1000300	trans-sialidase, putative [8617.t00030]|partial (1297)|SigPep|in-frame stop	trans-sialidase (pseudogene), putative [8617.t00030]	Bound Correction	PARTIAL	1297	SigPep
TcCLB.508285.5	trans-sialidase, putative [5566.t00007]|pseudogene (1296)|in-frame stop	trans-sialidase (pseudogene), putative [5566.t00007]	Previously Annotated	PSEUDOGENE	1296
TcCLB.417985.20001	unannotated trans-sialidase, putative|pseudogene (1295)|in-frame stop	unannotated trans-sialidase, putative	Newly Annotated	PSEUDOGENE	1295
TcCLB.454877.20001	unannotated trans-sialidase, putative|pseudogene (1294)|in-frame stop	unannotated trans-sialidase, putative	Newly Annotated	PSEUDOGENE	1294
TcCLB.507699.230	trans-sialidase, putative [7438.t00023]|pseudogene (1293)|1 VTVxNVxLYNR, GPIanchor	trans-sialidase, putative [7438.t00023]	Previously Annotated	PSEUDOGENE	1293	1 VTVxNVxLYNR, GPIanchor
TcCLB.504115.110	trans-sialidase, putative [4916.t00011]|pseudogene (1290)|in-frame stop	trans-sialidase (pseudogene), putative [4916.t00011]	Previously Annotated	PSEUDOGENE	1290
TcCLB.487563.20001	unannotated trans-sialidase, putative|partial (1290)|SigPep|in-frame stop	unannotated trans-sialidase, putative	Newly Annotated	PARTIAL	1290	SigPep
TcCLB.503665.20001	unannotated trans-sialidase, putative|pseudogene (1288)|in-frame stop	unannotated trans-sialidase, putative	Newly Annotated	PSEUDOGENE	1288
TcCLB.458369.10	trans-sialidase, putative [3323.t00001]|pseudogene (1287)|GPIanchor|in-frame stop	trans-sialidase (pseudogene), putative [3323.t00001]	Previously Annotated	PSEUDOGENE	1287	GPIanchor
TcCLB.435051.20001	unannotated trans-sialidase, putative|pseudogene (1287)	unannotated trans-sialidase, putative	Newly Annotated	PSEUDOGENE	1287
TcCLB.506245.76	trans-sialidase, putative [6868.t00030]|partial (1284)|SigPep|in-frame stop	trans-sialidase (pseudogene), putative [6868.t00030]	Previously Annotated	PARTIAL	1284	SigPep
TcCLB.435601.20001	unannotated trans-sialidase, putative|pseudogene (1284)|1 SxDxGxTW	unannotated trans-sialidase, putative	Newly Annotated	PSEUDOGENE	1284	1 SxDxGxTW
TcCLB.450963.20001	unannotated trans-sialidase, putative|pseudogene (1281)	unannotated trans-sialidase, putative	Newly Annotated	PSEUDOGENE	1281
TcCLB.508225.4	trans-sialidase, putative [7646.t00004]|partial (1280)|SigPep, 1 SxDxGxTW	trans-sialidase, putative [7646.t00004]	Previously Annotated	PARTIAL	1280	SigPep, 1 SxDxGxTW
TcCLB.436079.20001	unannotated trans-sialidase, putative|pseudogene (1278)|1 SxDxGxTW	unannotated trans-sialidase, putative	Newly Annotated	PSEUDOGENE	1278	1 SxDxGxTW
TcCLB.440599.20001	unannotated trans-sialidase, putative|pseudogene (1277)|in-frame stop	unannotated trans-sialidase, putative	Newly Annotated	PSEUDOGENE	1277
TcCLB.405505.20001	unannotated trans-sialidase, putative|pseudogene (1275)	unannotated trans-sialidase, putative	Newly Annotated	PSEUDOGENE	1275
TcCLB.508835.30	trans-sialidase, putative [7890.t00003]|partial (1272)|SigPep|in-frame stop	trans-sialidase (pseudogene), putative [7890.t00003]	Previously Annotated	PARTIAL	1272	SigPep
TcCLB.509259.100010	trans-sialidase, putative [8051.t00001]|pseudogene (1272)|in-frame stop	trans-sialidase (pseudogene), putative [8051.t00001]	Bound Correction	PSEUDOGENE	1272
TcCLB.483159.20001	unannotated trans-sialidase, putative|pseudogene (1272)	unannotated trans-sialidase, putative	Newly Annotated	PSEUDOGENE	1272
TcCLB.470827.20	trans-sialidase, putative [25155.t00002]|pseudogene (1269)|1 VTVxNVxLYNR, GPIanchor	trans-sialidase, putative [25155.t00002]	Previously Annotated	PSEUDOGENE	1269	1 VTVxNVxLYNR, GPIanchor
TcCLB.506393.100080	trans-sialidase, putative [6926.t00008]|pseudogene (1269)|in-frame stop	trans-sialidase (pseudogene), putative [6926.t00008]	Bound Correction	PSEUDOGENE	1269
TcCLB.508745.11	trans-sialidase, putative [7855.t00009]|partial (1269)|SigPep	trans-sialidase, putative [7855.t00009]	Previously Annotated	PARTIAL	1269	SigPep
TcCLB.507953.10	trans-sialidase, putative [7542.t00001]|pseudogene (1263)|GPIanchor	trans-sialidase, putative [7542.t00001]	Previously Annotated	PSEUDOGENE	1263	GPIanchor
TcCLB.509033.10	trans-sialidase, putative [7972.t00001]|partial (1263)|SigPep|in-frame stop	trans-sialidase (pseudogene), putative [7972.t00001]	Previously Annotated	PARTIAL	1263	SigPep
TcCLB.506685.5	trans-sialidase, putative [5382.t00006]|pseudogene (1260)|in-frame stop	trans-sialidase (pseudogene), putative [5382.t00006]	Previously Annotated	PSEUDOGENE	1260
TcCLB.506187.80	trans-sialidase, putative [6844.t00008]|pseudogene (1260)|GPIanchor|in-frame stop	trans-sialidase (pseudogene), putative [6844.t00008]	Previously Annotated	PSEUDOGENE	1260	GPIanchor
TcCLB.511183.505	trans-sialidase, putative [8617.t00075]|partial (1260)|SigPep, 1 SxDxGxTW|in-frame stop	trans-sialidase (pseudogene), putative [8617.t00075]	Previously Annotated	PARTIAL	1260	SigPep, 1 SxDxGxTW
TcCLB.440083.20001	unannotated trans-sialidase, putative|partial (1260)|SigPep	unannotated trans-sialidase, putative	Newly Annotated	PARTIAL	1260	SigPep
TcCLB.448627.20001	unannotated trans-sialidase, putative|partial (1260)|SigPep	unannotated trans-sialidase, putative	Newly Annotated	PARTIAL	1260	SigPep
TcCLB.402749.20001	unannotated trans-sialidase, putative|partial (1258)|SigPep|in-frame stop	unannotated trans-sialidase, putative	Newly Annotated	PARTIAL	1258	SigPep
TcCLB.462815.20001	unannotated trans-sialidase, putative|pseudogene (1257)|1 VTVxNVxLYNR	unannotated trans-sialidase, putative	Newly Annotated	PSEUDOGENE	1257	1 VTVxNVxLYNR
TcCLB.504081.9	trans-sialidase, putative [4899.t00056]|partial (1255)|SigPep|in-frame stop	trans-sialidase (pseudogene), putative [4899.t00056]	Previously Annotated	PARTIAL	1255	SigPep
TcCLB.413445.20001	unannotated trans-sialidase, putative|pseudogene (1254)|1 SxDxGxTW	unannotated trans-sialidase, putative	Newly Annotated	PSEUDOGENE	1254	1 SxDxGxTW
TcCLB.506183.15	trans-sialidase, putative [5342.t00013]|pseudogene (1251)|in-frame stop	trans-sialidase (pseudogene), putative [5342.t00013]	Previously Annotated	PSEUDOGENE	1251
TcCLB.435835.20001	unannotated trans-sialidase, putative|pseudogene (1251)	unannotated trans-sialidase, putative	Newly Annotated	PSEUDOGENE	1251
TcCLB.403481.20001	unannotated trans-sialidase, putative|pseudogene (1251)|1 VTVxNVxLYNR, GPIanchor	unannotated trans-sialidase, putative	Newly Annotated	PSEUDOGENE	1251	1 VTVxNVxLYNR, GPIanchor
TcCLB.460625.9	trans-sialidase, putative [3425.t00001]|pseudogene (1248)|in-frame stop	trans-sialidase (pseudogene), putative [3425.t00001]	Previously Annotated	PSEUDOGENE	1248
TcCLB.504239.1000434	trans-sialidase, putative [4978.t00050]|partial (1245)|SigPep	trans-sialidase, putative [4978.t00050]	Bound Correction	PARTIAL	1245	SigPep
TcCLB.506157.40	trans-sialidase, putative [6834.t00004]|pseudogene (1245)|1 SxDxGxTW, 1 VTVxNVxLYNR, GPIanchor	trans-sialidase, putative [6834.t00004]	Previously Annotated	PSEUDOGENE	1245	1 SxDxGxTW, 1 VTVxNVxLYNR, GPIanchor
TcCLB.510013.20001	unannotated trans-sialidase, putative|partial (1245)|SigPep|in-frame stop	unannotated trans-sialidase, putative	Newly Annotated	PARTIAL	1245	SigPep
TcCLB.478985.20001	unannotated trans-sialidase, putative|pseudogene (1245)|1 SxDxGxTW	unannotated trans-sialidase, putative	Newly Annotated	PSEUDOGENE	1245	1 SxDxGxTW
TcCLB.484255.20001	unannotated trans-sialidase, putative|partial (1244)|SigPep|in-frame stop	unannotated trans-sialidase, putative	Newly Annotated	PARTIAL	1244	SigPep
TcCLB.507045.20001	unannotated trans-sialidase, putative|pseudogene (1244)|in-frame stop	unannotated trans-sialidase, putative	Newly Annotated	PSEUDOGENE	1244
TcCLB.509663.47	trans-sialidase, putative [8162.t00012]|pseudogene (1242)|in-frame stop	trans-sialidase (pseudogene), putative [8162.t00012]	Previously Annotated	PSEUDOGENE	1242
TcCLB.476833.20001	unannotated trans-sialidase, putative|pseudogene (1240)	unannotated trans-sialidase, putative	Newly Annotated	PSEUDOGENE	1240
TcCLB.450661.20001	unannotated trans-sialidase, putative|pseudogene (1239)	unannotated trans-sialidase, putative	Newly Annotated	PSEUDOGENE	1239
TcCLB.510803.19	trans-sialidase, putative [8503.t00002]|partial (1238)|SigPep	trans-sialidase, putative [8503.t00002]	Previously Annotated	PARTIAL	1238	SigPep
TcCLB.506131.161	trans-sialidase, putative [6826.t00025]|pseudogene (1236)|in-frame stop	trans-sialidase (pseudogene), putative [6826.t00025]	Previously Annotated	PSEUDOGENE	1236
TcCLB.509875.165	trans-sialidase, putative [8229.t00028]|pseudogene (1236)|in-frame stop	trans-sialidase (pseudogene), putative [8229.t00028]	Previously Annotated	PSEUDOGENE	1236
TcCLB.452095.20001	unannotated trans-sialidase, putative|partial (1233)|SigPep|in-frame stop	unannotated trans-sialidase, putative	Newly Annotated	PARTIAL	1233	SigPep
TcCLB.455171.9	trans-sialidase, putative [3156.t00001]|partial (1232)|SigPep	trans-sialidase, putative [3156.t00001]	Previously Annotated	PARTIAL	1232	SigPep
TcCLB.473167.20001	unannotated trans-sialidase, putative|pseudogene (1231)|1 SxDxGxTW, 1 VTVxNVxLYNR|in-frame stop	unannotated trans-sialidase, putative	Newly Annotated	PSEUDOGENE	1231	1 SxDxGxTW, 1 VTVxNVxLYNR
TcCLB.431681.20001	unannotated trans-sialidase, putative|pseudogene (1231)|in-frame stop	unannotated trans-sialidase, putative	Newly Annotated	PSEUDOGENE	1231
TcCLB.474015.20001	unannotated trans-sialidase, putative|pseudogene (1231)|in-frame stop	unannotated trans-sialidase, putative	Newly Annotated	PSEUDOGENE	1231
TcCLB.480493.20001	unannotated trans-sialidase, putative|pseudogene (1230)|1 SxDxGxTW	unannotated trans-sialidase, putative	Newly Annotated	PSEUDOGENE	1230	1 SxDxGxTW
TcCLB.503609.10	trans-sialidase, putative [4663.t00001]|partial (1229)|SigPep|in-frame stop	trans-sialidase (pseudogene), putative [4663.t00001]	Previously Annotated	PARTIAL	1229	SigPep
TcCLB.508157.50	trans-sialidase, putative [5554.t00005]|pseudogene (1227)|1 VTVxNVxLYNR, GPIanchor	trans-sialidase, putative [5554.t00005]	Previously Annotated	PSEUDOGENE	1227	1 VTVxNVxLYNR, GPIanchor
TcCLB.428913.20001	unannotated trans-sialidase, putative|pseudogene (1226)|in-frame stop	unannotated trans-sialidase, putative	Newly Annotated	PSEUDOGENE	1226
TcCLB.508831.190	trans-sialidase, putative [7889.t00019]|partial (1224)|SigPep|in-frame stop	trans-sialidase (pseudogene), putative [7889.t00019]	Previously Annotated	PARTIAL	1224	SigPep
TcCLB.423611.20001	unannotated trans-sialidase, putative|partial (1224)|SigPep|in-frame stop	unannotated trans-sialidase, putative	Newly Annotated	PARTIAL	1224	SigPep
TcCLB.482061.20001	unannotated trans-sialidase, putative|pseudogene (1223)|GPIanchor|in-frame stop	unannotated trans-sialidase, putative	Newly Annotated	PSEUDOGENE	1223	GPIanchor
TcCLB.506393.40	trans-sialidase, putative [6926.t00004]|partial (1221)|SigPep|in-frame stop	trans-sialidase (pseudogene), putative [6926.t00004]	Previously Annotated	PARTIAL	1221	SigPep
TcCLB.507731.50	trans-sialidase, putative [7450.t00005]|partial (1221)|SigPep|in-frame stop	trans-sialidase (pseudogene), putative [7450.t00005]	Previously Annotated	PARTIAL	1221	SigPep
TcCLB.445687.20001	unannotated trans-sialidase, putative|pseudogene (1221)	unannotated trans-sialidase, putative	Newly Annotated	PSEUDOGENE	1221
TcCLB.508193.20001	unannotated trans-sialidase, putative|pseudogene (1220)|in-frame stop	unannotated trans-sialidase, putative	Newly Annotated	PSEUDOGENE	1220
TcCLB.483329.20001	unannotated trans-sialidase, putative|partial (1219)|SigPep|in-frame stop	unannotated trans-sialidase, putative	Newly Annotated	PARTIAL	1219	SigPep
TcCLB.474465.20001	unannotated trans-sialidase, putative|pseudogene (1219)|1 SxDxGxTW|in-frame stop	unannotated trans-sialidase, putative	Newly Annotated	PSEUDOGENE	1219	1 SxDxGxTW
TcCLB.450799.20001	unannotated trans-sialidase, putative|pseudogene (1219)|in-frame stop	unannotated trans-sialidase, putative	Newly Annotated	PSEUDOGENE	1219
TcCLB.510171.10	trans-sialidase, putative [5854.t00002]|partial (1218)|SigPep	trans-sialidase, putative [5854.t00002]	Previously Annotated	PARTIAL	1218	SigPep
TcCLB.399907.20001	unannotated trans-sialidase, putative|pseudogene (1218)|in-frame stop	unannotated trans-sialidase, putative	Newly Annotated	PSEUDOGENE	1218
TcCLB.466383.20001	unannotated trans-sialidase, putative|pseudogene (1213)|in-frame stop	unannotated trans-sialidase, putative	Newly Annotated	PSEUDOGENE	1213
TcCLB.404809.20001	unannotated trans-sialidase, putative|pseudogene (1212)|1 VTVxNVxLYNR	unannotated trans-sialidase, putative	Newly Annotated	PSEUDOGENE	1212	1 VTVxNVxLYNR
TcCLB.411763.20001	unannotated trans-sialidase, putative|pseudogene (1211)|1 SxDxGxTW|in-frame stop	unannotated trans-sialidase, putative	Newly Annotated	PSEUDOGENE	1211	1 SxDxGxTW
TcCLB.472887.20001	unannotated trans-sialidase, putative|pseudogene (1211)|in-frame stop	unannotated trans-sialidase, putative	Newly Annotated	PSEUDOGENE	1211
TcCLB.503429.39	trans-sialidase, putative [4573.t00005]|partial (1208)|SigPep, 1 SxDxGxTW	trans-sialidase, putative [4573.t00005]	Previously Annotated	PARTIAL	1208	SigPep, 1 SxDxGxTW
TcCLB.429185.31	trans-sialidase, putative [1801.t00003]|partial (1206)|SigPep|in-frame stop	trans-sialidase (pseudogene), putative [1801.t00003]	Previously Annotated	PARTIAL	1206	SigPep
TcCLB.467373.20001	unannotated trans-sialidase, putative|pseudogene (1206)	unannotated trans-sialidase, putative	Newly Annotated	PSEUDOGENE	1206
TcCLB.443899.20001	unannotated trans-sialidase, putative|pseudogene (1206)|GPIanchor	unannotated trans-sialidase, putative	Newly Annotated	PSEUDOGENE	1206	GPIanchor
TcCLB.475863.20001	unannotated trans-sialidase, putative|pseudogene (1206)|in-frame stop	unannotated trans-sialidase, putative	Newly Annotated	PSEUDOGENE	1206
TcCLB.455205.20001	unannotated trans-sialidase, putative|pseudogene (1203)	unannotated trans-sialidase, putative	Newly Annotated	PSEUDOGENE	1203
TcCLB.486621.20001	unannotated trans-sialidase, putative|pseudogene (1203)|1 VTVxNVxLYNR, GPIanchor	unannotated trans-sialidase, putative	Newly Annotated	PSEUDOGENE	1203	1 VTVxNVxLYNR, GPIanchor
TcCLB.474045.20001	unannotated trans-sialidase, putative|pseudogene (1201)|in-frame stop	unannotated trans-sialidase, putative	Newly Annotated	PSEUDOGENE	1201
TcCLB.507899.5	trans-sialidase, putative [7519.t00002]|partial (1200)|SigPep|in-frame stop	trans-sialidase (pseudogene), putative [7519.t00002]	Previously Annotated	PARTIAL	1200	SigPep
TcCLB.486023.20001	unannotated trans-sialidase, putative|partial (1199)|SigPep|in-frame stop	unannotated trans-sialidase, putative	Newly Annotated	PARTIAL	1199	SigPep
TcCLB.402667.20001	unannotated trans-sialidase, putative|pseudogene (1197)|1 VTVxNVxLYNR, GPIanchor|in-frame stop	unannotated trans-sialidase, putative	Newly Annotated	PSEUDOGENE	1197	1 VTVxNVxLYNR, GPIanchor
TcCLB.421373.20001	unannotated trans-sialidase, putative|partial (1195)|SigPep|in-frame stop	unannotated trans-sialidase, putative	Newly Annotated	PARTIAL	1195	SigPep
TcCLB.509925.20001	unannotated trans-sialidase, putative|pseudogene (1195)|in-frame stop	unannotated trans-sialidase, putative	Newly Annotated	PSEUDOGENE	1195
TcCLB.455829.20001	unannotated trans-sialidase, putative|pseudogene (1194)|1 SxDxGxTW, 1 VTVxNVxLYNR	unannotated trans-sialidase, putative	Newly Annotated	PSEUDOGENE	1194	1 SxDxGxTW, 1 VTVxNVxLYNR
TcCLB.508057.100041	trans-sialidase, putative [7583.t00003]|pseudogene (1193)|in-frame stop	trans-sialidase (pseudogene), putative [7583.t00003]	Bound Correction	PSEUDOGENE	1193
TcCLB.402449.20001	unannotated trans-sialidase, putative|pseudogene (1193)|in-frame stop	unannotated trans-sialidase, putative	Newly Annotated	PSEUDOGENE	1193
TcCLB.454281.20001	unannotated trans-sialidase, putative|partial (1191)|SigPep	unannotated trans-sialidase, putative	Newly Annotated	PARTIAL	1191	SigPep
TcCLB.406725.20001	unannotated trans-sialidase, putative|partial (1188)|SigPep|in-frame stop	unannotated trans-sialidase, putative	Newly Annotated	PARTIAL	1188	SigPep
TcCLB.442721.20001	unannotated trans-sialidase, putative|pseudogene (1188)|1 VTVxNVxLYNR, GPIanchor	unannotated trans-sialidase, putative	Newly Annotated	PSEUDOGENE	1188	1 VTVxNVxLYNR, GPIanchor
TcCLB.486951.20001	unannotated trans-sialidase, putative|pseudogene (1184)|1 SxDxGxTW, 1 VTVxNVxLYNR|in-frame stop	unannotated trans-sialidase, putative	Newly Annotated	PSEUDOGENE	1184	1 SxDxGxTW, 1 VTVxNVxLYNR
TcCLB.504639.60	trans-sialidase, putative [6350.t00006]|pseudogene (1182)|GPIanchor	trans-sialidase, putative [6350.t00006]	Previously Annotated	PSEUDOGENE	1182	GPIanchor
TcCLB.406683.20001	unannotated trans-sialidase, putative|pseudogene (1182)	unannotated trans-sialidase, putative	Newly Annotated	PSEUDOGENE	1182
TcCLB.404933.20001	unannotated trans-sialidase, putative|partial (1179)|SigPep|in-frame stop	unannotated trans-sialidase, putative	Newly Annotated	PARTIAL	1179	SigPep
TcCLB.494759.20001	unannotated trans-sialidase, putative|pseudogene (1179)|1 SxDxGxTW	unannotated trans-sialidase, putative	Newly Annotated	PSEUDOGENE	1179	1 SxDxGxTW
TcCLB.504155.250	trans-sialidase, putative [4936.t00025]|pseudogene (1176)|in-frame stop	trans-sialidase (pseudogene), putative [4936.t00025]	Previously Annotated	PSEUDOGENE	1176
TcCLB.429687.20001	unannotated trans-sialidase, putative|pseudogene (1175)|in-frame stop	unannotated trans-sialidase, putative	Newly Annotated	PSEUDOGENE	1175
TcCLB.403297.20001	unannotated trans-sialidase, putative|pseudogene (1174)|in-frame stop	unannotated trans-sialidase, putative	Newly Annotated	PSEUDOGENE	1174
TcCLB.401569.10	trans-sialidase, putative [295.t00001]|pseudogene (1173)|1 VTVxNVxLYNR, TS Repeats	trans-sialidase, putative [295.t00001]	Previously Annotated	PSEUDOGENE	1173	1 VTVxNVxLYNR, TS Repeats
TcCLB.510365.10	trans-sialidase, putative [5903.t00001]|partial (1173)|SigPep, 1 SxDxGxTW|in-frame stop	trans-sialidase (pseudogene), putative [5903.t00001]	Previously Annotated	PARTIAL	1173	SigPep, 1 SxDxGxTW
TcCLB.404169.20001	unannotated trans-sialidase, putative|pseudogene (1173)|in-frame stop	unannotated trans-sialidase, putative	Newly Annotated	PSEUDOGENE	1173
TcCLB.418021.20001	unannotated trans-sialidase, putative|partial (1172)|SigPep, 1 SxDxGxTW|in-frame stop	unannotated trans-sialidase, putative	Newly Annotated	PARTIAL	1172	SigPep, 1 SxDxGxTW
TcCLB.418501.20001	unannotated trans-sialidase, putative|partial (1171)|SigPep|in-frame stop	unannotated trans-sialidase, putative	Newly Annotated	PARTIAL	1171	SigPep
TcCLB.504261.30	trans-sialidase, putative [4989.t00003]|pseudogene (1170)|in-frame stop	trans-sialidase (pseudogene), putative [4989.t00003]	Previously Annotated	PSEUDOGENE	1170
TcCLB.510013.50	trans-sialidase, putative [8273.t00005]|pseudogene (1170)	trans-sialidase, putative [8273.t00005]	Previously Annotated	PSEUDOGENE	1170
TcCLB.415197.20001	unannotated trans-sialidase, putative|pseudogene (1170)|1 VTVxNVxLYNR, GPIanchor	unannotated trans-sialidase, putative	Newly Annotated	PSEUDOGENE	1170	1 VTVxNVxLYNR, GPIanchor
TcCLB.417669.20001	unannotated trans-sialidase, putative|pseudogene (1170)|in-frame stop	unannotated trans-sialidase, putative	Newly Annotated	PSEUDOGENE	1170
TcCLB.467519.20001	unannotated trans-sialidase, putative|partial (1168)|SigPep|in-frame stop	unannotated trans-sialidase, putative	Newly Annotated	PARTIAL	1168	SigPep
TcCLB.431331.20001	unannotated trans-sialidase, putative|partial (1167)|SigPep	unannotated trans-sialidase, putative	Newly Annotated	PARTIAL	1167	SigPep
TcCLB.462823.20001	unannotated trans-sialidase, putative|partial (1167)|SigPep	unannotated trans-sialidase, putative	Newly Annotated	PARTIAL	1167	SigPep
TcCLB.474079.20001	unannotated trans-sialidase, putative|partial (1165)|SigPep	unannotated trans-sialidase, putative	Newly Annotated	PARTIAL	1165	SigPep
TcCLB.422127.20001	unannotated trans-sialidase, putative|pseudogene (1164)|1 VTVxNVxLYNR	unannotated trans-sialidase, putative	Newly Annotated	PSEUDOGENE	1164	1 VTVxNVxLYNR
TcCLB.434731.20001	unannotated trans-sialidase, putative|partial (1162)|SigPep|in-frame stop	unannotated trans-sialidase, putative	Newly Annotated	PARTIAL	1162	SigPep
TcCLB.511599.10	trans-sialidase, putative [8732.t00001]|pseudogene (1161)|1 VTVxNVxLYNR, GPIanchor	trans-sialidase, putative [8732.t00001]	Previously Annotated	PSEUDOGENE	1161	1 VTVxNVxLYNR, GPIanchor
TcCLB.427125.20001	unannotated trans-sialidase, putative|partial (1161)|SigPep	unannotated trans-sialidase, putative	Newly Annotated	PARTIAL	1161	SigPep
TcCLB.403415.20001	unannotated trans-sialidase, putative|pseudogene (1161)|1 VTVxNVxLYNR	unannotated trans-sialidase, putative	Newly Annotated	PSEUDOGENE	1161	1 VTVxNVxLYNR
TcCLB.471571.20001	unannotated trans-sialidase, putative|pseudogene (1161)|in-frame stop	unannotated trans-sialidase, putative	Newly Annotated	PSEUDOGENE	1161
TcCLB.434505.20001	unannotated trans-sialidase, putative|pseudogene (1160)|in-frame stop	unannotated trans-sialidase, putative	Newly Annotated	PSEUDOGENE	1160
TcCLB.450819.20001	unannotated trans-sialidase, putative|pseudogene (1155)	unannotated trans-sialidase, putative	Newly Annotated	PSEUDOGENE	1155
TcCLB.451575.20001	unannotated trans-sialidase, putative|pseudogene (1155)|in-frame stop	unannotated trans-sialidase, putative	Newly Annotated	PSEUDOGENE	1155
TcCLB.406929.20001	unannotated trans-sialidase, putative|pseudogene (1152)	unannotated trans-sialidase, putative	Newly Annotated	PSEUDOGENE	1152
TcCLB.418303.20001	unannotated trans-sialidase, putative|pseudogene (1152)|1 SxDxGxTW	unannotated trans-sialidase, putative	Newly Annotated	PSEUDOGENE	1152	1 SxDxGxTW
TcCLB.427013.20001	unannotated trans-sialidase, putative|pseudogene (1152)|1 VTVxNVxLYNR	unannotated trans-sialidase, putative	Newly Annotated	PSEUDOGENE	1152	1 VTVxNVxLYNR
TcCLB.432987.20001	unannotated trans-sialidase, putative|pseudogene (1152)|GPIanchor	unannotated trans-sialidase, putative	Newly Annotated	PSEUDOGENE	1152	GPIanchor
TcCLB.479221.20001	unannotated trans-sialidase, putative|pseudogene (1152)|in-frame stop	unannotated trans-sialidase, putative	Newly Annotated	PSEUDOGENE	1152
TcCLB.478611.20001	unannotated trans-sialidase, putative|partial (1150)|SigPep|in-frame stop	unannotated trans-sialidase, putative	Newly Annotated	PARTIAL	1150	SigPep
TcCLB.509875.20001	unannotated trans-sialidase, putative|pseudogene (1150)|in-frame stop	unannotated trans-sialidase, putative	Newly Annotated	PSEUDOGENE	1150
TcCLB.508165.430	trans-sialidase, putative [7621.t00043]|pseudogene (1149)|1 VTVxNVxLYNR, GPIanchor	trans-sialidase, putative [7621.t00043]	Previously Annotated	PSEUDOGENE	1149	1 VTVxNVxLYNR, GPIanchor
TcCLB.470893.20001	unannotated trans-sialidase, putative|pseudogene (1149)	unannotated trans-sialidase, putative	Newly Annotated	PSEUDOGENE	1149
TcCLB.435659.20001	unannotated trans-sialidase, putative|partial (1145)|SigPep|in-frame stop	unannotated trans-sialidase, putative	Newly Annotated	PARTIAL	1145	SigPep
TcCLB.465863.20001	unannotated trans-sialidase, putative|partial (1145)|SigPep|in-frame stop	unannotated trans-sialidase, putative	Newly Annotated	PARTIAL	1145	SigPep
TcCLB.407183.20001	unannotated trans-sialidase, putative|partial (1144)|SigPep|in-frame stop	unannotated trans-sialidase, putative	Newly Annotated	PARTIAL	1144	SigPep
TcCLB.458207.20001	unannotated trans-sialidase, putative|partial (1144)|SigPep|in-frame stop	unannotated trans-sialidase, putative	Newly Annotated	PARTIAL	1144	SigPep
TcCLB.508173.120	trans-sialidase, putative [7624.t00012]|pseudogene (1143)	trans-sialidase, putative [7624.t00012]	Previously Annotated	PSEUDOGENE	1143
TcCLB.510921.40	trans-sialidase, putative [8545.t00004]|partial (1143)|SigPep	trans-sialidase, putative [8545.t00004]	Previously Annotated	PARTIAL	1143	SigPep
TcCLB.421361.20001	unannotated trans-sialidase, putative|partial (1143)|SigPep	unannotated trans-sialidase, putative	Newly Annotated	PARTIAL	1143	SigPep
TcCLB.467949.20001	unannotated trans-sialidase, putative|partial (1143)|SigPep	unannotated trans-sialidase, putative	Newly Annotated	PARTIAL	1143	SigPep
TcCLB.480041.20001	unannotated trans-sialidase, putative|partial (1142)|SigPep|in-frame stop	unannotated trans-sialidase, putative	Newly Annotated	PARTIAL	1142	SigPep
TcCLB.505089.20001	unannotated trans-sialidase, putative|partial (1142)|SigPep|in-frame stop	unannotated trans-sialidase, putative	Newly Annotated	PARTIAL	1142	SigPep
TcCLB.464433.20001	unannotated trans-sialidase, putative|pseudogene (1141)|in-frame stop	unannotated trans-sialidase, putative	Newly Annotated	PSEUDOGENE	1141
TcCLB.403095.20001	unannotated trans-sialidase, putative|pseudogene (1140)|1 SxDxGxTW	unannotated trans-sialidase, putative	Newly Annotated	PSEUDOGENE	1140	1 SxDxGxTW
TcCLB.410385.20001	unannotated trans-sialidase, putative|partial (1139)|SigPep, 1 SxDxGxTW|in-frame stop	unannotated trans-sialidase, putative	Newly Annotated	PARTIAL	1139	SigPep, 1 SxDxGxTW
TcCLB.479811.20001	unannotated trans-sialidase, putative|pseudogene (1139)|in-frame stop	unannotated trans-sialidase, putative	Newly Annotated	PSEUDOGENE	1139
TcCLB.461945.20001	unannotated trans-sialidase, putative|pseudogene (1138)|GPIanchor|in-frame stop	unannotated trans-sialidase, putative	Newly Annotated	PSEUDOGENE	1138	GPIanchor
TcCLB.410269.20001	unannotated trans-sialidase, putative|pseudogene (1137)|1 SxDxGxTW	unannotated trans-sialidase, putative	Newly Annotated	PSEUDOGENE	1137	1 SxDxGxTW
TcCLB.420615.20001	unannotated trans-sialidase, putative|pseudogene (1137)|1 VTVxNVxLYNR, GPIanchor	unannotated trans-sialidase, putative	Newly Annotated	PSEUDOGENE	1137	1 VTVxNVxLYNR, GPIanchor
TcCLB.485505.20001	unannotated trans-sialidase, putative|pseudogene (1137)|in-frame stop	unannotated trans-sialidase, putative	Newly Annotated	PSEUDOGENE	1137
TcCLB.460809.20001	unannotated trans-sialidase, putative|pseudogene (1135)|in-frame stop	unannotated trans-sialidase, putative	Newly Annotated	PSEUDOGENE	1135
TcCLB.508111.10	trans-sialidase, putative [7603.t00001]|partial (1134)|SigPep|in-frame stop	trans-sialidase (pseudogene), putative [7603.t00001]	Previously Annotated	PARTIAL	1134	SigPep
TcCLB.509763.10	trans-sialidase, putative [8194.t00001]|pseudogene (1131)|GPIanchor	trans-sialidase, putative [8194.t00001]	Previously Annotated	PSEUDOGENE	1131	GPIanchor
TcCLB.476941.20001	unannotated trans-sialidase, putative|partial (1131)|SigPep	unannotated trans-sialidase, putative	Newly Annotated	PARTIAL	1131	SigPep
TcCLB.445087.20001	unannotated trans-sialidase, putative|pseudogene (1131)|1 SxDxGxTW|in-frame stop	unannotated trans-sialidase, putative	Newly Annotated	PSEUDOGENE	1131	1 SxDxGxTW
TcCLB.457113.20001	unannotated trans-sialidase, putative|pseudogene (1131)|1 VTVxNVxLYNR, GPIanchor	unannotated trans-sialidase, putative	Newly Annotated	PSEUDOGENE	1131	1 VTVxNVxLYNR, GPIanchor
TcCLB.478465.20001	unannotated trans-sialidase, putative|pseudogene (1131)|1 VTVxNVxLYNR, GPIanchor	unannotated trans-sialidase, putative	Newly Annotated	PSEUDOGENE	1131	1 VTVxNVxLYNR, GPIanchor
TcCLB.451727.20001	unannotated trans-sialidase, putative|pseudogene (1131)|GPIanchor|in-frame stop	unannotated trans-sialidase, putative	Newly Annotated	PSEUDOGENE	1131	GPIanchor
TcCLB.402305.20001	unannotated trans-sialidase, putative|pseudogene (1131)|in-frame stop	unannotated trans-sialidase, putative	Newly Annotated	PSEUDOGENE	1131
TcCLB.467211.20001	unannotated trans-sialidase, putative|pseudogene (1131)|in-frame stop	unannotated trans-sialidase, putative	Newly Annotated	PSEUDOGENE	1131
TcCLB.506453.100010	trans-sialidase, putative [6951.t00001]|pseudogene (1130)|1 VTVxNVxLYNR|in-frame stop	trans-sialidase, putative [6951.t00001]	Bound Correction	PSEUDOGENE	1130	1 VTVxNVxLYNR
TcCLB.443651.20001	unannotated trans-sialidase, putative|partial (1130)|SigPep|in-frame stop	unannotated trans-sialidase, putative	Newly Annotated	PARTIAL	1130	SigPep
TcCLB.509971.90	trans-sialidase, putative [8260.t00010]|partial (1128)|SigPep	trans-sialidase, putative [8260.t00010]	Previously Annotated	PARTIAL	1128	SigPep
TcCLB.504775.20001	unannotated trans-sialidase, putative|partial (1128)|SigPep|in-frame stop	unannotated trans-sialidase, putative	Newly Annotated	PARTIAL	1128	SigPep
TcCLB.510699.34	trans-sialidase, putative [8470.t00014]|pseudogene (1125)|in-frame stop	trans-sialidase (pseudogene), putative [8470.t00014]	Previously Annotated	PSEUDOGENE	1125
TcCLB.412075.20001	unannotated trans-sialidase, putative|pseudogene (1125)	unannotated trans-sialidase, putative	Newly Annotated	PSEUDOGENE	1125
TcCLB.509481.10	trans-sialidase, putative [5722.t00001]|pseudogene (1122)|TS Repeats	trans-sialidase, putative [5722.t00001]	Previously Annotated	PSEUDOGENE	1122	TS Repeats
TcCLB.409625.20001	unannotated trans-sialidase, putative|partial (1122)|SigPep	unannotated trans-sialidase, putative	Newly Annotated	PARTIAL	1122	SigPep
TcCLB.510929.100010	trans-sialidase, putative [6010.t00001]|pseudogene (1121)|GPIanchor|in-frame stop	trans-sialidase, putative [6010.t00001]	Bound Correction	PSEUDOGENE	1121	GPIanchor
TcCLB.425751.20001	unannotated trans-sialidase, putative|pseudogene (1120)|in-frame stop	unannotated trans-sialidase, putative	Newly Annotated	PSEUDOGENE	1120
TcCLB.443305.20001	unannotated trans-sialidase, putative|pseudogene (1120)|in-frame stop	unannotated trans-sialidase, putative	Newly Annotated	PSEUDOGENE	1120
TcCLB.459705.20001	unannotated trans-sialidase, putative|partial (1119)|SigPep|in-frame stop	unannotated trans-sialidase, putative	Newly Annotated	PARTIAL	1119	SigPep
TcCLB.511627.20	trans-sialidase, putative [8739.t00002]|pseudogene (1116)|1 VTVxNVxLYNR, GPIanchor|in-frame stop	trans-sialidase (pseudogene), putative [8739.t00002]	Previously Annotated	PSEUDOGENE	1116	1 VTVxNVxLYNR, GPIanchor
TcCLB.415483.20001	unannotated trans-sialidase, putative|partial (1116)|SigPep	unannotated trans-sialidase, putative	Newly Annotated	PARTIAL	1116	SigPep
TcCLB.471467.20001	unannotated trans-sialidase, putative|partial (1116)|SigPep	unannotated trans-sialidase, putative	Newly Annotated	PARTIAL	1116	SigPep
TcCLB.482637.20001	unannotated trans-sialidase, putative|pseudogene (1116)|1 VTVxNVxLYNR	unannotated trans-sialidase, putative	Newly Annotated	PSEUDOGENE	1116	1 VTVxNVxLYNR
TcCLB.408729.20001	unannotated trans-sialidase, putative|pseudogene (1115)|in-frame stop	unannotated trans-sialidase, putative	Newly Annotated	PSEUDOGENE	1115
TcCLB.415497.20001	unannotated trans-sialidase, putative|pseudogene (1115)|in-frame stop	unannotated trans-sialidase, putative	Newly Annotated	PSEUDOGENE	1115
TcCLB.448109.20001	unannotated trans-sialidase, putative|partial (1114)|SigPep|in-frame stop	unannotated trans-sialidase, putative	Newly Annotated	PARTIAL	1114	SigPep
TcCLB.434965.20001	unannotated trans-sialidase, putative|pseudogene (1113)|GPIanchor	unannotated trans-sialidase, putative	Newly Annotated	PSEUDOGENE	1113	GPIanchor
TcCLB.506899.10	trans-sialidase, putative [7133.t00001]|pseudogene (1110)|1 VTVxNVxLYNR, GPIanchor	trans-sialidase, putative [7133.t00001]	Previously Annotated	PSEUDOGENE	1110	1 VTVxNVxLYNR, GPIanchor
TcCLB.507987.10	trans-sialidase, putative [7558.t00001]|pseudogene (1110)|1 VTVxNVxLYNR, GPIanchor	trans-sialidase, putative [7558.t00001]	Previously Annotated	PSEUDOGENE	1110	1 VTVxNVxLYNR, GPIanchor
TcCLB.439229.20001	unannotated trans-sialidase, putative|pseudogene (1110)	unannotated trans-sialidase, putative	Newly Annotated	PSEUDOGENE	1110
TcCLB.496079.20001	unannotated trans-sialidase, putative|pseudogene (1110)	unannotated trans-sialidase, putative	Newly Annotated	PSEUDOGENE	1110
TcCLB.421969.20001	unannotated trans-sialidase, putative|pseudogene (1110)|1 SxDxGxTW|in-frame stop	unannotated trans-sialidase, putative	Newly Annotated	PSEUDOGENE	1110	1 SxDxGxTW
TcCLB.509313.9	trans-sialidase, putative [5682.t00001]|pseudogene (1108)|in-frame stop	trans-sialidase (pseudogene), putative [5682.t00001]	Previously Annotated	PSEUDOGENE	1108
TcCLB.504769.140	trans-sialidase, putative [6389.t00014]|pseudogene (1107)	trans-sialidase, putative [6389.t00014]	Previously Annotated	PSEUDOGENE	1107
TcCLB.419897.20001	unannotated trans-sialidase, putative|pseudogene (1107)|1 VTVxNVxLYNR	unannotated trans-sialidase, putative	Newly Annotated	PSEUDOGENE	1107	1 VTVxNVxLYNR
TcCLB.439735.20001	unannotated trans-sialidase, putative|partial (1104)|SigPep	unannotated trans-sialidase, putative	Newly Annotated	PARTIAL	1104	SigPep
TcCLB.430499.20001	unannotated trans-sialidase, putative|pseudogene (1104)|GPIanchor	unannotated trans-sialidase, putative	Newly Annotated	PSEUDOGENE	1104	GPIanchor
TcCLB.431407.20001	unannotated trans-sialidase, putative|partial (1103)|SigPep|in-frame stop	unannotated trans-sialidase, putative	Newly Annotated	PARTIAL	1103	SigPep
TcCLB.450707.20001	unannotated trans-sialidase, putative|partial (1102)|SigPep	unannotated trans-sialidase, putative	Newly Annotated	PARTIAL	1102	SigPep
TcCLB.511777.10	trans-sialidase, putative [6199.t00001]|partial (1101)|SigPep	trans-sialidase, putative [6199.t00001]	Previously Annotated	PARTIAL	1101	SigPep
TcCLB.433063.20001	unannotated trans-sialidase, putative|pseudogene (1101)|in-frame stop	unannotated trans-sialidase, putative	Newly Annotated	PSEUDOGENE	1101
TcCLB.452763.20001	unannotated trans-sialidase, putative|partial (1099)|SigPep|in-frame stop	unannotated trans-sialidase, putative	Newly Annotated	PARTIAL	1099	SigPep
TcCLB.402107.20001	unannotated trans-sialidase, putative|partial (1098)|SigPep	unannotated trans-sialidase, putative	Newly Annotated	PARTIAL	1098	SigPep
TcCLB.479449.20001	unannotated trans-sialidase, putative|pseudogene (1098)|1 VTVxNVxLYNR, GPIanchor	unannotated trans-sialidase, putative	Newly Annotated	PSEUDOGENE	1098	1 VTVxNVxLYNR, GPIanchor
TcCLB.447899.20001	unannotated trans-sialidase, putative|pseudogene (1097)	unannotated trans-sialidase, putative	Newly Annotated	PSEUDOGENE	1097
TcCLB.433733.10	trans-sialidase, putative [2065.t00001]|pseudogene (1095)|GPIanchor	trans-sialidase, putative [2065.t00001]	Previously Annotated	PSEUDOGENE	1095	GPIanchor
TcCLB.507907.10	trans-sialidase, putative [7523.t00001]|pseudogene (1095)|GPIanchor	trans-sialidase, putative [7523.t00001]	Previously Annotated	PSEUDOGENE	1095	GPIanchor
TcCLB.509085.31	trans-sialidase, putative [7991.t00013]|pseudogene (1095)|in-frame stop	trans-sialidase (pseudogene), putative [7991.t00013]	Previously Annotated	PSEUDOGENE	1095
TcCLB.473647.20001	unannotated trans-sialidase, putative|pseudogene (1095)	unannotated trans-sialidase, putative	Newly Annotated	PSEUDOGENE	1095
TcCLB.433141.20001	unannotated trans-sialidase, putative|pseudogene (1092)|in-frame stop	unannotated trans-sialidase, putative	Newly Annotated	PSEUDOGENE	1092
TcCLB.435381.20001	unannotated trans-sialidase, putative|partial (1090)|SigPep|in-frame stop	unannotated trans-sialidase, putative	Newly Annotated	PARTIAL	1090	SigPep
TcCLB.399173.20001	unannotated trans-sialidase, putative|pseudogene (1089)	unannotated trans-sialidase, putative	Newly Annotated	PSEUDOGENE	1089
TcCLB.503827.50	trans-sialidase, putative [4772.t00005]|pseudogene (1086)|in-frame stop	trans-sialidase (pseudogene), putative [4772.t00005]	Previously Annotated	PSEUDOGENE	1086
TcCLB.422683.20001	unannotated trans-sialidase, putative|pseudogene (1086)|in-frame stop	unannotated trans-sialidase, putative	Newly Annotated	PSEUDOGENE	1086
TcCLB.417871.20001	unannotated trans-sialidase, putative|pseudogene (1083)|1 SxDxGxTW	unannotated trans-sialidase, putative	Newly Annotated	PSEUDOGENE	1083	1 SxDxGxTW
TcCLB.411607.20001	unannotated trans-sialidase, putative|partial (1081)|SigPep|in-frame stop	unannotated trans-sialidase, putative	Newly Annotated	PARTIAL	1081	SigPep
TcCLB.429173.20001	unannotated trans-sialidase, putative|pseudogene (1080)|in-frame stop	unannotated trans-sialidase, putative	Newly Annotated	PSEUDOGENE	1080
TcCLB.417875.20001	unannotated trans-sialidase, putative|partial (1078)|SigPep, 1 SxDxGxTW|in-frame stop	unannotated trans-sialidase, putative	Newly Annotated	PARTIAL	1078	SigPep, 1 SxDxGxTW
TcCLB.404431.10	trans-sialidase, putative [444.t00001]|pseudogene (1077)|GPIanchor	trans-sialidase, putative [444.t00001]	Previously Annotated	PSEUDOGENE	1077	GPIanchor
TcCLB.439289.20001	unannotated trans-sialidase, putative|pseudogene (1077)	unannotated trans-sialidase, putative	Newly Annotated	PSEUDOGENE	1077
TcCLB.476455.20001	unannotated trans-sialidase, putative|pseudogene (1077)	unannotated trans-sialidase, putative	Newly Annotated	PSEUDOGENE	1077
TcCLB.415797.20001	unannotated trans-sialidase, putative|pseudogene (1077)|1 SxDxGxTW	unannotated trans-sialidase, putative	Newly Annotated	PSEUDOGENE	1077	1 SxDxGxTW
TcCLB.424145.20001	unannotated trans-sialidase, putative|pseudogene (1077)|1 VTVxNVxLYNR	unannotated trans-sialidase, putative	Newly Annotated	PSEUDOGENE	1077	1 VTVxNVxLYNR
TcCLB.449071.20001	unannotated trans-sialidase, putative|pseudogene (1077)|in-frame stop	unannotated trans-sialidase, putative	Newly Annotated	PSEUDOGENE	1077
TcCLB.493951.20001	unannotated trans-sialidase, putative|partial (1076)|SigPep|in-frame stop	unannotated trans-sialidase, putative	Newly Annotated	PARTIAL	1076	SigPep
TcCLB.417127.20001	unannotated trans-sialidase, putative|pseudogene (1076)|1 VTVxNVxLYNR|in-frame stop	unannotated trans-sialidase, putative	Newly Annotated	PSEUDOGENE	1076	1 VTVxNVxLYNR
TcCLB.410963.20001	unannotated trans-sialidase, putative|pseudogene (1076)|in-frame stop	unannotated trans-sialidase, putative	Newly Annotated	PSEUDOGENE	1076
TcCLB.457601.20001	unannotated trans-sialidase, putative|pseudogene (1075)|1 SxDxGxTW|in-frame stop	unannotated trans-sialidase, putative	Newly Annotated	PSEUDOGENE	1075	1 SxDxGxTW
TcCLB.507981.10	trans-sialidase, putative [7555.t00001]|pseudogene (1074)|GPIanchor|in-frame stop	trans-sialidase (pseudogene), putative [7555.t00001]	Previously Annotated	PSEUDOGENE	1074	GPIanchor
TcCLB.470497.20001	unannotated trans-sialidase, putative|pseudogene (1074)|1 VTVxNVxLYNR, GPIanchor	unannotated trans-sialidase, putative	Newly Annotated	PSEUDOGENE	1074	1 VTVxNVxLYNR, GPIanchor
TcCLB.454449.20001	unannotated trans-sialidase, putative|pseudogene (1074)|in-frame stop	unannotated trans-sialidase, putative	Newly Annotated	PSEUDOGENE	1074
TcCLB.439973.20001	unannotated trans-sialidase, putative|partial (1073)|SigPep|in-frame stop	unannotated trans-sialidase, putative	Newly Annotated	PARTIAL	1073	SigPep
TcCLB.410775.20001	unannotated trans-sialidase, putative|pseudogene (1073)|in-frame stop	unannotated trans-sialidase, putative	Newly Annotated	PSEUDOGENE	1073
TcCLB.409139.9	trans-sialidase, putative [698.t00001]|pseudogene (1071)|GPIanchor	trans-sialidase, putative [698.t00001]	Previously Annotated	PSEUDOGENE	1071	GPIanchor
TcCLB.477625.20001	unannotated trans-sialidase, putative|partial (1071)|SigPep	unannotated trans-sialidase, putative	Newly Annotated	PARTIAL	1071	SigPep
TcCLB.477105.20001	unannotated trans-sialidase, putative|partial (1071)|SigPep|in-frame stop	unannotated trans-sialidase, putative	Newly Annotated	PARTIAL	1071	SigPep
TcCLB.400027.20001	unannotated trans-sialidase, putative|pseudogene (1071)	unannotated trans-sialidase, putative	Newly Annotated	PSEUDOGENE	1071
TcCLB.444175.20001	unannotated trans-sialidase, putative|pseudogene (1071)	unannotated trans-sialidase, putative	Newly Annotated	PSEUDOGENE	1071
TcCLB.484097.20001	unannotated trans-sialidase, putative|pseudogene (1071)	unannotated trans-sialidase, putative	Newly Annotated	PSEUDOGENE	1071
TcCLB.404861.20001	unannotated trans-sialidase, putative|pseudogene (1071)|in-frame stop	unannotated trans-sialidase, putative	Newly Annotated	PSEUDOGENE	1071
TcCLB.415203.20001	unannotated trans-sialidase, putative|partial (1070)|SigPep|in-frame stop	unannotated trans-sialidase, putative	Newly Annotated	PARTIAL	1070	SigPep
TcCLB.450283.20001	unannotated trans-sialidase, putative|pseudogene (1070)|1 SxDxGxTW	unannotated trans-sialidase, putative	Newly Annotated	PSEUDOGENE	1070	1 SxDxGxTW
TcCLB.432969.20001	unannotated trans-sialidase, putative|partial (1069)|SigPep|in-frame stop	unannotated trans-sialidase, putative	Newly Annotated	PARTIAL	1069	SigPep
TcCLB.475027.20001	unannotated trans-sialidase, putative|pseudogene (1069)|1 VTVxNVxLYNR|in-frame stop	unannotated trans-sialidase, putative	Newly Annotated	PSEUDOGENE	1069	1 VTVxNVxLYNR
TcCLB.511043.45	trans-sialidase, putative [8578.t00007]|partial (1068)|SigPep|in-frame stop	trans-sialidase (pseudogene), putative [8578.t00007]	Previously Annotated	PARTIAL	1068	SigPep
TcCLB.471025.20001	unannotated trans-sialidase, putative|partial (1068)|SigPep|in-frame stop	unannotated trans-sialidase, putative	Newly Annotated	PARTIAL	1068	SigPep
TcCLB.438239.20001	unannotated trans-sialidase, putative|pseudogene (1068)	unannotated trans-sialidase, putative	Newly Annotated	PSEUDOGENE	1068
TcCLB.468769.20001	unannotated trans-sialidase, putative|pseudogene (1067)|in-frame stop	unannotated trans-sialidase, putative	Newly Annotated	PSEUDOGENE	1067
TcCLB.506067.189	trans-sialidase, putative [6799.t00036]|pseudogene (1065)|in-frame stop	trans-sialidase (pseudogene), putative [6799.t00036]	Previously Annotated	PSEUDOGENE	1065
TcCLB.508159.13	trans-sialidase, putative [7618.t00010]|partial (1065)|SigPep|in-frame stop	trans-sialidase (pseudogene), putative [7618.t00010]	Previously Annotated	PARTIAL	1065	SigPep
TcCLB.510191.31	trans-sialidase, putative [8330.t00009]|pseudogene (1065)|in-frame stop	trans-sialidase (pseudogene), putative [8330.t00009]	Previously Annotated	PSEUDOGENE	1065
TcCLB.468281.20001	unannotated trans-sialidase, putative|partial (1065)|SigPep, 1 SxDxGxTW	unannotated trans-sialidase, putative	Newly Annotated	PARTIAL	1065	SigPep, 1 SxDxGxTW
TcCLB.462521.20001	unannotated trans-sialidase, putative|pseudogene (1065)|in-frame stop	unannotated trans-sialidase, putative	Newly Annotated	PSEUDOGENE	1065
TcCLB.444293.20001	unannotated trans-sialidase, putative|partial (1064)|SigPep|in-frame stop	unannotated trans-sialidase, putative	Newly Annotated	PARTIAL	1064	SigPep
TcCLB.481287.20001	unannotated trans-sialidase, putative|partial (1064)|SigPep|in-frame stop	unannotated trans-sialidase, putative	Newly Annotated	PARTIAL	1064	SigPep
TcCLB.410941.20001	unannotated trans-sialidase, putative|partial (1062)|SigPep|in-frame stop	unannotated trans-sialidase, putative	Newly Annotated	PARTIAL	1062	SigPep
TcCLB.403031.20001	unannotated trans-sialidase, putative|pseudogene (1062)|1 SxDxGxTW	unannotated trans-sialidase, putative	Newly Annotated	PSEUDOGENE	1062	1 SxDxGxTW
TcCLB.498485.20001	unannotated trans-sialidase, putative|partial (1061)|SigPep|in-frame stop	unannotated trans-sialidase, putative	Newly Annotated	PARTIAL	1061	SigPep
TcCLB.420413.20001	unannotated trans-sialidase, putative|pseudogene (1061)|1 VTVxNVxLYNR, GPIanchor|in-frame stop	unannotated trans-sialidase, putative	Newly Annotated	PSEUDOGENE	1061	1 VTVxNVxLYNR, GPIanchor
TcCLB.452163.20001	unannotated trans-sialidase, putative|pseudogene (1060)|in-frame stop	unannotated trans-sialidase, putative	Newly Annotated	PSEUDOGENE	1060
TcCLB.472369.20001	unannotated trans-sialidase, putative|pseudogene (1059)|1 SxDxGxTW	unannotated trans-sialidase, putative	Newly Annotated	PSEUDOGENE	1059	1 SxDxGxTW
TcCLB.447233.20001	unannotated trans-sialidase, putative|pseudogene (1059)|in-frame stop	unannotated trans-sialidase, putative	Newly Annotated	PSEUDOGENE	1059
TcCLB.450965.20001	unannotated trans-sialidase, putative|partial (1058)|SigPep|in-frame stop	unannotated trans-sialidase, putative	Newly Annotated	PARTIAL	1058	SigPep
TcCLB.426487.20001	unannotated trans-sialidase, putative|partial (1057)|SigPep|in-frame stop	unannotated trans-sialidase, putative	Newly Annotated	PARTIAL	1057	SigPep
TcCLB.508845.20001	unannotated trans-sialidase, putative|pseudogene (1057)|in-frame stop	unannotated trans-sialidase, putative	Newly Annotated	PSEUDOGENE	1057
TcCLB.503441.5	trans-sialidase, putative [4579.t00003]|partial (1056)|SigPep, 1 SxDxGxTW	trans-sialidase, putative [4579.t00003]	Previously Annotated	PARTIAL	1056	SigPep, 1 SxDxGxTW
TcCLB.418917.20001	unannotated trans-sialidase, putative|partial (1056)|SigPep|in-frame stop	unannotated trans-sialidase, putative	Newly Annotated	PARTIAL	1056	SigPep
TcCLB.399671.20001	unannotated trans-sialidase, putative|pseudogene (1055)|in-frame stop	unannotated trans-sialidase, putative	Newly Annotated	PSEUDOGENE	1055
TcCLB.473531.20001	unannotated trans-sialidase, putative|partial (1054)|SigPep|in-frame stop	unannotated trans-sialidase, putative	Newly Annotated	PARTIAL	1054	SigPep
TcCLB.430111.20001	unannotated trans-sialidase, putative|partial (1053)|SigPep, 1 SxDxGxTW	unannotated trans-sialidase, putative	Newly Annotated	PARTIAL	1053	SigPep, 1 SxDxGxTW
TcCLB.413297.20001	unannotated trans-sialidase, putative|pseudogene (1053)	unannotated trans-sialidase, putative	Newly Annotated	PSEUDOGENE	1053
TcCLB.507875.100040	trans-sialidase, putative [7508.t00004]|pseudogene (1052)|in-frame stop	trans-sialidase (pseudogene), putative [7508.t00004]	Bound Correction	PSEUDOGENE	1052
TcCLB.434545.20001	unannotated trans-sialidase, putative|pseudogene (1052)|1 SxDxGxTW	unannotated trans-sialidase, putative	Newly Annotated	PSEUDOGENE	1052	1 SxDxGxTW
TcCLB.483205.20001	unannotated trans-sialidase, putative|pseudogene (1052)|1 VTVxNVxLYNR|in-frame stop	unannotated trans-sialidase, putative	Newly Annotated	PSEUDOGENE	1052	1 VTVxNVxLYNR
TcCLB.410607.20001	unannotated trans-sialidase, putative|partial (1051)|SigPep|in-frame stop	unannotated trans-sialidase, putative	Newly Annotated	PARTIAL	1051	SigPep
TcCLB.454977.20001	unannotated trans-sialidase, putative|pseudogene (1051)|in-frame stop	unannotated trans-sialidase, putative	Newly Annotated	PSEUDOGENE	1051
TcCLB.509437.109	trans-sialidase, putative [8099.t00020]|pseudogene (1050)|in-frame stop	trans-sialidase (pseudogene), putative [8099.t00020]	Previously Annotated	PSEUDOGENE	1050
TcCLB.438775.20001	unannotated trans-sialidase, putative|partial (1050)|SigPep, 1 SxDxGxTW	unannotated trans-sialidase, putative	Newly Annotated	PARTIAL	1050	SigPep, 1 SxDxGxTW
TcCLB.508325.20001	unannotated trans-sialidase, putative|partial (1048)|SigPep|in-frame stop	unannotated trans-sialidase, putative	Newly Annotated	PARTIAL	1048	SigPep
TcCLB.507499.90	trans-sialidase, putative [7360.t00009]|partial (1047)|SigPep|in-frame stop	trans-sialidase (pseudogene), putative [7360.t00009]	Previously Annotated	PARTIAL	1047	SigPep
TcCLB.404707.20001	unannotated trans-sialidase, putative|pseudogene (1047)|GPIanchor	unannotated trans-sialidase, putative	Newly Annotated	PSEUDOGENE	1047	GPIanchor
TcCLB.451103.20001	unannotated trans-sialidase, putative|pseudogene (1046)|1 SxDxGxTW|in-frame stop	unannotated trans-sialidase, putative	Newly Annotated	PSEUDOGENE	1046	1 SxDxGxTW
TcCLB.507167.278	trans-sialidase, putative [7234.t00032]|pseudogene (1044)|GPIanchor|in-frame stop	trans-sialidase (pseudogene), putative [7234.t00032]	Previously Annotated	PSEUDOGENE	1044	GPIanchor
TcCLB.469391.20001	unannotated trans-sialidase, putative|pseudogene (1044)|GPIanchor|in-frame stop	unannotated trans-sialidase, putative	Newly Annotated	PSEUDOGENE	1044	GPIanchor
TcCLB.510459.20001	unannotated trans-sialidase, putative|pseudogene (1044)|GPIanchor|in-frame stop	unannotated trans-sialidase, putative	Newly Annotated	PSEUDOGENE	1044	GPIanchor
TcCLB.450691.20001	unannotated trans-sialidase, putative|partial (1042)|SigPep|in-frame stop	unannotated trans-sialidase, putative	Newly Annotated	PARTIAL	1042	SigPep
TcCLB.475133.20001	unannotated trans-sialidase, putative|pseudogene (1042)	unannotated trans-sialidase, putative	Newly Annotated	PSEUDOGENE	1042
TcCLB.436237.20001	unannotated trans-sialidase, putative|pseudogene (1042)|GPIanchor|in-frame stop	unannotated trans-sialidase, putative	Newly Annotated	PSEUDOGENE	1042	GPIanchor
TcCLB.422707.20001	unannotated trans-sialidase, putative|pseudogene (1042)|in-frame stop	unannotated trans-sialidase, putative	Newly Annotated	PSEUDOGENE	1042
TcCLB.503817.10	trans-sialidase, putative [4767.t00001]|partial (1041)|SigPep|in-frame stop	trans-sialidase (pseudogene), putative [4767.t00001]	Previously Annotated	PARTIAL	1041	SigPep
TcCLB.423211.20001	unannotated trans-sialidase, putative|partial (1041)|SigPep|in-frame stop	unannotated trans-sialidase, putative	Newly Annotated	PARTIAL	1041	SigPep
TcCLB.403773.20001	unannotated trans-sialidase, putative|pseudogene (1040)|1 SxDxGxTW|in-frame stop	unannotated trans-sialidase, putative	Newly Annotated	PSEUDOGENE	1040	1 SxDxGxTW
TcCLB.508229.10	trans-sialidase, putative [7647.t00001]|pseudogene (1038)|GPIanchor	trans-sialidase, putative [7647.t00001]	Previously Annotated	PSEUDOGENE	1038	GPIanchor
TcCLB.403887.20001	unannotated trans-sialidase, putative|pseudogene (1038)	unannotated trans-sialidase, putative	Newly Annotated	PSEUDOGENE	1038
TcCLB.425589.20001	unannotated trans-sialidase, putative|pseudogene (1038)	unannotated trans-sialidase, putative	Newly Annotated	PSEUDOGENE	1038
TcCLB.448653.20001	unannotated trans-sialidase, putative|pseudogene (1038)	unannotated trans-sialidase, putative	Newly Annotated	PSEUDOGENE	1038
TcCLB.464713.20001	unannotated trans-sialidase, putative|partial (1037)|SigPep|in-frame stop	unannotated trans-sialidase, putative	Newly Annotated	PARTIAL	1037	SigPep
TcCLB.402545.20001	unannotated trans-sialidase, putative|pseudogene (1037)|in-frame stop	unannotated trans-sialidase, putative	Newly Annotated	PSEUDOGENE	1037
TcCLB.451015.20001	unannotated trans-sialidase, putative|partial (1036)|SigPep|in-frame stop	unannotated trans-sialidase, putative	Newly Annotated	PARTIAL	1036	SigPep
TcCLB.460639.20001	unannotated trans-sialidase, putative|partial (1036)|SigPep|in-frame stop	unannotated trans-sialidase, putative	Newly Annotated	PARTIAL	1036	SigPep
TcCLB.406403.20001	unannotated trans-sialidase, putative|pseudogene (1036)|GPIanchor|in-frame stop	unannotated trans-sialidase, putative	Newly Annotated	PSEUDOGENE	1036	GPIanchor
TcCLB.511173.10	trans-sialidase, putative [8613.t00001]|pseudogene (1035)|1 VTVxNVxLYNR, GPIanchor	trans-sialidase, putative [8613.t00001]	Previously Annotated	PSEUDOGENE	1035	1 VTVxNVxLYNR, GPIanchor
TcCLB.430567.20001	unannotated trans-sialidase, putative|partial (1035)|SigPep, 1 SxDxGxTW	unannotated trans-sialidase, putative	Newly Annotated	PARTIAL	1035	SigPep, 1 SxDxGxTW
TcCLB.431639.20001	unannotated trans-sialidase, putative|partial (1035)|SigPep|in-frame stop	unannotated trans-sialidase, putative	Newly Annotated	PARTIAL	1035	SigPep
TcCLB.454733.20001	unannotated trans-sialidase, putative|partial (1032)|SigPep	unannotated trans-sialidase, putative	Newly Annotated	PARTIAL	1032	SigPep
TcCLB.484361.20001	unannotated trans-sialidase, putative|partial (1032)|SigPep, 1 SxDxGxTW	unannotated trans-sialidase, putative	Newly Annotated	PARTIAL	1032	SigPep, 1 SxDxGxTW
TcCLB.434535.20001	unannotated trans-sialidase, putative|pseudogene (1032)|1 SxDxGxTW	unannotated trans-sialidase, putative	Newly Annotated	PSEUDOGENE	1032	1 SxDxGxTW
TcCLB.457449.20001	unannotated trans-sialidase, putative|pseudogene (1032)|GPIanchor	unannotated trans-sialidase, putative	Newly Annotated	PSEUDOGENE	1032	GPIanchor
TcCLB.442321.20001	unannotated trans-sialidase, putative|pseudogene (1029)	unannotated trans-sialidase, putative	Newly Annotated	PSEUDOGENE	1029
TcCLB.402115.20001	unannotated trans-sialidase, putative|pseudogene (1029)|1 SxDxGxTW	unannotated trans-sialidase, putative	Newly Annotated	PSEUDOGENE	1029	1 SxDxGxTW
TcCLB.435797.20001	unannotated trans-sialidase, putative|pseudogene (1029)|1 SxDxGxTW|in-frame stop	unannotated trans-sialidase, putative	Newly Annotated	PSEUDOGENE	1029	1 SxDxGxTW
TcCLB.439171.20001	unannotated trans-sialidase, putative|pseudogene (1029)|in-frame stop	unannotated trans-sialidase, putative	Newly Annotated	PSEUDOGENE	1029
TcCLB.413125.20001	unannotated trans-sialidase, putative|pseudogene (1028)|1 SxDxGxTW|in-frame stop	unannotated trans-sialidase, putative	Newly Annotated	PSEUDOGENE	1028	1 SxDxGxTW
TcCLB.508343.10	trans-sialidase, putative [7693.t00001]|pseudogene (1026)|1 VTVxNVxLYNR, TS Repeats	trans-sialidase, putative [7693.t00001]	Previously Annotated	PSEUDOGENE	1026	1 VTVxNVxLYNR, TS Repeats
TcCLB.416233.20001	unannotated trans-sialidase, putative|pseudogene (1026)	unannotated trans-sialidase, putative	Newly Annotated	PSEUDOGENE	1026
TcCLB.473417.20001	unannotated trans-sialidase, putative|pseudogene (1026)	unannotated trans-sialidase, putative	Newly Annotated	PSEUDOGENE	1026
TcCLB.511783.20001	unannotated trans-sialidase, putative|pseudogene (1023)|in-frame stop	unannotated trans-sialidase, putative	Newly Annotated	PSEUDOGENE	1023
TcCLB.404661.20001	unannotated trans-sialidase, putative|partial (1022)|SigPep|in-frame stop	unannotated trans-sialidase, putative	Newly Annotated	PARTIAL	1022	SigPep
TcCLB.482425.20001	unannotated trans-sialidase, putative|pseudogene (1022)|in-frame stop	unannotated trans-sialidase, putative	Newly Annotated	PSEUDOGENE	1022
TcCLB.419929.20001	unannotated trans-sialidase, putative|pseudogene (1021)|in-frame stop	unannotated trans-sialidase, putative	Newly Annotated	PSEUDOGENE	1021
TcCLB.509737.9	trans-sialidase, putative [5775.t00001]|partial (1020)|SigPep	trans-sialidase, putative [5775.t00001]	Previously Annotated	PARTIAL	1020	SigPep
TcCLB.444233.20001	unannotated trans-sialidase, putative|partial (1020)|SigPep	unannotated trans-sialidase, putative	Newly Annotated	PARTIAL	1020	SigPep
TcCLB.503621.20001	unannotated trans-sialidase, putative|partial (1020)|SigPep	unannotated trans-sialidase, putative	Newly Annotated	PARTIAL	1020	SigPep
TcCLB.497803.20001	unannotated trans-sialidase, putative|pseudogene (1020)	unannotated trans-sialidase, putative	Newly Annotated	PSEUDOGENE	1020
TcCLB.451799.20001	unannotated trans-sialidase, putative|pseudogene (1020)|1 VTVxNVxLYNR, GPIanchor	unannotated trans-sialidase, putative	Newly Annotated	PSEUDOGENE	1020	1 VTVxNVxLYNR, GPIanchor
TcCLB.421987.20001	unannotated trans-sialidase, putative|partial (1019)|SigPep, 1 SxDxGxTW|in-frame stop	unannotated trans-sialidase, putative	Newly Annotated	PARTIAL	1019	SigPep, 1 SxDxGxTW
TcCLB.511597.10	trans-sialidase, putative [6160.t00001]|pseudogene (1017)|1 VTVxNVxLYNR, GPIanchor	trans-sialidase, putative [6160.t00001]	Previously Annotated	PSEUDOGENE	1017	1 VTVxNVxLYNR, GPIanchor
TcCLB.487653.20001	unannotated trans-sialidase, putative|partial (1017)|SigPep	unannotated trans-sialidase, putative	Newly Annotated	PARTIAL	1017	SigPep
TcCLB.416221.20001	unannotated trans-sialidase, putative|pseudogene (1017)	unannotated trans-sialidase, putative	Newly Annotated	PSEUDOGENE	1017
TcCLB.414807.20001	unannotated trans-sialidase, putative|partial (1016)|SigPep|in-frame stop	unannotated trans-sialidase, putative	Newly Annotated	PARTIAL	1016	SigPep
TcCLB.485429.20001	unannotated trans-sialidase, putative|pseudogene (1016)|in-frame stop	unannotated trans-sialidase, putative	Newly Annotated	PSEUDOGENE	1016
TcCLB.503705.19	trans-sialidase, putative [4711.t00002]|partial (1015)|SigPep	trans-sialidase, putative [4711.t00002]	Previously Annotated	PARTIAL	1015	SigPep
TcCLB.437075.20001	unannotated trans-sialidase, putative|pseudogene (1015)|in-frame stop	unannotated trans-sialidase, putative	Newly Annotated	PSEUDOGENE	1015
TcCLB.508069.5	trans-sialidase, putative [7588.t00002]|partial (1014)|SigPep	trans-sialidase, putative [7588.t00002]	Previously Annotated	PARTIAL	1014	SigPep
TcCLB.474441.20001	unannotated trans-sialidase, putative|partial (1014)|SigPep, 1 SxDxGxTW|in-frame stop	unannotated trans-sialidase, putative	Newly Annotated	PARTIAL	1014	SigPep, 1 SxDxGxTW
TcCLB.424347.20001	unannotated trans-sialidase, putative|partial (1014)|SigPep|in-frame stop	unannotated trans-sialidase, putative	Newly Annotated	PARTIAL	1014	SigPep
TcCLB.409845.20001	unannotated trans-sialidase, putative|pseudogene (1014)	unannotated trans-sialidase, putative	Newly Annotated	PSEUDOGENE	1014
TcCLB.473399.20001	unannotated trans-sialidase, putative|pseudogene (1014)	unannotated trans-sialidase, putative	Newly Annotated	PSEUDOGENE	1014
TcCLB.413409.20001	unannotated trans-sialidase, putative|pseudogene (1014)|1 SxDxGxTW	unannotated trans-sialidase, putative	Newly Annotated	PSEUDOGENE	1014	1 SxDxGxTW
TcCLB.471799.20001	unannotated trans-sialidase, putative|pseudogene (1014)|1 SxDxGxTW	unannotated trans-sialidase, putative	Newly Annotated	PSEUDOGENE	1014	1 SxDxGxTW
TcCLB.499233.20001	unannotated trans-sialidase, putative|pseudogene (1014)|TS Repeats	unannotated trans-sialidase, putative	Newly Annotated	PSEUDOGENE	1014	TS Repeats
TcCLB.406787.20001	unannotated trans-sialidase, putative|partial (1013)|SigPep|in-frame stop	unannotated trans-sialidase, putative	Newly Annotated	PARTIAL	1013	SigPep
TcCLB.451045.20001	unannotated trans-sialidase, putative|pseudogene (1013)|in-frame stop	unannotated trans-sialidase, putative	Newly Annotated	PSEUDOGENE	1013
TcCLB.472633.20001	unannotated trans-sialidase, putative|partial (1012)|SigPep, 1 SxDxGxTW|in-frame stop	unannotated trans-sialidase, putative	Newly Annotated	PARTIAL	1012	SigPep, 1 SxDxGxTW
TcCLB.456627.10	trans-sialidase, putative [3224.t00001]|pseudogene (1011)|in-frame stop	trans-sialidase (pseudogene), putative [3224.t00001]	Previously Annotated	PSEUDOGENE	1011
TcCLB.421951.20001	unannotated trans-sialidase, putative|partial (1011)|SigPep	unannotated trans-sialidase, putative	Newly Annotated	PARTIAL	1011	SigPep
TcCLB.423377.20001	unannotated trans-sialidase, putative|partial (1011)|SigPep|in-frame stop	unannotated trans-sialidase, putative	Newly Annotated	PARTIAL	1011	SigPep
TcCLB.401119.20001	unannotated trans-sialidase, putative|pseudogene (1010)|in-frame stop	unannotated trans-sialidase, putative	Newly Annotated	PSEUDOGENE	1010
TcCLB.429309.20001	unannotated trans-sialidase, putative|pseudogene (1009)|1 SxDxGxTW|in-frame stop	unannotated trans-sialidase, putative	Newly Annotated	PSEUDOGENE	1009	1 SxDxGxTW
TcCLB.399685.20001	unannotated trans-sialidase, putative|pseudogene (1008)|1 SxDxGxTW	unannotated trans-sialidase, putative	Newly Annotated	PSEUDOGENE	1008	1 SxDxGxTW
TcCLB.400709.20001	unannotated trans-sialidase, putative|pseudogene (1008)|in-frame stop	unannotated trans-sialidase, putative	Newly Annotated	PSEUDOGENE	1008
TcCLB.510363.20001	unannotated trans-sialidase, putative|partial (1007)|SigPep|in-frame stop	unannotated trans-sialidase, putative	Newly Annotated	PARTIAL	1007	SigPep
TcCLB.506689.10	trans-sialidase, putative [7055.t00001]|partial (1005)|SigPep|in-frame stop	trans-sialidase (pseudogene), putative [7055.t00001]	Previously Annotated	PARTIAL	1005	SigPep
TcCLB.427059.20001	unannotated trans-sialidase, putative|partial (1005)|SigPep	unannotated trans-sialidase, putative	Newly Annotated	PARTIAL	1005	SigPep
TcCLB.471869.20001	unannotated trans-sialidase, putative|pseudogene (1005)	unannotated trans-sialidase, putative	Newly Annotated	PSEUDOGENE	1005
TcCLB.476911.20001	unannotated trans-sialidase, putative|pseudogene (1005)	unannotated trans-sialidase, putative	Newly Annotated	PSEUDOGENE	1005
TcCLB.404455.20001	unannotated trans-sialidase, putative|pseudogene (1005)|1 SxDxGxTW	unannotated trans-sialidase, putative	Newly Annotated	PSEUDOGENE	1005	1 SxDxGxTW
TcCLB.447435.20001	unannotated trans-sialidase, putative|pseudogene (1005)|in-frame stop	unannotated trans-sialidase, putative	Newly Annotated	PSEUDOGENE	1005
TcCLB.400873.20001	unannotated trans-sialidase, putative|partial (1004)|SigPep|in-frame stop	unannotated trans-sialidase, putative	Newly Annotated	PARTIAL	1004	SigPep
TcCLB.423557.20001	unannotated trans-sialidase, putative|pseudogene (1004)|in-frame stop	unannotated trans-sialidase, putative	Newly Annotated	PSEUDOGENE	1004
TcCLB.468689.20001	unannotated trans-sialidase, putative|pseudogene (1003)|1 VTVxNVxLYNR|in-frame stop	unannotated trans-sialidase, putative	Newly Annotated	PSEUDOGENE	1003	1 VTVxNVxLYNR
TcCLB.399699.20001	unannotated trans-sialidase, putative|partial (1002)|SigPep, 1 SxDxGxTW	unannotated trans-sialidase, putative	Newly Annotated	PARTIAL	1002	SigPep, 1 SxDxGxTW
TcCLB.440379.20001	unannotated trans-sialidase, putative|pseudogene (1002)	unannotated trans-sialidase, putative	Newly Annotated	PSEUDOGENE	1002
TcCLB.416619.20001	unannotated trans-sialidase, putative|pseudogene (1002)|TS Repeats	unannotated trans-sialidase, putative	Newly Annotated	PSEUDOGENE	1002	TS Repeats
TcCLB.425031.20001	unannotated trans-sialidase, putative|pseudogene (1001)	unannotated trans-sialidase, putative	Newly Annotated	PSEUDOGENE	1001
TcCLB.511665.20001	unannotated trans-sialidase, putative|pseudogene (1001)|in-frame stop	unannotated trans-sialidase, putative	Newly Annotated	PSEUDOGENE	1001
TcCLB.472137.20001	unannotated trans-sialidase, putative|pseudogene (1000)|in-frame stop	unannotated trans-sialidase, putative	Newly Annotated	PSEUDOGENE	1000
TcCLB.507445.30	trans-sialidase, putative [7339.t00003]|partial (999)|SigPep|in-frame stop	trans-sialidase (pseudogene), putative [7339.t00003]	Previously Annotated	PARTIAL	999	SigPep
TcCLB.487309.20001	unannotated trans-sialidase, putative|pseudogene (999)	unannotated trans-sialidase, putative	Newly Annotated	PSEUDOGENE	999
TcCLB.439707.20001	unannotated trans-sialidase, putative|pseudogene (999)|1 SxDxGxTW	unannotated trans-sialidase, putative	Newly Annotated	PSEUDOGENE	999	1 SxDxGxTW
TcCLB.427991.20001	unannotated trans-sialidase, putative|pseudogene (999)|1 VTVxNVxLYNR	unannotated trans-sialidase, putative	Newly Annotated	PSEUDOGENE	999	1 VTVxNVxLYNR
TcCLB.428463.20001	unannotated trans-sialidase, putative|pseudogene (999)|1 VTVxNVxLYNR, GPIanchor	unannotated trans-sialidase, putative	Newly Annotated	PSEUDOGENE	999	1 VTVxNVxLYNR, GPIanchor
TcCLB.457783.20001	unannotated trans-sialidase, putative|partial (998)|SigPep|in-frame stop	unannotated trans-sialidase, putative	Newly Annotated	PARTIAL	998	SigPep
TcCLB.451835.20001	unannotated trans-sialidase, putative|pseudogene (998)|1 VTVxNVxLYNR, GPIanchor|in-frame stop	unannotated trans-sialidase, putative	Newly Annotated	PSEUDOGENE	998	1 VTVxNVxLYNR, GPIanchor
TcCLB.422849.20001	unannotated trans-sialidase, putative|pseudogene (998)|in-frame stop	unannotated trans-sialidase, putative	Newly Annotated	PSEUDOGENE	998
TcCLB.451017.20001	unannotated trans-sialidase, putative|pseudogene (997)|1 VTVxNVxLYNR|in-frame stop	unannotated trans-sialidase, putative	Newly Annotated	PSEUDOGENE	997	1 VTVxNVxLYNR
TcCLB.453551.20001	unannotated trans-sialidase, putative|pseudogene (997)|GPIanchor|in-frame stop	unannotated trans-sialidase, putative	Newly Annotated	PSEUDOGENE	997	GPIanchor
TcCLB.433021.20001	unannotated trans-sialidase, putative|partial (996)|SigPep	unannotated trans-sialidase, putative	Newly Annotated	PARTIAL	996	SigPep
TcCLB.402163.20001	unannotated trans-sialidase, putative|partial (996)|SigPep, 1 SxDxGxTW	unannotated trans-sialidase, putative	Newly Annotated	PARTIAL	996	SigPep, 1 SxDxGxTW
TcCLB.427585.20001	unannotated trans-sialidase, putative|partial (996)|SigPep, 1 SxDxGxTW	unannotated trans-sialidase, putative	Newly Annotated	PARTIAL	996	SigPep, 1 SxDxGxTW
TcCLB.418079.20001	unannotated trans-sialidase, putative|pseudogene (996)	unannotated trans-sialidase, putative	Newly Annotated	PSEUDOGENE	996
TcCLB.454725.20001	unannotated trans-sialidase, putative|pseudogene (995)|in-frame stop	unannotated trans-sialidase, putative	Newly Annotated	PSEUDOGENE	995
TcCLB.474761.20001	unannotated trans-sialidase, putative|partial (994)|SigPep|in-frame stop	unannotated trans-sialidase, putative	Newly Annotated	PARTIAL	994	SigPep
TcCLB.475309.20001	unannotated trans-sialidase, putative|partial (994)|SigPep|in-frame stop	unannotated trans-sialidase, putative	Newly Annotated	PARTIAL	994	SigPep
TcCLB.414443.20001	unannotated trans-sialidase, putative|pseudogene (994)|in-frame stop	unannotated trans-sialidase, putative	Newly Annotated	PSEUDOGENE	994
TcCLB.509179.231	trans-sialidase, putative [8026.t00023]|pseudogene (993)|1 SxDxGxTW|in-frame stop	trans-sialidase (pseudogene), putative [8026.t00023]	Previously Annotated	PSEUDOGENE	993	1 SxDxGxTW
TcCLB.484399.20001	unannotated trans-sialidase, putative|pseudogene (993)	unannotated trans-sialidase, putative	Newly Annotated	PSEUDOGENE	993
TcCLB.435745.20001	unannotated trans-sialidase, putative|pseudogene (991)|in-frame stop	unannotated trans-sialidase, putative	Newly Annotated	PSEUDOGENE	991
TcCLB.506895.80	trans-sialidase, putative [7131.t00008]|pseudogene (990)|1 SxDxGxTW	trans-sialidase, putative [7131.t00008]	Previously Annotated	PSEUDOGENE	990	1 SxDxGxTW
TcCLB.507471.41	trans-sialidase, putative [7351.t00003]|pseudogene (990)|in-frame stop	trans-sialidase (pseudogene), putative [7351.t00003]	Previously Annotated	PSEUDOGENE	990
TcCLB.509345.20	trans-sialidase, putative [8076.t00002]|partial (990)|SigPep|in-frame stop	trans-sialidase (pseudogene), putative [8076.t00002]	Previously Annotated	PARTIAL	990	SigPep
TcCLB.412997.20001	unannotated trans-sialidase, putative|pseudogene (990)	unannotated trans-sialidase, putative	Newly Annotated	PSEUDOGENE	990
TcCLB.473241.20001	unannotated trans-sialidase, putative|pseudogene (990)	unannotated trans-sialidase, putative	Newly Annotated	PSEUDOGENE	990
TcCLB.479727.20001	unannotated trans-sialidase, putative|pseudogene (990)	unannotated trans-sialidase, putative	Newly Annotated	PSEUDOGENE	990
TcCLB.464517.20001	unannotated trans-sialidase, putative|pseudogene (990)|1 SxDxGxTW	unannotated trans-sialidase, putative	Newly Annotated	PSEUDOGENE	990	1 SxDxGxTW
TcCLB.480545.20001	unannotated trans-sialidase, putative|pseudogene (990)|GPIanchor	unannotated trans-sialidase, putative	Newly Annotated	PSEUDOGENE	990	GPIanchor
TcCLB.420985.20001	unannotated trans-sialidase, putative|pseudogene (990)|in-frame stop	unannotated trans-sialidase, putative	Newly Annotated	PSEUDOGENE	990
TcCLB.467393.20001	unannotated trans-sialidase, putative|pseudogene (990)|TS Repeats	unannotated trans-sialidase, putative	Newly Annotated	PSEUDOGENE	990	TS Repeats
TcCLB.428475.20001	unannotated trans-sialidase, putative|pseudogene (989)|in-frame stop	unannotated trans-sialidase, putative	Newly Annotated	PSEUDOGENE	989
TcCLB.474231.20001	unannotated trans-sialidase, putative|pseudogene (989)|in-frame stop	unannotated trans-sialidase, putative	Newly Annotated	PSEUDOGENE	989
TcCLB.400945.10	trans-sialidase, putative [247.t00001]|partial (987)|SigPep|in-frame stop	trans-sialidase (pseudogene), putative [247.t00001]	Previously Annotated	PARTIAL	987	SigPep
TcCLB.444669.20001	unannotated trans-sialidase, putative|partial (987)|SigPep	unannotated trans-sialidase, putative	Newly Annotated	PARTIAL	987	SigPep
TcCLB.412441.20001	unannotated trans-sialidase, putative|partial (987)|SigPep|in-frame stop	unannotated trans-sialidase, putative	Newly Annotated	PARTIAL	987	SigPep
TcCLB.420509.20001	unannotated trans-sialidase, putative|pseudogene (987)	unannotated trans-sialidase, putative	Newly Annotated	PSEUDOGENE	987
TcCLB.433355.20001	unannotated trans-sialidase, putative|pseudogene (987)|1 VTVxNVxLYNR|in-frame stop	unannotated trans-sialidase, putative	Newly Annotated	PSEUDOGENE	987	1 VTVxNVxLYNR
TcCLB.413115.20001	unannotated trans-sialidase, putative|pseudogene (987)|in-frame stop	unannotated trans-sialidase, putative	Newly Annotated	PSEUDOGENE	987
TcCLB.448067.20001	unannotated trans-sialidase, putative|pseudogene (986)|in-frame stop	unannotated trans-sialidase, putative	Newly Annotated	PSEUDOGENE	986
TcCLB.461157.20001	unannotated trans-sialidase, putative|pseudogene (985)|in-frame stop	unannotated trans-sialidase, putative	Newly Annotated	PSEUDOGENE	985
TcCLB.469059.20001	unannotated trans-sialidase, putative|pseudogene (985)|in-frame stop	unannotated trans-sialidase, putative	Newly Annotated	PSEUDOGENE	985
TcCLB.506231.10	trans-sialidase, putative [5347.t00001]|pseudogene (984)|GPIanchor	trans-sialidase, putative [5347.t00001]	Previously Annotated	PSEUDOGENE	984	GPIanchor
TcCLB.508007.10	trans-sialidase, putative [5530.t00001]|pseudogene (984)|GPIanchor	trans-sialidase, putative [5530.t00001]	Previously Annotated	PSEUDOGENE	984	GPIanchor
TcCLB.405011.20001	unannotated trans-sialidase, putative|partial (984)|SigPep	unannotated trans-sialidase, putative	Newly Annotated	PARTIAL	984	SigPep
TcCLB.439903.20001	unannotated trans-sialidase, putative|pseudogene (984)	unannotated trans-sialidase, putative	Newly Annotated	PSEUDOGENE	984
TcCLB.497115.20001	unannotated trans-sialidase, putative|pseudogene (984)	unannotated trans-sialidase, putative	Newly Annotated	PSEUDOGENE	984
TcCLB.425495.20001	unannotated trans-sialidase, putative|pseudogene (983)	unannotated trans-sialidase, putative	Newly Annotated	PSEUDOGENE	983
TcCLB.403731.20001	unannotated trans-sialidase, putative|partial (982)|SigPep|in-frame stop	unannotated trans-sialidase, putative	Newly Annotated	PARTIAL	982	SigPep
TcCLB.503495.20001	unannotated trans-sialidase, putative|partial (982)|SigPep|in-frame stop	unannotated trans-sialidase, putative	Newly Annotated	PARTIAL	982	SigPep
TcCLB.476067.20001	unannotated trans-sialidase, putative|pseudogene (982)|GPIanchor	unannotated trans-sialidase, putative	Newly Annotated	PSEUDOGENE	982	GPIanchor
TcCLB.507685.20	trans-sialidase, putative [7433.t00002]|partial (981)|SigPep|in-frame stop	trans-sialidase (pseudogene), putative [7433.t00002]	Previously Annotated	PARTIAL	981	SigPep
TcCLB.404317.20001	unannotated trans-sialidase, putative|pseudogene (981)	unannotated trans-sialidase, putative	Newly Annotated	PSEUDOGENE	981
TcCLB.415475.20001	unannotated trans-sialidase, putative|pseudogene (981)|1 SxDxGxTW|in-frame stop	unannotated trans-sialidase, putative	Newly Annotated	PSEUDOGENE	981	1 SxDxGxTW
TcCLB.419561.20001	unannotated trans-sialidase, putative|pseudogene (979)|1 VTVxNVxLYNR|in-frame stop	unannotated trans-sialidase, putative	Newly Annotated	PSEUDOGENE	979	1 VTVxNVxLYNR
TcCLB.399155.20001	unannotated trans-sialidase, putative|pseudogene (979)|in-frame stop	unannotated trans-sialidase, putative	Newly Annotated	PSEUDOGENE	979
TcCLB.453837.20001	unannotated trans-sialidase, putative|pseudogene (979)|in-frame stop	unannotated trans-sialidase, putative	Newly Annotated	PSEUDOGENE	979
TcCLB.447847.10	trans-sialidase, putative [2730.t00001]|pseudogene (978)|GPIanchor|in-frame stop	trans-sialidase (pseudogene), putative [2730.t00001]	Previously Annotated	PSEUDOGENE	978	GPIanchor
TcCLB.456589.20001	unannotated trans-sialidase, putative|partial (978)|SigPep	unannotated trans-sialidase, putative	Newly Annotated	PARTIAL	978	SigPep
TcCLB.430045.20001	unannotated trans-sialidase, putative|partial (978)|SigPep|in-frame stop	unannotated trans-sialidase, putative	Newly Annotated	PARTIAL	978	SigPep
TcCLB.425713.20001	unannotated trans-sialidase, putative|partial (977)|SigPep|in-frame stop	unannotated trans-sialidase, putative	Newly Annotated	PARTIAL	977	SigPep
TcCLB.467405.20001	unannotated trans-sialidase, putative|partial (976)|SigPep|in-frame stop	unannotated trans-sialidase, putative	Newly Annotated	PARTIAL	976	SigPep
TcCLB.462689.20001	unannotated trans-sialidase, putative|pseudogene (975)	unannotated trans-sialidase, putative	Newly Annotated	PSEUDOGENE	975
TcCLB.462693.20001	unannotated trans-sialidase, putative|pseudogene (975)	unannotated trans-sialidase, putative	Newly Annotated	PSEUDOGENE	975
TcCLB.445705.20001	unannotated trans-sialidase, putative|pseudogene (975)|1 VTVxNVxLYNR	unannotated trans-sialidase, putative	Newly Annotated	PSEUDOGENE	975	1 VTVxNVxLYNR
TcCLB.485421.20001	unannotated trans-sialidase, putative|pseudogene (975)|1 VTVxNVxLYNR	unannotated trans-sialidase, putative	Newly Annotated	PSEUDOGENE	975	1 VTVxNVxLYNR
TcCLB.435839.20001	unannotated trans-sialidase, putative|pseudogene (975)|1 VTVxNVxLYNR, GPIanchor	unannotated trans-sialidase, putative	Newly Annotated	PSEUDOGENE	975	1 VTVxNVxLYNR, GPIanchor
TcCLB.404605.20001	unannotated trans-sialidase, putative|pseudogene (975)|1 VTVxNVxLYNR|in-frame stop	unannotated trans-sialidase, putative	Newly Annotated	PSEUDOGENE	975	1 VTVxNVxLYNR
TcCLB.398993.20001	unannotated trans-sialidase, putative|pseudogene (975)|in-frame stop	unannotated trans-sialidase, putative	Newly Annotated	PSEUDOGENE	975
TcCLB.475633.20001	unannotated trans-sialidase, putative|pseudogene (975)|in-frame stop	unannotated trans-sialidase, putative	Newly Annotated	PSEUDOGENE	975
TcCLB.411195.20001	unannotated trans-sialidase, putative|partial (974)|SigPep|in-frame stop	unannotated trans-sialidase, putative	Newly Annotated	PARTIAL	974	SigPep
TcCLB.450565.20001	unannotated trans-sialidase, putative|pseudogene (974)	unannotated trans-sialidase, putative	Newly Annotated	PSEUDOGENE	974
TcCLB.450469.20001	unannotated trans-sialidase, putative|pseudogene (973)|1 SxDxGxTW|in-frame stop	unannotated trans-sialidase, putative	Newly Annotated	PSEUDOGENE	973	1 SxDxGxTW
TcCLB.405603.20001	unannotated trans-sialidase, putative|pseudogene (973)|in-frame stop	unannotated trans-sialidase, putative	Newly Annotated	PSEUDOGENE	973
TcCLB.511765.10	trans-sialidase, putative [8778.t00001]|pseudogene (972)|GPIanchor|in-frame stop	trans-sialidase (pseudogene), putative [8778.t00001]	Previously Annotated	PSEUDOGENE	972	GPIanchor
TcCLB.407315.20001	unannotated trans-sialidase, putative|partial (972)|SigPep	unannotated trans-sialidase, putative	Newly Annotated	PARTIAL	972	SigPep
TcCLB.471203.20001	unannotated trans-sialidase, putative|partial (972)|SigPep|in-frame stop	unannotated trans-sialidase, putative	Newly Annotated	PARTIAL	972	SigPep
TcCLB.494927.20001	unannotated trans-sialidase, putative|partial (972)|SigPep|in-frame stop	unannotated trans-sialidase, putative	Newly Annotated	PARTIAL	972	SigPep
TcCLB.442175.20001	unannotated trans-sialidase, putative|pseudogene (972)	unannotated trans-sialidase, putative	Newly Annotated	PSEUDOGENE	972
TcCLB.417151.20001	unannotated trans-sialidase, putative|pseudogene (972)|1 VTVxNVxLYNR	unannotated trans-sialidase, putative	Newly Annotated	PSEUDOGENE	972	1 VTVxNVxLYNR
TcCLB.398315.20001	unannotated trans-sialidase, putative|pseudogene (972)|in-frame stop	unannotated trans-sialidase, putative	Newly Annotated	PSEUDOGENE	972
TcCLB.415913.20001	unannotated trans-sialidase, putative|pseudogene (971)|in-frame stop	unannotated trans-sialidase, putative	Newly Annotated	PSEUDOGENE	971
TcCLB.406301.20001	unannotated trans-sialidase, putative|pseudogene (969)	unannotated trans-sialidase, putative	Newly Annotated	PSEUDOGENE	969
TcCLB.431285.20001	unannotated trans-sialidase, putative|pseudogene (969)|1 SxDxGxTW	unannotated trans-sialidase, putative	Newly Annotated	PSEUDOGENE	969	1 SxDxGxTW
TcCLB.422467.20001	unannotated trans-sialidase, putative|pseudogene (969)|1 VTVxNVxLYNR, GPIanchor	unannotated trans-sialidase, putative	Newly Annotated	PSEUDOGENE	969	1 VTVxNVxLYNR, GPIanchor
TcCLB.403453.20001	unannotated trans-sialidase, putative|pseudogene (969)|1 VTVxNVxLYNR|in-frame stop	unannotated trans-sialidase, putative	Newly Annotated	PSEUDOGENE	969	1 VTVxNVxLYNR
TcCLB.409447.20001	unannotated trans-sialidase, putative|pseudogene (969)|GPIanchor	unannotated trans-sialidase, putative	Newly Annotated	PSEUDOGENE	969	GPIanchor
TcCLB.469655.20001	unannotated trans-sialidase, putative|pseudogene (969)|in-frame stop	unannotated trans-sialidase, putative	Newly Annotated	PSEUDOGENE	969
TcCLB.485783.20001	unannotated trans-sialidase, putative|pseudogene (969)|in-frame stop	unannotated trans-sialidase, putative	Newly Annotated	PSEUDOGENE	969
TcCLB.473675.20001	unannotated trans-sialidase, putative|partial (968)|SigPep|in-frame stop	unannotated trans-sialidase, putative	Newly Annotated	PARTIAL	968	SigPep
TcCLB.503699.20001	unannotated trans-sialidase, putative|partial (967)|SigPep|in-frame stop	unannotated trans-sialidase, putative	Newly Annotated	PARTIAL	967	SigPep
TcCLB.412731.20001	unannotated trans-sialidase, putative|pseudogene (967)|in-frame stop	unannotated trans-sialidase, putative	Newly Annotated	PSEUDOGENE	967
TcCLB.510055.10	trans-sialidase, putative [8288.t00001]|pseudogene (966)|1 VTVxNVxLYNR	trans-sialidase, putative [8288.t00001]	Previously Annotated	PSEUDOGENE	966	1 VTVxNVxLYNR
TcCLB.434251.20001	unannotated trans-sialidase, putative|pseudogene (966)	unannotated trans-sialidase, putative	Newly Annotated	PSEUDOGENE	966
TcCLB.476967.20001	unannotated trans-sialidase, putative|pseudogene (966)	unannotated trans-sialidase, putative	Newly Annotated	PSEUDOGENE	966
TcCLB.480993.20001	unannotated trans-sialidase, putative|pseudogene (966)	unannotated trans-sialidase, putative	Newly Annotated	PSEUDOGENE	966
TcCLB.437261.20001	unannotated trans-sialidase, putative|pseudogene (965)|in-frame stop	unannotated trans-sialidase, putative	Newly Annotated	PSEUDOGENE	965
TcCLB.418805.20001	unannotated trans-sialidase, putative|pseudogene (964)|in-frame stop	unannotated trans-sialidase, putative	Newly Annotated	PSEUDOGENE	964
TcCLB.414437.20001	unannotated trans-sialidase, putative|partial (963)|SigPep|in-frame stop	unannotated trans-sialidase, putative	Newly Annotated	PARTIAL	963	SigPep
TcCLB.420617.20001	unannotated trans-sialidase, putative|partial (962)|SigPep|in-frame stop	unannotated trans-sialidase, putative	Newly Annotated	PARTIAL	962	SigPep
TcCLB.421405.20001	unannotated trans-sialidase, putative|pseudogene (962)|in-frame stop	unannotated trans-sialidase, putative	Newly Annotated	PSEUDOGENE	962
TcCLB.408899.20001	unannotated trans-sialidase, putative|partial (960)|SigPep|in-frame stop	unannotated trans-sialidase, putative	Newly Annotated	PARTIAL	960	SigPep
TcCLB.410709.20001	unannotated trans-sialidase, putative|pseudogene (960)|1 SxDxGxTW	unannotated trans-sialidase, putative	Newly Annotated	PSEUDOGENE	960	1 SxDxGxTW
TcCLB.415245.20001	unannotated trans-sialidase, putative|pseudogene (960)|in-frame stop	unannotated trans-sialidase, putative	Newly Annotated	PSEUDOGENE	960
TcCLB.466367.20001	unannotated trans-sialidase, putative|partial (959)|SigPep|in-frame stop	unannotated trans-sialidase, putative	Newly Annotated	PARTIAL	959	SigPep
TcCLB.476121.20001	unannotated trans-sialidase, putative|pseudogene (959)|1 SxDxGxTW|in-frame stop	unannotated trans-sialidase, putative	Newly Annotated	PSEUDOGENE	959	1 SxDxGxTW
TcCLB.465171.20001	unannotated trans-sialidase, putative|pseudogene (959)|in-frame stop	unannotated trans-sialidase, putative	Newly Annotated	PSEUDOGENE	959
TcCLB.509085.136	trans-sialidase, putative [7991.t00014]|partial (957)|SigPep|in-frame stop	trans-sialidase (pseudogene), putative [7991.t00014]	Previously Annotated	PARTIAL	957	SigPep
TcCLB.427749.20001	unannotated trans-sialidase, putative|partial (957)|SigPep|in-frame stop	unannotated trans-sialidase, putative	Newly Annotated	PARTIAL	957	SigPep
TcCLB.472773.20001	unannotated trans-sialidase, putative|pseudogene (957)|1 VTVxNVxLYNR	unannotated trans-sialidase, putative	Newly Annotated	PSEUDOGENE	957	1 VTVxNVxLYNR
TcCLB.403553.20001	unannotated trans-sialidase, putative|pseudogene (956)|1 VTVxNVxLYNR, GPIanchor|in-frame stop	unannotated trans-sialidase, putative	Newly Annotated	PSEUDOGENE	956	1 VTVxNVxLYNR, GPIanchor
TcCLB.419847.20001	unannotated trans-sialidase, putative|pseudogene (956)|in-frame stop	unannotated trans-sialidase, putative	Newly Annotated	PSEUDOGENE	956
TcCLB.465721.20001	unannotated trans-sialidase, putative|pseudogene (956)|in-frame stop	unannotated trans-sialidase, putative	Newly Annotated	PSEUDOGENE	956
TcCLB.450977.20001	unannotated trans-sialidase, putative|partial (955)|SigPep|in-frame stop	unannotated trans-sialidase, putative	Newly Annotated	PARTIAL	955	SigPep
TcCLB.480721.20001	unannotated trans-sialidase, putative|partial (955)|SigPep|in-frame stop	unannotated trans-sialidase, putative	Newly Annotated	PARTIAL	955	SigPep
TcCLB.398697.20001	unannotated trans-sialidase, putative|pseudogene (955)|in-frame stop	unannotated trans-sialidase, putative	Newly Annotated	PSEUDOGENE	955
TcCLB.507051.11	trans-sialidase, putative [7188.t00003]|partial (954)|SigPep	trans-sialidase, putative [7188.t00003]	Previously Annotated	PARTIAL	954	SigPep
TcCLB.417809.20001	unannotated trans-sialidase, putative|partial (954)|SigPep	unannotated trans-sialidase, putative	Newly Annotated	PARTIAL	954	SigPep
TcCLB.411773.20001	unannotated trans-sialidase, putative|pseudogene (954)	unannotated trans-sialidase, putative	Newly Annotated	PSEUDOGENE	954
TcCLB.413651.20001	unannotated trans-sialidase, putative|pseudogene (954)	unannotated trans-sialidase, putative	Newly Annotated	PSEUDOGENE	954
TcCLB.431431.20001	unannotated trans-sialidase, putative|pseudogene (954)	unannotated trans-sialidase, putative	Newly Annotated	PSEUDOGENE	954
TcCLB.474697.20001	unannotated trans-sialidase, putative|pseudogene (954)	unannotated trans-sialidase, putative	Newly Annotated	PSEUDOGENE	954
TcCLB.475967.20001	unannotated trans-sialidase, putative|pseudogene (954)	unannotated trans-sialidase, putative	Newly Annotated	PSEUDOGENE	954
TcCLB.481207.20001	unannotated trans-sialidase, putative|pseudogene (954)	unannotated trans-sialidase, putative	Newly Annotated	PSEUDOGENE	954
TcCLB.483449.20001	unannotated trans-sialidase, putative|pseudogene (954)	unannotated trans-sialidase, putative	Newly Annotated	PSEUDOGENE	954
TcCLB.439069.20001	unannotated trans-sialidase, putative|partial (953)|SigPep|in-frame stop	unannotated trans-sialidase, putative	Newly Annotated	PARTIAL	953	SigPep
TcCLB.461901.20001	unannotated trans-sialidase, putative|pseudogene (953)	unannotated trans-sialidase, putative	Newly Annotated	PSEUDOGENE	953
TcCLB.409613.20001	unannotated trans-sialidase, putative|pseudogene (952)|1 SxDxGxTW|in-frame stop	unannotated trans-sialidase, putative	Newly Annotated	PSEUDOGENE	952	1 SxDxGxTW
TcCLB.507779.20	trans-sialidase, putative [7466.t00002]|pseudogene (951)|1 VTVxNVxLYNR|in-frame stop	trans-sialidase (pseudogene), putative [7466.t00002]	Previously Annotated	PSEUDOGENE	951	1 VTVxNVxLYNR
TcCLB.508253.20	trans-sialidase, putative [7658.t00002]|pseudogene (951)|GPIanchor|in-frame stop	trans-sialidase (pseudogene), putative [7658.t00002]	Previously Annotated	PSEUDOGENE	951	GPIanchor
TcCLB.402703.20001	unannotated trans-sialidase, putative|partial (951)|SigPep	unannotated trans-sialidase, putative	Newly Annotated	PARTIAL	951	SigPep
TcCLB.495625.20001	unannotated trans-sialidase, putative|pseudogene (951)|in-frame stop	unannotated trans-sialidase, putative	Newly Annotated	PSEUDOGENE	951
TcCLB.417067.20001	unannotated trans-sialidase, putative|partial (948)|SigPep, 1 SxDxGxTW	unannotated trans-sialidase, putative	Newly Annotated	PARTIAL	948	SigPep, 1 SxDxGxTW
TcCLB.403583.20001	unannotated trans-sialidase, putative|pseudogene (948)	unannotated trans-sialidase, putative	Newly Annotated	PSEUDOGENE	948
TcCLB.408481.20001	unannotated trans-sialidase, putative|pseudogene (948)|1 VTVxNVxLYNR	unannotated trans-sialidase, putative	Newly Annotated	PSEUDOGENE	948	1 VTVxNVxLYNR
TcCLB.432741.20001	unannotated trans-sialidase, putative|pseudogene (948)|GPIanchor	unannotated trans-sialidase, putative	Newly Annotated	PSEUDOGENE	948	GPIanchor
TcCLB.416337.20001	unannotated trans-sialidase, putative|pseudogene (948)|in-frame stop	unannotated trans-sialidase, putative	Newly Annotated	PSEUDOGENE	948
TcCLB.427637.20001	unannotated trans-sialidase, putative|pseudogene (947)|in-frame stop	unannotated trans-sialidase, putative	Newly Annotated	PSEUDOGENE	947
TcCLB.481195.20001	unannotated trans-sialidase, putative|pseudogene (947)|in-frame stop	unannotated trans-sialidase, putative	Newly Annotated	PSEUDOGENE	947
TcCLB.474199.20001	unannotated trans-sialidase, putative|pseudogene (946)|in-frame stop	unannotated trans-sialidase, putative	Newly Annotated	PSEUDOGENE	946
TcCLB.474655.20001	unannotated trans-sialidase, putative|pseudogene (946)|in-frame stop	unannotated trans-sialidase, putative	Newly Annotated	PSEUDOGENE	946
TcCLB.410183.20001	unannotated trans-sialidase, putative|pseudogene (944)|1 SxDxGxTW|in-frame stop	unannotated trans-sialidase, putative	Newly Annotated	PSEUDOGENE	944	1 SxDxGxTW
[truncated: 1,386 more rows]

## Sheet: c. New and Modified TcTS
Assigned ID	Description	Assembly Note	Sequence Type	Length (NA)	Signifcant Motifs	Stop codon in translation?
[truncated: 1,987 more rows]

[truncated: 3 more sheets: d. TcTS Mapped to Chromosomes, e. Newly Annotated TcTS on CHR, f. 40 "model" genes]
