# Supplementary material for: Recombination-driven generation of the largest pathogen repository of antigen variants in the protozoan Trypanosoma cruzi
Source: BMC Genomics. 2016 Sep 13;17(1):729. doi: 10.1186/s12864-016-3037-z (PMC5020489; doi:10.1186/s12864-016-3037-z)
Supplement: Additional file 5: Table S2. — Proteomic Confirmation of TcTS. (a) Summary of proteomic analysis. The “Min” value represents the minimum number of proteins (and their peptides) that could account for all identified peptides (see “TOP PROTEIN” in b and c), while the “Max” value is the total number of proteins (and their peptides) that contain the identified peptides (e.g. isoforms and related proteins). (b) List of all identified TcTS proteins. (c) List of identified newly identified TcTS proteins. (XLSX 64 kb) [file 12864_2016_3037_MOESM5_ESM.xlsx]

## Sheet: Proteome Breakdown
	Proteins		Peptides
	Min	Max	Min	Max
Whole Proteome	2459	5130	10669	123407
All TcTS	156	782	213	2949
Newly annotated TcTS	70	264	140	2135
Validated, unique newly annotated TcTS	27	36	92	1627

## Sheet: All TcTS Proteins
Protein Group	Is Top?	Source	Sequence Id	Sequence Name	Total Peptides (Paris Guidelines)	Total Spectra
1	Yes	TOP PROTEIN	TcCLB.509495.30	trans-sialidase, putative [8114.t00003]|partial (2823)|SigPep, 1 SxDxGxTW, 1 VTVxNVxLYNR, TS Repeats	20	714
1	No	OTHER PROTEIN	TcCLB.403417.20001	unannotated trans-sialidase, putative|partial (695)|SigPep, 1 SxDxGxTW	5	207
1	No	OTHER PROTEIN	TcCLB.508501.320	trans-sialidase, putative [7753.t00032]|pseudogene (516)|1 SxDxGxTW	5	235
1	No	OTHER PROTEIN	TcCLB.443383.20001	unannotated trans-sialidase, putative|pseudogene (312)	2	123
1	No	OTHER PROTEIN	TcCLB.418425.20001	unannotated trans-sialidase, putative|pseudogene (363)|1 SxDxGxTW	2	128
1	No	OTHER PROTEIN	TcCLB.434015.20001	unannotated trans-sialidase, putative|partial (366)|SigPep, 1 SxDxGxTW	2	128
1	No	OTHER PROTEIN	TcCLB.506515.29	trans-sialidase, putative [6980.t00003]|pseudogene (817)|1 SxDxGxTW	2	128
1	No	OTHER PROTEIN	TcCLB.510055.20	trans-sialidase, putative [8288.t00002]|pseudogene (609)|1 SxDxGxTW	2	128
1	No	OTHER PROTEIN	TcCLB.508913.25	trans-sialidase, putative [7926.t00005]|partial (612)|SigPep	1	74
1	No	OTHER PROTEIN	TcCLB.510167.37	trans-sialidase, putative [8324.t00005]|pseudogene (606)|1 SxDxGxTW|in-frame stop	1	74
1	No	OTHER PROTEIN	TcCLB.453709.20001	unannotated trans-sialidase, putative|pseudogene (844)|1 VTVxNVxLYNR, TS Repeats	1	17
2	Yes	TOP PROTEIN	TcCLB.507137.20001	unannotated trans-sialidase, putative|pseudogene (3216)|1 SxDxGxTW, 1 VTVxNVxLYNR, TS Repeats	19	724
2	No	OTHER PROTEIN	TcCLB.506895.80	trans-sialidase, putative [7131.t00008]|pseudogene (990)|1 SxDxGxTW	10	394
2	No	OTHER PROTEIN	TcCLB.404809.20001	unannotated trans-sialidase, putative|pseudogene (1212)|1 VTVxNVxLYNR	6	193
2	No	OTHER PROTEIN	TcCLB.482803.20001	unannotated trans-sialidase, putative|pseudogene (939)|1 VTVxNVxLYNR, TS Repeats	5	126
2	No	OTHER PROTEIN	TcCLB.401569.10	trans-sialidase, putative [295.t00001]|pseudogene (1173)|1 VTVxNVxLYNR, TS Repeats	3	43
3	Yes	TOP PROTEIN	TcCLB.506923.10	trans-sialidase, putative [5412.t00001]|pseudogene (2676)|1 SxDxGxTW, 1 VTVxNVxLYNR|in-frame stop	18	585
4	Yes	TOP PROTEIN	TcCLB.507085.30	trans-sialidase, putative [7202.t00003]|partial (2679)|SigPep, 1 SxDxGxTW, 1 VTVxNVxLYNR, TS Repeats	16	598
5	Yes	TOP PROTEIN	TcCLB.510787.10	trans-sialidase, putative [8498.t00001]|partial (3615)|SigPep, 1 SxDxGxTW, 1 VTVxNVxLYNR, TS Repeats	16	607
6	Yes	TOP PROTEIN	TcCLB.508857.30	trans-sialidase, putative [7901.t00003]|partial (2157)|SigPep, 1 SxDxGxTW	12	398
6	No	OTHER PROTEIN	TcCLB.508859.118	trans-sialidase, putative [7902.t00013]|partial (1663)|SigPep, 1 SxDxGxTW	10	326
6	No	OTHER PROTEIN	TcCLB.508089.10	trans-sialidase, putative [7595.t00001]|pseudogene (2154)|1 SxDxGxTW	9	296
6	No	OTHER PROTEIN	TcCLB.504723.20001	unannotated trans-sialidase, putative|pseudogene (3852)|1 SxDxGxTW|in-frame stop	8	222
7	Yes	TOP PROTEIN	TcCLB.462815.20001	unannotated trans-sialidase, putative|pseudogene (1257)|1 VTVxNVxLYNR	12	437
7	No	OTHER PROTEIN	TcCLB.442771.20001	unannotated trans-sialidase, putative|pseudogene (915)|1 VTVxNVxLYNR	8	309
8	Yes	TOP PROTEIN	TcCLB.507979.30	trans-sialidase, putative [7554.t00003]|partial (2505)|SigPep, 1 SxDxGxTW, 1 VTVxNVxLYNR	10	430
8	No	OTHER PROTEIN	TcCLB.511323.10	trans-sialidase, putative [8661.t00001]|partial (2469)|SigPep, 1 SxDxGxTW, 1 VTVxNVxLYNR	7	337
8	No	OTHER PROTEIN	TcCLB.508913.10	trans-sialidase, putative [7926.t00001]|partial (2421)|SigPep, 1 SxDxGxTW, 1 VTVxNVxLYNR|in-frame stop	5	236
8	No	OTHER PROTEIN	TcCLB.510055.10	trans-sialidase, putative [8288.t00001]|pseudogene (966)|1 VTVxNVxLYNR	4	265
8	No	OTHER PROTEIN	TcCLB.419955.20001	unannotated trans-sialidase, putative|pseudogene (920)|1 SxDxGxTW	3	27
9	Yes	TOP PROTEIN	TcCLB.505931.30	trans-sialidase, putative [6741.t00003]|pseudogene (2085)|1 SxDxGxTW	10	238
10	Yes	TOP PROTEIN	TcCLB.506975.80	trans-sialidase, putative [7159.t00008]|partial (2121)|SigPep, 1 SxDxGxTW	10	398
11	Yes	TOP PROTEIN	TcCLB.509817.50	trans-sialidase, putative [8213.t00005]|partial (2148)|SigPep, 1 SxDxGxTW	10	310
12	Yes	TOP PROTEIN	TcCLB.446785.20001	unannotated trans-sialidase, putative|pseudogene (1626)|1 SxDxGxTW	9	130
13	Yes	TOP PROTEIN	TcCLB.403095.20001	unannotated trans-sialidase, putative|pseudogene (1140)|1 SxDxGxTW	9	417
14	Yes	TOP PROTEIN	TcCLB.503993.10	trans-sialidase, putative [4855.t00001]|partial (2076)|SigPep, 1 SxDxGxTW	9	347
15	Yes	TOP PROTEIN	TcCLB.507611.260	trans-sialidase, putative [7402.t00026]|pseudogene (2316)|1 SxDxGxTW|in-frame stop	8	214
16	Yes	TOP PROTEIN	TcCLB.508297.7	trans-sialidase, putative [5567.t00008]|partial (1338)|SigPep, 1 SxDxGxTW	7	96
17	Yes	TOP PROTEIN	TcCLB.506683.240	trans-sialidase, putative [7053.t00024]|full Length (2214)|SigPep, GPIanchor	6	45
17	No	OTHER PROTEIN	TcCLB.511309.80	trans-sialidase, putative [8655.t00008]|full Length (2217)|SigPep, GPIanchor|in-frame stop	5	41
17	No	OTHER PROTEIN	TcCLB.446163.20001	unannotated trans-sialidase, putative|pseudogene (663)|GPIanchor	2	23
17	No	OTHER PROTEIN	TcCLB.416041.14	trans-sialidase, putative [12865.t00005]|partial (1776)|SigPep	3	18
18	Yes	TOP PROTEIN	TcCLB.435835.20001	unannotated trans-sialidase, putative|pseudogene (1251)	7	26
18	No	OTHER PROTEIN	TcCLB.511855.10	trans-sialidase, putative [8808.t00001]|pseudogene (1314)|GPIanchor	6	25
18	No	OTHER PROTEIN	TcCLB.455393.20001	unannotated trans-sialidase, putative|pseudogene (828)|GPIanchor	4	17
18	No	OTHER PROTEIN	TcCLB.484097.20001	unannotated trans-sialidase, putative|pseudogene (1071)	4	17
18	No	OTHER PROTEIN	TcCLB.398993.20001	unannotated trans-sialidase, putative|pseudogene (975)|in-frame stop	4	14
18	No	OTHER PROTEIN	TcCLB.484719.20001	unannotated trans-sialidase, putative|pseudogene (1515)	3	13
18	No	OTHER PROTEIN	TcCLB.422487.20001	unannotated trans-sialidase, putative|pseudogene (666)|GPIanchor	3	12
18	No	OTHER PROTEIN	TcCLB.469391.20001	unannotated trans-sialidase, putative|pseudogene (1044)|GPIanchor|in-frame stop	3	12
18	No	OTHER PROTEIN	TcCLB.442957.20001	unannotated trans-sialidase, putative|pseudogene (837)	2	10
18	No	OTHER PROTEIN	TcCLB.423791.20001	unannotated trans-sialidase, putative|pseudogene (1500)|in-frame stop	2	6
18	No	OTHER PROTEIN	TcCLB.425589.20001	unannotated trans-sialidase, putative|pseudogene (1038)	2	6
18	No	OTHER PROTEIN	TcCLB.476455.20001	unannotated trans-sialidase, putative|pseudogene (1077)	2	6
18	No	OTHER PROTEIN	TcCLB.483449.20001	unannotated trans-sialidase, putative|pseudogene (954)	2	8
18	No	OTHER PROTEIN	TcCLB.507981.10	trans-sialidase, putative [7555.t00001]|pseudogene (1074)|GPIanchor|in-frame stop	2	5
18	No	OTHER PROTEIN	TcCLB.507091.1000100	trans-sialidase, putative [7205.t00010]|full Length (2776)|SigPep, 1 VTVxNVxLYNR, GPIanchor|in-frame stop	1	7
18	No	OTHER PROTEIN	TcCLB.404317.20001	unannotated trans-sialidase, putative|pseudogene (981)	1	1
18	No	OTHER PROTEIN	TcCLB.421361.20001	unannotated trans-sialidase, putative|partial (1143)|SigPep	1	1
18	No	OTHER PROTEIN	TcCLB.442175.20001	unannotated trans-sialidase, putative|pseudogene (972)	1	1
18	No	OTHER PROTEIN	TcCLB.467949.20001	unannotated trans-sialidase, putative|partial (1143)|SigPep	1	1
18	No	OTHER PROTEIN	TcCLB.471467.20001	unannotated trans-sialidase, putative|partial (1116)|SigPep	1	1
18	No	OTHER PROTEIN	TcCLB.477625.20001	unannotated trans-sialidase, putative|partial (1071)|SigPep	1	1
18	No	OTHER PROTEIN	TcCLB.487653.20001	unannotated trans-sialidase, putative|partial (1017)|SigPep	1	1
18	No	OTHER PROTEIN	TcCLB.498393.20001	unannotated trans-sialidase, putative|pseudogene (846)	1	1
18	No	OTHER PROTEIN	TcCLB.503609.10	trans-sialidase, putative [4663.t00001]|partial (1229)|SigPep|in-frame stop	1	1
18	No	OTHER PROTEIN	TcCLB.505949.100	trans-sialidase, putative [6747.t00010]|full Length (2652)|SigPep, 1 VTVxNVxLYNR, GPIanchor|in-frame stop	1	1
18	No	OTHER PROTEIN	TcCLB.506279.250	trans-sialidase, putative [6882.t00025]|pseudogene (2535)|1 VTVxNVxLYNR, GPIanchor|in-frame stop	1	1
18	No	OTHER PROTEIN	TcCLB.508103.30	trans-sialidase, putative [7600.t00003]|full Length (2595)|SigPep, GPIanchor	1	1
18	No	OTHER PROTEIN	TcCLB.508247.90	trans-sialidase, putative [7655.t00009]|full Length (2448)|SigPep, 1 VTVxNVxLYNR, GPIanchor	1	1
18	No	OTHER PROTEIN	TcCLB.508261.80	trans-sialidase, putative [7662.t00008]|full Length (2832)|SigPep, 1 VTVxNVxLYNR, GPIanchor|in-frame stop	1	1
18	No	OTHER PROTEIN	TcCLB.508853.20	trans-sialidase, putative [7899.t00002]|full Length (2619)|SigPep, 1 VTVxNVxLYNR, GPIanchor	1	1
18	No	OTHER PROTEIN	TcCLB.509753.90	trans-sialidase, putative [8191.t00009]|full Length (2493)|SigPep, 1 VTVxNVxLYNR, GPIanchor|in-frame stop	1	1
18	No	OTHER PROTEIN	TcCLB.509971.90	trans-sialidase, putative [8260.t00010]|partial (1128)|SigPep	1	1
18	No	OTHER PROTEIN	TcCLB.510363.60	trans-sialidase, putative [8372.t00006]|full Length (2556)|SigPep, GPIanchor|in-frame stop	1	1
18	No	OTHER PROTEIN	TcCLB.510371.90	trans-sialidase, putative [8374.t00009]|full Length (2457)|SigPep, 1 VTVxNVxLYNR, GPIanchor	1	1
18	No	OTHER PROTEIN	TcCLB.510483.210	trans-sialidase, putative [8406.t00021]|full Length (2532)|SigPep, GPIanchor|in-frame stop	1	1
18	No	OTHER PROTEIN	TcCLB.511173.130	trans-sialidase, putative [8613.t00013]|full Length (2805)|SigPep, 1 VTVxNVxLYNR, GPIanchor	1	1
18	No	OTHER PROTEIN	TcCLB.511173.470	trans-sialidase, putative [8613.t00047]|full Length (2799)|SigPep, 1 VTVxNVxLYNR, GPIanchor	1	1
18	No	OTHER PROTEIN	TcCLB.511173.80	trans-sialidase, putative [8613.t00008]|full Length (2805)|SigPep, 1 VTVxNVxLYNR, GPIanchor	1	1
18	No	OTHER PROTEIN	TcCLB.511603.90	trans-sialidase, putative [6162.t00009]|full Length (2739)|SigPep, 1 VTVxNVxLYNR, GPIanchor	1	1
18	No	OTHER PROTEIN	TcCLB.511643.70	trans-sialidase, putative [8743.t00007]|full Length (2763)|SigPep, 1 VTVxNVxLYNR, GPIanchor	1	1
18	No	OTHER PROTEIN	TcCLB.407695.20001	unannotated trans-sialidase, putative|pseudogene (1422)	1	3
18	No	OTHER PROTEIN	TcCLB.424145.20001	unannotated trans-sialidase, putative|pseudogene (1077)|1 VTVxNVxLYNR	1	3
18	No	OTHER PROTEIN	TcCLB.435807.20001	unannotated trans-sialidase, putative|pseudogene (855)|in-frame stop	1	3
18	No	OTHER PROTEIN	TcCLB.439991.10	trans-sialidase, putative [2398.t00001]|pseudogene (1407)|in-frame stop	1	3
18	No	OTHER PROTEIN	TcCLB.440327.20001	unannotated trans-sialidase, putative|pseudogene (936)	1	3
18	No	OTHER PROTEIN	TcCLB.453767.20	trans-sialidase, putative [3108.t00002]|full Length (2805)|SigPep, 1 VTVxNVxLYNR, GPIanchor|in-frame stop	1	3
18	No	OTHER PROTEIN	TcCLB.460625.9	trans-sialidase, putative [3425.t00001]|pseudogene (1248)|in-frame stop	1	3
18	No	OTHER PROTEIN	TcCLB.468423.20001	unannotated trans-sialidase, putative|pseudogene (1527)|in-frame stop	1	3
18	No	OTHER PROTEIN	TcCLB.469715.20001	unannotated trans-sialidase, putative|pseudogene (642)	1	3
18	No	OTHER PROTEIN	TcCLB.497115.20001	unannotated trans-sialidase, putative|pseudogene (984)	1	3
18	No	OTHER PROTEIN	TcCLB.503717.10	trans-sialidase, putative [4717.t00001]|full Length (2736)|SigPep, 1 VTVxNVxLYNR, GPIanchor	1	3
18	No	OTHER PROTEIN	TcCLB.503717.120	trans-sialidase, putative [4717.t00012]|full Length (2415)|SigPep, 1 VTVxNVxLYNR, GPIanchor	1	3
18	No	OTHER PROTEIN	TcCLB.503827.100	trans-sialidase, putative [4772.t00010]|full Length (2874)|SigPep, 1 VTVxNVxLYNR, GPIanchor	1	3
18	No	OTHER PROTEIN	TcCLB.505655.10	trans-sialidase, putative [6672.t00001]|pseudogene (2241)|1 VTVxNVxLYNR, GPIanchor|in-frame stop	1	3
18	No	OTHER PROTEIN	TcCLB.506245.100060	trans-sialidase, putative [6868.t00006]|full Length (2838)|SigPep, 1 VTVxNVxLYNR, GPIanchor|in-frame stop	1	3
18	No	OTHER PROTEIN	TcCLB.506613.1000150	trans-sialidase, putative [7021.t00015]|partial (2044)|SigPep|in-frame stop	1	3
18	No	OTHER PROTEIN	TcCLB.506613.40	trans-sialidase, putative [7021.t00004]|full Length (2868)|SigPep, 1 VTVxNVxLYNR, GPIanchor	1	3
18	No	OTHER PROTEIN	TcCLB.506737.90	trans-sialidase, putative [7075.t00009]|full Length (2682)|SigPep, 1 VTVxNVxLYNR, GPIanchor	1	3
18	No	OTHER PROTEIN	TcCLB.506741.100	trans-sialidase, putative [7077.t00010]|full Length (2685)|SigPep, 1 VTVxNVxLYNR, GPIanchor	1	3
18	No	OTHER PROTEIN	TcCLB.506757.60	trans-sialidase, putative [7084.t00006]|full Length (2424)|SigPep, 1 VTVxNVxLYNR, GPIanchor	1	3
18	No	OTHER PROTEIN	TcCLB.506789.20	trans-sialidase, putative [7098.t00002]|full Length (2832)|SigPep, 1 VTVxNVxLYNR, GPIanchor	1	3
18	No	OTHER PROTEIN	TcCLB.506813.190	trans-sialidase, putative [5397.t00019]|full Length (2862)|SigPep, 1 VTVxNVxLYNR, GPIanchor	1	3
18	No	OTHER PROTEIN	TcCLB.506951.80	trans-sialidase, putative [5418.t00008]|full Length (2673)|SigPep, 1 VTVxNVxLYNR, GPIanchor	1	3
18	No	OTHER PROTEIN	TcCLB.506973.120	trans-sialidase, putative [5421.t00012]|full Length (2691)|SigPep, 1 VTVxNVxLYNR, GPIanchor	1	3
18	No	OTHER PROTEIN	TcCLB.507071.230	trans-sialidase, putative [7195.t00023]|full Length (2775)|SigPep, 1 VTVxNVxLYNR, GPIanchor	1	3
18	No	OTHER PROTEIN	TcCLB.507747.180	trans-sialidase, putative [7455.t00018]|full Length (2673)|SigPep, 1 VTVxNVxLYNR, GPIanchor	1	3
18	No	OTHER PROTEIN	TcCLB.507987.10	trans-sialidase, putative [7558.t00001]|pseudogene (1110)|1 VTVxNVxLYNR, GPIanchor	1	3
18	No	OTHER PROTEIN	TcCLB.507997.30	trans-sialidase, putative [7563.t00003]|full Length (2535)|SigPep, 1 VTVxNVxLYNR, GPIanchor	1	3
18	No	OTHER PROTEIN	TcCLB.508011.90	trans-sialidase, putative [7568.t00009]|full Length (2796)|SigPep, 1 VTVxNVxLYNR, GPIanchor|in-frame stop	1	3
18	No	OTHER PROTEIN	TcCLB.508013.40	trans-sialidase, putative [5531.t00004]|full Length (2850)|SigPep, 1 VTVxNVxLYNR, GPIanchor	1	3
18	No	OTHER PROTEIN	TcCLB.508097.40	trans-sialidase, putative [7597.t00004]|full Length (2778)|SigPep, 1 VTVxNVxLYNR, GPIanchor|in-frame stop	1	3
18	No	OTHER PROTEIN	TcCLB.508121.150	trans-sialidase, putative [7608.t00015]|full Length (2670)|SigPep, 1 VTVxNVxLYNR, GPIanchor	1	3
18	No	OTHER PROTEIN	TcCLB.509031.20	trans-sialidase, putative [7971.t00002]|partial (1497)|SigPep	1	3
18	No	OTHER PROTEIN	TcCLB.509031.3	trans-sialidase, putative [7971.t00004]|partial (1437)|SigPep	1	3
18	No	OTHER PROTEIN	TcCLB.509251.20	trans-sialidase, putative [8050.t00002]|full Length (2625)|SigPep, 1 VTVxNVxLYNR, GPIanchor	1	3
18	No	OTHER PROTEIN	TcCLB.509527.120	trans-sialidase, putative [8124.t00012]|full Length (2775)|SigPep, 1 VTVxNVxLYNR, GPIanchor	1	3
18	No	OTHER PROTEIN	TcCLB.509657.70	trans-sialidase, putative [8160.t00007]|pseudogene (1413)|GPIanchor|in-frame stop	1	3
18	No	OTHER PROTEIN	TcCLB.509665.100030	trans-sialidase, putative [8163.t00003]|full Length (2856)|SigPep, 1 VTVxNVxLYNR, GPIanchor|in-frame stop	1	3
18	No	OTHER PROTEIN	TcCLB.509753.100020	trans-sialidase, putative [8191.t00002]|full Length (2729)|SigPep, 1 VTVxNVxLYNR, GPIanchor|in-frame stop	1	3
18	No	OTHER PROTEIN	TcCLB.509753.270	trans-sialidase, putative [8191.t00027]|full Length (2721)|SigPep, 1 VTVxNVxLYNR, GPIanchor|in-frame stop	1	3
18	No	OTHER PROTEIN	TcCLB.509897.1000160	trans-sialidase, putative [8235.t00016]|full Length (2617)|SigPep, 1 VTVxNVxLYNR, GPIanchor|in-frame stop	1	3
18	No	OTHER PROTEIN	TcCLB.509897.70	trans-sialidase, putative [8235.t00007]|full Length (2778)|SigPep, 1 VTVxNVxLYNR, GPIanchor	1	3
18	No	OTHER PROTEIN	TcCLB.509899.100	trans-sialidase, putative [8236.t00010]|full Length (2640)|SigPep, 1 VTVxNVxLYNR, GPIanchor	1	3
18	No	OTHER PROTEIN	TcCLB.509899.40	trans-sialidase, putative [8236.t00004]|full Length (2628)|SigPep, 1 VTVxNVxLYNR, GPIanchor|in-frame stop	1	3
18	No	OTHER PROTEIN	TcCLB.510061.30	trans-sialidase, putative [8289.t00003]|full Length (2619)|SigPep, 1 VTVxNVxLYNR, GPIanchor	1	3
18	No	OTHER PROTEIN	TcCLB.510197.100030	trans-sialidase, putative [8332.t00003]|full Length (2509)|SigPep, 1 VTVxNVxLYNR, GPIanchor|in-frame stop	1	3
18	No	OTHER PROTEIN	TcCLB.510197.130	trans-sialidase, putative [8332.t00013]|full Length (2871)|SigPep, 1 VTVxNVxLYNR, GPIanchor	1	3
18	No	OTHER PROTEIN	TcCLB.510197.180	trans-sialidase, putative [8332.t00018]|full Length (2871)|SigPep, 1 VTVxNVxLYNR, GPIanchor	1	3
18	No	OTHER PROTEIN	TcCLB.510201.10	trans-sialidase, putative [8333.t00001]|full Length (2877)|SigPep, 1 VTVxNVxLYNR, GPIanchor	1	3
18	No	OTHER PROTEIN	TcCLB.510279.230	trans-sialidase, putative [8353.t00023]|full Length (2898)|SigPep, 1 VTVxNVxLYNR, GPIanchor	1	3
18	No	OTHER PROTEIN	TcCLB.510279.320	trans-sialidase, putative [8353.t00032]|full Length (2733)|SigPep, 1 VTVxNVxLYNR, GPIanchor	1	3
18	No	OTHER PROTEIN	TcCLB.510359.530	trans-sialidase, putative [8370.t00053]|full Length (2436)|SigPep, 1 VTVxNVxLYNR, GPIanchor	1	3
18	No	OTHER PROTEIN	TcCLB.510625.40	trans-sialidase, putative [8449.t00004]|full Length (2715)|SigPep, 1 VTVxNVxLYNR, GPIanchor	1	3
18	No	OTHER PROTEIN	TcCLB.510713.90	trans-sialidase, putative [8471.t00009]|full Length (2655)|SigPep, 1 VTVxNVxLYNR, GPIanchor	1	3
18	No	OTHER PROTEIN	TcCLB.511221.60	trans-sialidase, putative [8626.t00006]|full Length (2769)|SigPep, 1 VTVxNVxLYNR, GPIanchor	1	3
18	No	OTHER PROTEIN	TcCLB.511255.1000110	trans-sialidase, putative [8635.t00011]|full Length (2591)|SigPep, 1 VTVxNVxLYNR, GPIanchor|in-frame stop	1	3
18	No	OTHER PROTEIN	TcCLB.511349.20	trans-sialidase, putative [8667.t00002]|full Length (2790)|SigPep, 1 VTVxNVxLYNR, GPIanchor|in-frame stop	1	3
18	No	OTHER PROTEIN	TcCLB.511675.10	trans-sialidase, putative [8750.t00001]|full Length (2415)|SigPep, 1 VTVxNVxLYNR, GPIanchor|in-frame stop	1	3
18	No	OTHER PROTEIN	TcCLB.511797.110	trans-sialidase, putative [8790.t00011]|full Length (2607)|SigPep, 1 VTVxNVxLYNR, GPIanchor	1	3
18	No	OTHER PROTEIN	TcCLB.511917.10	trans-sialidase, putative [8826.t00001]|pseudogene (2268)|1 VTVxNVxLYNR, GPIanchor	1	3
18	No	OTHER PROTEIN	TcCLB.511921.100	trans-sialidase, putative [8828.t00010]|full Length (2646)|SigPep, 1 VTVxNVxLYNR, GPIanchor|in-frame stop	1	3
18	No	OTHER PROTEIN	TcCLB.511921.50	trans-sialidase, putative [8828.t00005]|full Length (2796)|SigPep, GPIanchor	1	3
18	No	OTHER PROTEIN	TcCLB.511923.1000100	trans-sialidase, putative [8829.t00010]|full Length (2576)|SigPep, 1 VTVxNVxLYNR, GPIanchor|in-frame stop	1	3
18	No	OTHER PROTEIN	TcCLB.438055.20001	unannotated trans-sialidase, putative|pseudogene (357)|GPIanchor	1	2
18	No	OTHER PROTEIN	TcCLB.466203.20001	unannotated trans-sialidase, putative|pseudogene (357)|GPIanchor	1	2
19	Yes	TOP PROTEIN	TcCLB.451479.20001	unannotated trans-sialidase, putative|pseudogene (621)	6	105
20	Yes	TOP PROTEIN	TcCLB.506841.20	trans-sialidase, putative [5401.t00002]|pseudogene (2358)|1 SxDxGxTW, GPIanchor	7	62
21	Yes	TOP PROTEIN	TcCLB.505059.20001	unannotated trans-sialidase, putative|partial (3172)|SigPep, 1 SxDxGxTW|in-frame stop	6	121
21	No	OTHER PROTEIN	TcCLB.506171.100060	trans-sialidase, putative [5340.t00006]|full Length (2213)|SigPep, GPIanchor|in-frame stop	5	48
21	No	OTHER PROTEIN	TcCLB.507949.190	trans-sialidase, putative [7540.t00019]|full Length (2217)|SigPep, GPIanchor|in-frame stop	4	32
22	Yes	TOP PROTEIN	TcCLB.511759.100020	trans-sialidase, putative [6196.t00002]|full Length (2209)|SigPep, GPIanchor|in-frame stop	6	121
23	Yes	TOP PROTEIN	TcCLB.481751.20001	unannotated trans-sialidase, putative|pseudogene (903)|GPIanchor	4	72
23	No	OTHER PROTEIN	TcCLB.403501.20001	unannotated trans-sialidase, putative|pseudogene (677)|GPIanchor|in-frame stop	2	22
23	No	OTHER PROTEIN	TcCLB.405575.20001	unannotated trans-sialidase, putative|pseudogene (482)|GPIanchor|in-frame stop	1	2
23	No	OTHER PROTEIN	TcCLB.462533.20001	unannotated trans-sialidase, putative|pseudogene (285)|GPIanchor	1	2
23	No	OTHER PROTEIN	TcCLB.510479.20001	unannotated trans-sialidase, putative|pseudogene (315)|GPIanchor	1	2
24	Yes	TOP PROTEIN	TcCLB.452163.20001	unannotated trans-sialidase, putative|pseudogene (1060)|in-frame stop	6	44
24	No	OTHER PROTEIN	TcCLB.417701.20001	unannotated trans-sialidase, putative|pseudogene (384)|GPIanchor	1	2
24	No	OTHER PROTEIN	TcCLB.451835.20001	unannotated trans-sialidase, putative|pseudogene (998)|1 VTVxNVxLYNR, GPIanchor|in-frame stop	1	2
24	No	OTHER PROTEIN	TcCLB.504081.540	trans-sialidase, putative [4899.t00054]|full Length (2364)|SigPep, 1 VTVxNVxLYNR, GPIanchor	1	2
24	No	OTHER PROTEIN	TcCLB.508165.200	trans-sialidase, putative [7621.t00020]|full Length (2703)|SigPep, 1 VTVxNVxLYNR, GPIanchor|in-frame stop	1	2
24	No	OTHER PROTEIN	TcCLB.511197.10	trans-sialidase, putative [6071.t00001]|pseudogene (1860)|1 VTVxNVxLYNR, GPIanchor	1	2
25	Yes	TOP PROTEIN	TcCLB.506231.10	trans-sialidase, putative [5347.t00001]|pseudogene (984)|GPIanchor	4	46
26	Yes	TOP PROTEIN	TcCLB.486951.20001	unannotated trans-sialidase, putative|pseudogene (1184)|1 SxDxGxTW, 1 VTVxNVxLYNR|in-frame stop	5	116
26	Yes	CO-TOP PROTEIN	TcCLB.488591.20001	unannotated trans-sialidase, putative|pseudogene (1344)|1 SxDxGxTW	5	116
26	No	OTHER PROTEIN	TcCLB.410709.20001	unannotated trans-sialidase, putative|pseudogene (960)|1 SxDxGxTW	4	115
26	No	OTHER PROTEIN	TcCLB.506809.10	trans-sialidase, putative [5395.t00001]|full Length (2262)|SigPep, 1 SxDxGxTW, 1 VTVxNVxLYNR, GPIanchor|in-frame stop	4	115
26	No	OTHER PROTEIN	TcCLB.422127.20001	unannotated trans-sialidase, putative|pseudogene (1164)|1 VTVxNVxLYNR	3	111
26	No	OTHER PROTEIN	TcCLB.507839.40	trans-sialidase, putative [7493.t00004]|full Length (2262)|SigPep, 1 SxDxGxTW, 1 VTVxNVxLYNR, GPIanchor	3	111
26	No	OTHER PROTEIN	TcCLB.509821.20	trans-sialidase, putative [8215.t00002]|full Length (2268)|SigPep, 1 VTVxNVxLYNR, GPIanchor|in-frame stop	3	111
26	No	OTHER PROTEIN	TcCLB.503759.10	trans-sialidase, putative [4738.t00001]|full Length (2274)|SigPep, 1 SxDxGxTW, 1 VTVxNVxLYNR, GPIanchor	3	28
26	No	OTHER PROTEIN	TcCLB.472891.20001	unannotated trans-sialidase, putative|pseudogene (906)|1 VTVxNVxLYNR, GPIanchor	2	108
26	No	OTHER PROTEIN	TcCLB.509631.120	trans-sialidase, putative [8156.t00012]|full Length (2145)|SigPep, 1 VTVxNVxLYNR, GPIanchor|in-frame stop	2	91
26	No	OTHER PROTEIN	TcCLB.511911.10	trans-sialidase, putative [8825.t00001]|partial (2211)|SigPep, 1 SxDxGxTW, 1 VTVxNVxLYNR	2	91
26	No	OTHER PROTEIN	TcCLB.432995.9	trans-sialidase, putative [2022.t00001]|pseudogene (1331)|1 SxDxGxTW	2	24
26	No	OTHER PROTEIN	TcCLB.504945.20001	unannotated trans-sialidase, putative|partial (2487)|SigPep, 1 SxDxGxTW, 1 VTVxNVxLYNR|in-frame stop	2	24
26	No	OTHER PROTEIN	TcCLB.435839.20001	unannotated trans-sialidase, putative|pseudogene (975)|1 VTVxNVxLYNR, GPIanchor	1	21
26	No	OTHER PROTEIN	TcCLB.459061.10	trans-sialidase, putative [3357.t00001]|pseudogene (789)|1 VTVxNVxLYNR, GPIanchor	1	21
26	No	OTHER PROTEIN	TcCLB.504393.30	trans-sialidase, putative [6276.t00003]|full Length (2256)|SigPep, GPIanchor|in-frame stop	1	21
26	No	OTHER PROTEIN	TcCLB.507047.40	trans-sialidase, putative [5430.t00004]|full Length (2274)|SigPep, 1 SxDxGxTW, GPIanchor	1	21
26	No	OTHER PROTEIN	TcCLB.511311.30	trans-sialidase, putative [8656.t00003]|pseudogene (2109)|1 SxDxGxTW, GPIanchor	1	21
26	No	OTHER PROTEIN	TcCLB.511311.7	trans-sialidase, putative [8656.t00010]|partial (2037)|SigPep, 1 SxDxGxTW	1	21
26	No	OTHER PROTEIN	TcCLB.402115.20001	unannotated trans-sialidase, putative|pseudogene (1029)|1 SxDxGxTW	1	87
26	No	OTHER PROTEIN	TcCLB.430499.20001	unannotated trans-sialidase, putative|pseudogene (1104)|GPIanchor	1	87
26	No	OTHER PROTEIN	TcCLB.485713.20001	unannotated trans-sialidase, putative|full Length (2241)|SigPep, 1 SxDxGxTW, GPIanchor	1	87
26	No	OTHER PROTEIN	TcCLB.507859.100080	trans-sialidase, putative [7503.t00008]|partial (2198)|SigPep|in-frame stop	1	87
26	No	OTHER PROTEIN	TcCLB.511255.341	trans-sialidase, putative [8635.t00079]|pseudogene (1947)|1 VTVxNVxLYNR|in-frame stop	1	87
26	No	OTHER PROTEIN	TcCLB.511667.80	trans-sialidase, putative [6178.t00008]|full Length (2478)|SigPep, 1 SxDxGxTW, 1 VTVxNVxLYNR, GPIanchor|in-frame stop	1	87
26	No	OTHER PROTEIN	TcCLB.511757.100	trans-sialidase, putative [8776.t00009]|partial (1719)|SigPep, 1 SxDxGxTW	1	87
26	No	OTHER PROTEIN	TcCLB.415475.20001	unannotated trans-sialidase, putative|pseudogene (981)|1 SxDxGxTW|in-frame stop	1	1
26	No	OTHER PROTEIN	TcCLB.445087.20001	unannotated trans-sialidase, putative|pseudogene (1131)|1 SxDxGxTW|in-frame stop	1	1
26	No	OTHER PROTEIN	TcCLB.457601.20001	unannotated trans-sialidase, putative|pseudogene (1075)|1 SxDxGxTW|in-frame stop	1	1
26	No	OTHER PROTEIN	TcCLB.486303.20001	unannotated trans-sialidase, putative|partial (1584)|SigPep, 1 SxDxGxTW|in-frame stop	1	1
26	No	OTHER PROTEIN	TcCLB.505597.20001	unannotated trans-sialidase, putative|partial (2200)|SigPep, 1 SxDxGxTW|in-frame stop	1	1
26	No	OTHER PROTEIN	TcCLB.506455.30	trans-sialidase, putative [5369.t00003]|full Length (2262)|SigPep, 1 SxDxGxTW, 1 VTVxNVxLYNR, GPIanchor	1	1
26	No	OTHER PROTEIN	TcCLB.506971.30	trans-sialidase, putative [7158.t00003]|pseudogene (1989)|1 SxDxGxTW|in-frame stop	1	1
26	No	OTHER PROTEIN	TcCLB.508261.1000150	trans-sialidase, putative [7662.t00015]|partial (2173)|SigPep, 1 SxDxGxTW|in-frame stop	1	1
26	No	OTHER PROTEIN	TcCLB.508389.70	trans-sialidase, putative [7710.t00007]|pseudogene (2073)|1 SxDxGxTW|in-frame stop	1	1
26	No	OTHER PROTEIN	TcCLB.509195.80	trans-sialidase, putative [8031.t00008]|partial (2196)|SigPep, 1 SxDxGxTW|in-frame stop	1	1
26	No	OTHER PROTEIN	TcCLB.510387.60	trans-sialidase, putative [8379.t00006]|partial (2268)|SigPep, 1 SxDxGxTW|in-frame stop	1	1
26	No	OTHER PROTEIN	TcCLB.511377.20	trans-sialidase, putative [6106.t00002]|pseudogene (2193)|1 SxDxGxTW|in-frame stop	1	1
26	No	OTHER PROTEIN	TcCLB.403031.20001	unannotated trans-sialidase, putative|pseudogene (1062)|1 SxDxGxTW	1	3
26	No	OTHER PROTEIN	TcCLB.417871.20001	unannotated trans-sialidase, putative|pseudogene (1083)|1 SxDxGxTW	1	3
26	No	OTHER PROTEIN	TcCLB.510461.20	trans-sialidase, putative [8397.t00002]|partial (2199)|SigPep|in-frame stop	1	3
26	No	OTHER PROTEIN	TcCLB.510463.1000180	trans-sialidase, putative [8398.t00018]|partial (2266)|SigPep|in-frame stop	1	3
26	No	OTHER PROTEIN	TcCLB.510463.1000211	trans-sialidase, putative [8398.t00032]|partial (2265)|SigPep|in-frame stop	1	3
27	Yes	TOP PROTEIN	TcCLB.506961.25	trans-sialidase, putative [7153.t00019]|partial (3135)|SigPep, 1 SxDxGxTW	5	89
27	No	OTHER PROTEIN	TcCLB.504459.20001	unannotated trans-sialidase, putative|partial (2328)|SigPep, 1 SxDxGxTW|in-frame stop	3	68
28	Yes	TOP PROTEIN	TcCLB.506911.30	trans-sialidase, putative [7139.t00003]|full Length (2406)|SigPep, 1 SxDxGxTW, 1 VTVxNVxLYNR, GPIanchor	5	10
28	No	OTHER PROTEIN	TcCLB.508221.790	trans-sialidase, putative [7644.t00079]|full Length (2376)|SigPep, 1 VTVxNVxLYNR, GPIanchor	4	8
28	No	OTHER PROTEIN	TcCLB.508165.40	trans-sialidase, putative [7621.t00004]|full Length (2538)|SigPep, 1 VTVxNVxLYNR, GPIanchor|in-frame stop	2	3
28	No	OTHER PROTEIN	TcCLB.508761.200	trans-sialidase, putative [7861.t00020]|full Length (2790)|SigPep, 1 VTVxNVxLYNR, GPIanchor|in-frame stop	2	3
28	No	OTHER PROTEIN	TcCLB.510021.220	trans-sialidase, putative [8276.t00022]|full Length (2526)|SigPep, 1 VTVxNVxLYNR, GPIanchor	2	3
28	No	OTHER PROTEIN	TcCLB.511255.270	trans-sialidase, putative [8635.t00027]|full Length (2604)|SigPep, 1 VTVxNVxLYNR, GPIanchor|in-frame stop	2	3
28	No	OTHER PROTEIN	TcCLB.508979.50	trans-sialidase, putative [7948.t00005]|full Length (2802)|SigPep, 1 VTVxNVxLYNR, GPIanchor	2	4
28	No	OTHER PROTEIN	TcCLB.406115.20001	unannotated trans-sialidase, putative|pseudogene (1620)|1 VTVxNVxLYNR	2	5
28	No	OTHER PROTEIN	TcCLB.487309.20001	unannotated trans-sialidase, putative|pseudogene (999)	2	5
28	No	OTHER PROTEIN	TcCLB.508165.430	trans-sialidase, putative [7621.t00043]|pseudogene (1149)|1 VTVxNVxLYNR, GPIanchor	2	5
28	No	OTHER PROTEIN	TcCLB.508437.20	trans-sialidase, putative [7729.t00002]|full Length (2841)|SigPep, GPIanchor|in-frame stop	2	5
28	No	OTHER PROTEIN	TcCLB.508493.100060	trans-sialidase, putative [7750.t00006]|full Length (2542)|SigPep, 1 VTVxNVxLYNR, GPIanchor|in-frame stop	2	5
28	No	OTHER PROTEIN	TcCLB.508495.1000100	trans-sialidase, putative [7751.t00010]|full Length (2540)|SigPep, 1 VTVxNVxLYNR, GPIanchor|in-frame stop	2	5
28	No	OTHER PROTEIN	TcCLB.508495.100020	trans-sialidase, putative [7751.t00002]|full Length (2536)|SigPep, 1 VTVxNVxLYNR, GPIanchor|in-frame stop	2	5
28	No	OTHER PROTEIN	TcCLB.508499.39	trans-sialidase, putative [7752.t00004]|full Length (2541)|SigPep, 1 VTVxNVxLYNR, GPIanchor|in-frame stop	2	5
28	No	OTHER PROTEIN	TcCLB.449261.20001	unannotated trans-sialidase, putative|partial (873)|SigPep	1	2
28	No	OTHER PROTEIN	TcCLB.476941.20001	unannotated trans-sialidase, putative|partial (1131)|SigPep	1	2
28	No	OTHER PROTEIN	TcCLB.465485.20001	unannotated trans-sialidase, putative|pseudogene (906)	1	2
28	No	OTHER PROTEIN	TcCLB.503609.50	trans-sialidase, putative [4663.t00005]|full Length (2832)|SigPep, 1 VTVxNVxLYNR, GPIanchor	1	2
28	No	OTHER PROTEIN	TcCLB.504471.20001	unannotated trans-sialidase, putative|pseudogene (2295)|1 VTVxNVxLYNR, GPIanchor	1	2
28	No	OTHER PROTEIN	TcCLB.506589.130	trans-sialidase, putative [7011.t00013]|full Length (2691)|SigPep, 1 VTVxNVxLYNR, GPIanchor|in-frame stop	1	2
28	No	OTHER PROTEIN	TcCLB.506993.1000160	trans-sialidase, putative [7165.t00016]|full Length (2798)|SigPep, 1 VTVxNVxLYNR, GPIanchor|in-frame stop	1	2
28	No	OTHER PROTEIN	TcCLB.507085.100080	trans-sialidase, putative [7202.t00008]|full Length (2541)|SigPep, 1 VTVxNVxLYNR, GPIanchor|in-frame stop	1	2
28	No	OTHER PROTEIN	TcCLB.507523.70	trans-sialidase, putative [7370.t00007]|full Length (2625)|SigPep, 1 VTVxNVxLYNR, GPIanchor	1	2
28	No	OTHER PROTEIN	TcCLB.508221.750	trans-sialidase, putative [7644.t00075]|full Length (2619)|SigPep, 1 VTVxNVxLYNR, GPIanchor	1	2
28	No	OTHER PROTEIN	TcCLB.510361.180	trans-sialidase, putative [8371.t00018]|full Length (2421)|SigPep, 1 VTVxNVxLYNR, GPIanchor|in-frame stop	1	2
28	No	OTHER PROTEIN	TcCLB.510363.310	trans-sialidase, putative [8372.t00031]|full Length (2544)|SigPep, 1 VTVxNVxLYNR, GPIanchor|in-frame stop	1	2
29	Yes	TOP PROTEIN	TcCLB.507427.10	trans-sialidase, putative [7332.t00001]|full Length (2487)|SigPep, 1 SxDxGxTW, GPIanchor	4	70
29	No	OTHER PROTEIN	TcCLB.433733.10	trans-sialidase, putative [2065.t00001]|pseudogene (1095)|GPIanchor	3	26
30	Yes	TOP PROTEIN	TcCLB.509513.10	trans-sialidase, putative [8118.t00001]|full Length (2265)|SigPep, 1 SxDxGxTW, 1 VTVxNVxLYNR, GPIanchor	4	113
30	No	OTHER PROTEIN	TcCLB.508485.10	trans-sialidase, putative [7747.t00001]|full Length (2265)|SigPep, 1 SxDxGxTW, 1 VTVxNVxLYNR, GPIanchor	2	22
30	No	OTHER PROTEIN	TcCLB.508581.40	trans-sialidase, putative [7788.t00004]|pseudogene (2103)|1 SxDxGxTW, 1 VTVxNVxLYNR, GPIanchor	2	22
30	No	OTHER PROTEIN	TcCLB.432909.20001	unannotated trans-sialidase, putative|pseudogene (1335)|1 SxDxGxTW, GPIanchor	2	88
30	No	OTHER PROTEIN	TcCLB.506397.10	trans-sialidase, putative [6928.t00001]|full Length (2247)|SigPep, 1 SxDxGxTW, 1 VTVxNVxLYNR, GPIanchor	2	88
30	No	OTHER PROTEIN	TcCLB.422063.20001	unannotated trans-sialidase, putative|pseudogene (789)|GPIanchor	1	1
30	No	OTHER PROTEIN	TcCLB.426675.9	trans-sialidase, putative [1676.t00001]|pseudogene (825)|GPIanchor	1	1
30	No	OTHER PROTEIN	TcCLB.451103.20001	unannotated trans-sialidase, putative|pseudogene (1046)|1 SxDxGxTW|in-frame stop	1	1
30	No	OTHER PROTEIN	TcCLB.455829.20001	unannotated trans-sialidase, putative|pseudogene (1194)|1 SxDxGxTW, 1 VTVxNVxLYNR	1	1
30	No	OTHER PROTEIN	TcCLB.481291.20001	unannotated trans-sialidase, putative|pseudogene (794)|1 VTVxNVxLYNR, GPIanchor|in-frame stop	1	1
30	No	OTHER PROTEIN	TcCLB.505267.100020	trans-sialidase, putative [6557.t00002]|full Length (2583)|SigPep, 1 SxDxGxTW, 1 VTVxNVxLYNR, GPIanchor|in-frame stop	1	1
30	No	OTHER PROTEIN	TcCLB.505573.20001	unannotated trans-sialidase, putative|partial (2055)|SigPep, 1 SxDxGxTW	1	1
30	No	OTHER PROTEIN	TcCLB.505853.20001	unannotated trans-sialidase, putative|pseudogene (1335)|1 SxDxGxTW, GPIanchor	1	1
30	No	OTHER PROTEIN	TcCLB.506345.90	trans-sialidase, putative [6906.t00009]|full Length (2568)|SigPep, 1 SxDxGxTW, 1 VTVxNVxLYNR, GPIanchor	1	1
30	No	OTHER PROTEIN	TcCLB.507175.20001	unannotated trans-sialidase, putative|pseudogene (1896)|1 SxDxGxTW, 1 VTVxNVxLYNR, GPIanchor	1	1
30	No	OTHER PROTEIN	TcCLB.509875.80	trans-sialidase, putative [8229.t00008]|full Length (2268)|SigPep, 1 SxDxGxTW, GPIanchor	1	1
31	Yes	TOP PROTEIN	TcCLB.485481.20001	unannotated trans-sialidase, putative|pseudogene (900)|1 SxDxGxTW	4	100
32	Yes	TOP PROTEIN	TcCLB.510021.180	trans-sialidase, putative [8276.t00018]|full Length (2517)|SigPep, GPIanchor	5	25
32	No	OTHER PROTEIN	TcCLB.510377.10	trans-sialidase, putative [8375.t00001]|full Length (2361)|SigPep, GPIanchor	4	20
32	No	OTHER PROTEIN	TcCLB.510377.50	trans-sialidase, putative [8375.t00005]|full Length (2331)|SigPep, GPIanchor	4	20
32	No	OTHER PROTEIN	TcCLB.504239.260	trans-sialidase, putative [4978.t00026]|full Length (2340)|SigPep, GPIanchor	3	19
32	No	OTHER PROTEIN	TcCLB.506767.310	trans-sialidase, putative [7088.t00031]|full Length (2316)|SigPep, GPIanchor|in-frame stop	3	19
32	No	OTHER PROTEIN	TcCLB.508229.10	trans-sialidase, putative [7647.t00001]|pseudogene (1038)|GPIanchor	3	19
32	No	OTHER PROTEIN	TcCLB.479143.20001	unannotated trans-sialidase, putative|pseudogene (1367)	2	4
32	No	OTHER PROTEIN	TcCLB.450653.20001	unannotated trans-sialidase, putative|pseudogene (704)|GPIanchor|in-frame stop	1	14
32	No	OTHER PROTEIN	TcCLB.507185.40	trans-sialidase, putative [7242.t00004]|full Length (2307)|SigPep, GPIanchor|in-frame stop	1	14
32	No	OTHER PROTEIN	TcCLB.410945.20001	unannotated trans-sialidase, putative|pseudogene (543)|GPIanchor|in-frame stop	1	1
32	No	OTHER PROTEIN	TcCLB.457449.20001	unannotated trans-sialidase, putative|pseudogene (1032)|GPIanchor	1	1
32	No	OTHER PROTEIN	TcCLB.474437.20001	unannotated trans-sialidase, putative|pseudogene (621)|GPIanchor	1	1
33	Yes	TOP PROTEIN	TcCLB.506967.10	trans-sialidase, putative [7156.t00001]|full Length (2340)|SigPep, 1 VTVxNVxLYNR, GPIanchor	5	24
33	No	OTHER PROTEIN	TcCLB.505669.20001	unannotated trans-sialidase, putative|pseudogene (674)|1 VTVxNVxLYNR, GPIanchor|in-frame stop	4	18
33	No	OTHER PROTEIN	TcCLB.511603.450	trans-sialidase, putative [6162.t00045]|full Length (2340)|SigPep, 1 VTVxNVxLYNR, GPIanchor	4	18
33	No	OTHER PROTEIN	TcCLB.432485.20001	unannotated trans-sialidase, putative|pseudogene (243)	1	6
33	No	OTHER PROTEIN	TcCLB.453005.20001	unannotated trans-sialidase, putative|pseudogene (655)|1 VTVxNVxLYNR|in-frame stop	1	6
33	No	OTHER PROTEIN	TcCLB.485783.20001	unannotated trans-sialidase, putative|pseudogene (969)|in-frame stop	1	6
33	No	OTHER PROTEIN	TcCLB.506909.160	trans-sialidase, putative [7138.t00016]|full Length (2805)|SigPep, 1 VTVxNVxLYNR, GPIanchor	1	6
33	No	OTHER PROTEIN	TcCLB.507699.230	trans-sialidase, putative [7438.t00023]|pseudogene (1293)|1 VTVxNVxLYNR, GPIanchor	1	6
33	No	OTHER PROTEIN	TcCLB.508221.1000530	trans-sialidase, putative [7644.t00053]|partial (2378)|SigPep, 1 VTVxNVxLYNR|in-frame stop	1	6
33	No	OTHER PROTEIN	TcCLB.508221.1050	trans-sialidase, putative [7644.t00105]|pseudogene (1341)|1 VTVxNVxLYNR, GPIanchor	1	6
33	No	OTHER PROTEIN	TcCLB.508221.400	trans-sialidase, putative [7644.t00040]|full Length (2538)|SigPep, 1 VTVxNVxLYNR, GPIanchor	1	6
33	No	OTHER PROTEIN	TcCLB.508221.870	trans-sialidase, putative [7644.t00087]|full Length (2667)|SigPep, 1 VTVxNVxLYNR, GPIanchor	1	6
33	No	OTHER PROTEIN	TcCLB.508305.40	trans-sialidase, putative [7677.t00004]|partial (2691)|SigPep, 1 VTVxNVxLYNR	1	6
33	No	OTHER PROTEIN	TcCLB.508873.390	trans-sialidase, putative [7909.t00039]|full Length (2484)|SigPep, 1 VTVxNVxLYNR, GPIanchor	1	6
33	No	OTHER PROTEIN	TcCLB.510557.10	trans-sialidase, putative [8431.t00001]|full Length (2640)|SigPep, GPIanchor|in-frame stop	1	6
33	No	OTHER PROTEIN	TcCLB.510713.160	trans-sialidase, putative [8471.t00016]|full Length (2586)|SigPep, 1 VTVxNVxLYNR, GPIanchor	1	6
33	No	OTHER PROTEIN	TcCLB.510715.150	trans-sialidase, putative [8472.t00015]|full Length (2826)|SigPep, 1 VTVxNVxLYNR, GPIanchor	1	6
33	No	OTHER PROTEIN	TcCLB.511063.1000100	trans-sialidase, putative [8586.t00010]|full Length (2729)|SigPep, GPIanchor|in-frame stop	1	6
33	No	OTHER PROTEIN	TcCLB.511923.60	trans-sialidase, putative [8829.t00006]|full Length (2619)|SigPep, GPIanchor	1	6
34	Yes	TOP PROTEIN	TcCLB.504099.50	trans-sialidase, putative [4908.t00005]|full Length (2178)|SigPep, 1 SxDxGxTW, 1 VTVxNVxLYNR, GPIanchor	4	6
34	No	OTHER PROTEIN	TcCLB.479633.20001	unannotated trans-sialidase, putative|pseudogene (873)|1 VTVxNVxLYNR, GPIanchor	3	5
34	No	OTHER PROTEIN	TcCLB.402657.20001	unannotated trans-sialidase, putative|pseudogene (1518)|1 SxDxGxTW, 1 VTVxNVxLYNR, GPIanchor	1	2
34	No	OTHER PROTEIN	TcCLB.415483.20001	unannotated trans-sialidase, putative|partial (1116)|SigPep	1	1
34	No	OTHER PROTEIN	TcCLB.438775.20001	unannotated trans-sialidase, putative|partial (1050)|SigPep, 1 SxDxGxTW	1	1
34	No	OTHER PROTEIN	TcCLB.494759.20001	unannotated trans-sialidase, putative|pseudogene (1179)|1 SxDxGxTW	1	1
34	No	OTHER PROTEIN	TcCLB.508451.60	trans-sialidase, putative [7735.t00006]|full Length (2379)|SigPep, 1 SxDxGxTW, 1 VTVxNVxLYNR, GPIanchor	1	1
34	No	OTHER PROTEIN	TcCLB.509077.20	trans-sialidase, putative [7988.t00002]|full Length (2319)|SigPep, 1 SxDxGxTW, 1 VTVxNVxLYNR, GPIanchor|in-frame stop	1	1
34	No	OTHER PROTEIN	TcCLB.511551.10	trans-sialidase, putative [8720.t00001]|full Length (2385)|SigPep, 1 SxDxGxTW, 1 VTVxNVxLYNR, GPIanchor	1	1
35	Yes	TOP PROTEIN	TcCLB.511669.10	trans-sialidase, putative [8749.t00001]|full Length (3138)|SigPep, GPIanchor	4	45
35	No	OTHER PROTEIN	TcCLB.421173.4	trans-sialidase, putative [14004.t00002]|partial (2454)|SigPep	2	5
35	No	OTHER PROTEIN	TcCLB.505207.10	trans-sialidase, putative [6538.t00001]|full Length (2472)|SigPep, GPIanchor	2	5
35	No	OTHER PROTEIN	TcCLB.505365.60	trans-sialidase, putative [6585.t00006]|full Length (3126)|SigPep, GPIanchor	2	5
35	No	OTHER PROTEIN	TcCLB.505993.30	trans-sialidase, putative [6767.t00003]|full Length (3132)|SigPep, GPIanchor	2	5
35	No	OTHER PROTEIN	TcCLB.506217.40	trans-sialidase, putative [6856.t00004]|full Length (3144)|SigPep, GPIanchor	2	5
35	No	OTHER PROTEIN	TcCLB.506723.20	trans-sialidase, putative [7068.t00002]|full Length (2571)|SigPep, GPIanchor	2	5
35	No	OTHER PROTEIN	TcCLB.506961.150	trans-sialidase, putative [7153.t00015]|full Length (3180)|SigPep, GPIanchor	2	5
35	No	OTHER PROTEIN	TcCLB.507313.20	trans-sialidase, putative [7295.t00002]|full Length (3138)|SigPep, GPIanchor	2	5
35	No	OTHER PROTEIN	TcCLB.507555.50	trans-sialidase, putative [7381.t00005]|full Length (3132)|SigPep, GPIanchor	2	5
35	No	OTHER PROTEIN	TcCLB.507759.10	trans-sialidase, putative [7460.t00001]|full Length (3129)|SigPep, GPIanchor	2	5
35	No	OTHER PROTEIN	TcCLB.508521.100	trans-sialidase, putative [7761.t00010]|full Length (3351)|SigPep, GPIanchor	2	5
35	No	OTHER PROTEIN	TcCLB.508521.20	trans-sialidase, putative [7761.t00002]|full Length (3117)|SigPep, GPIanchor	2	5
35	No	OTHER PROTEIN	TcCLB.508627.40	trans-sialidase, putative [7806.t00004]|full Length (3177)|SigPep, GPIanchor	2	5
35	No	OTHER PROTEIN	TcCLB.510093.20	trans-sialidase, putative [5838.t00002]|full Length (3147)|SigPep, GPIanchor	2	5
35	No	OTHER PROTEIN	TcCLB.511861.50	trans-sialidase, putative [8811.t00005]|full Length (3162)|SigPep, GPIanchor	2	5
35	No	OTHER PROTEIN	TcCLB.417985.20001	unannotated trans-sialidase, putative|pseudogene (1295)|in-frame stop	1	4
35	No	OTHER PROTEIN	TcCLB.447899.20001	unannotated trans-sialidase, putative|pseudogene (1097)	1	4
35	No	OTHER PROTEIN	TcCLB.450819.20001	unannotated trans-sialidase, putative|pseudogene (1155)	1	4
35	No	OTHER PROTEIN	TcCLB.454877.20001	unannotated trans-sialidase, putative|pseudogene (1294)|in-frame stop	1	4
35	No	OTHER PROTEIN	TcCLB.455205.20001	unannotated trans-sialidase, putative|pseudogene (1203)	1	4
35	No	OTHER PROTEIN	TcCLB.467373.20001	unannotated trans-sialidase, putative|pseudogene (1206)	1	4
35	No	OTHER PROTEIN	TcCLB.474697.20001	unannotated trans-sialidase, putative|pseudogene (954)	1	4
35	No	OTHER PROTEIN	TcCLB.504065.100050	trans-sialidase, putative [4891.t00005]|full Length (3128)|SigPep, GPIanchor|in-frame stop	1	4
35	No	OTHER PROTEIN	TcCLB.504115.10	trans-sialidase, putative [4916.t00001]|full Length (3162)|SigPep, GPIanchor	1	4
35	No	OTHER PROTEIN	TcCLB.504639.60	trans-sialidase, putative [6350.t00006]|pseudogene (1182)|GPIanchor	1	4
35	No	OTHER PROTEIN	TcCLB.506331.50	trans-sialidase, putative [6900.t00005]|full Length (3129)|SigPep, GPIanchor|in-frame stop	1	4
35	No	OTHER PROTEIN	TcCLB.506623.20	trans-sialidase, putative [7026.t00002]|full Length (3132)|SigPep, GPIanchor|in-frame stop	1	4
35	No	OTHER PROTEIN	TcCLB.507835.10	trans-sialidase, putative [7491.t00001]|pseudogene (1935)|GPIanchor|in-frame stop	1	4
35	No	OTHER PROTEIN	TcCLB.508171.10	trans-sialidase, putative [7623.t00001]|full Length (3129)|SigPep, GPIanchor	1	4
35	No	OTHER PROTEIN	TcCLB.509295.100030	trans-sialidase, putative [8063.t00003]|full Length (3124)|SigPep, GPIanchor|in-frame stop	1	4
35	No	OTHER PROTEIN	TcCLB.509549.140	trans-sialidase, putative [8130.t00014]|pseudogene (1764)|GPIanchor	1	4
35	No	OTHER PROTEIN	TcCLB.509581.10	trans-sialidase, putative [8140.t00001]|full Length (3444)|SigPep, GPIanchor	1	4
35	No	OTHER PROTEIN	TcCLB.509765.50	trans-sialidase, putative [8195.t00005]|full Length (3132)|SigPep, GPIanchor	1	4
35	No	OTHER PROTEIN	TcCLB.509843.100020	trans-sialidase, putative [8221.t00002]|full Length (3279)|SigPep, GPIanchor|in-frame stop	1	4
35	No	OTHER PROTEIN	TcCLB.510125.20	trans-sialidase, putative [8312.t00002]|full Length (3165)|SigPep, GPIanchor	1	4
35	No	OTHER PROTEIN	TcCLB.510307.240	trans-sialidase, putative [8361.t00024]|full Length (3153)|SigPep, GPIanchor	1	4
35	No	OTHER PROTEIN	TcCLB.511831.10	trans-sialidase, putative [8801.t00001]|partial (3081)|SigPep	1	4
35	No	OTHER PROTEIN	TcCLB.511833.10	trans-sialidase, putative [8802.t00001]|full Length (3141)|SigPep, GPIanchor	1	4
35	No	OTHER PROTEIN	TcCLB.403887.20001	unannotated trans-sialidase, putative|pseudogene (1038)	1	1
35	No	OTHER PROTEIN	TcCLB.413651.20001	unannotated trans-sialidase, putative|pseudogene (954)	1	1
35	No	OTHER PROTEIN	TcCLB.432997.10	trans-sialidase, putative [2023.t00001]|pseudogene (1827)	1	1
35	No	OTHER PROTEIN	TcCLB.445687.20001	unannotated trans-sialidase, putative|pseudogene (1221)	1	1
35	No	OTHER PROTEIN	TcCLB.466383.20001	unannotated trans-sialidase, putative|pseudogene (1213)|in-frame stop	1	1
35	No	OTHER PROTEIN	TcCLB.505201.50	trans-sialidase, putative [5156.t00005]|full Length (3132)|SigPep, GPIanchor|in-frame stop	1	1
35	No	OTHER PROTEIN	TcCLB.506427.10	trans-sialidase, putative [6940.t00001]|full Length (2937)|SigPep, GPIanchor	1	1
35	No	OTHER PROTEIN	TcCLB.506471.50	trans-sialidase, putative [5370.t00005]|partial (2598)|SigPep|in-frame stop	1	1
35	No	OTHER PROTEIN	TcCLB.506961.100070	trans-sialidase, putative [7153.t00007]|partial (2541)|SigPep|in-frame stop	1	1
35	No	OTHER PROTEIN	TcCLB.507869.20	trans-sialidase, putative [7505.t00002]|partial (2922)|SigPep|in-frame stop	1	1
35	No	OTHER PROTEIN	TcCLB.508515.150	trans-sialidase, putative [7759.t00015]|full Length (3144)|SigPep, GPIanchor	1	1
35	No	OTHER PROTEIN	TcCLB.510981.20	trans-sialidase, putative [8560.t00002]|pseudogene (2241)|GPIanchor	1	1
35	No	OTHER PROTEIN	TcCLB.511105.60	trans-sialidase, putative [8598.t00006]|pseudogene (2370)|GPIanchor	1	1
36	Yes	TOP PROTEIN	TcCLB.422867.10	trans-sialidase, putative [14377.t00001]|full Length (2115)|SigPep, 1 SxDxGxTW, 1 VTVxNVxLYNR, GPIanchor	5	7
36	No	OTHER PROTEIN	TcCLB.399313.20001	unannotated trans-sialidase, putative|partial (666)|SigPep	2	2
36	No	OTHER PROTEIN	TcCLB.504389.20001	unannotated trans-sialidase, putative|full Length (2555)|SigPep, 1 SxDxGxTW, GPIanchor|in-frame stop	2	4
36	No	OTHER PROTEIN	TcCLB.510049.10	trans-sialidase, putative [5832.t00001]|pseudogene (1863)|1 SxDxGxTW, 1 VTVxNVxLYNR, GPIanchor	2	4
36	No	OTHER PROTEIN	TcCLB.506751.50	trans-sialidase, putative [7081.t00005]|full Length (2193)|SigPep, GPIanchor	1	1
36	No	OTHER PROTEIN	TcCLB.510359.610	trans-sialidase, putative [8370.t00061]|full Length (2193)|SigPep, GPIanchor	1	1
36	No	OTHER PROTEIN	TcCLB.401305.20001	unannotated trans-sialidase, putative|pseudogene (888)|1 VTVxNVxLYNR, GPIanchor	1	3
36	No	OTHER PROTEIN	TcCLB.421461.20001	unannotated trans-sialidase, putative|partial (3607)|SigPep, 1 SxDxGxTW|in-frame stop	1	3
36	No	OTHER PROTEIN	TcCLB.445789.20001	unannotated trans-sialidase, putative|pseudogene (781)|1 SxDxGxTW|in-frame stop	1	3
36	No	OTHER PROTEIN	TcCLB.450929.20001	unannotated trans-sialidase, putative|pseudogene (791)|1 VTVxNVxLYNR|in-frame stop	1	3
36	No	OTHER PROTEIN	TcCLB.504799.20001	unannotated trans-sialidase, putative|partial (2265)|SigPep, 1 SxDxGxTW|in-frame stop	1	3
36	No	OTHER PROTEIN	TcCLB.505699.10	trans-sialidase, putative [6683.t00001]|full Length (3039)|SigPep, 1 SxDxGxTW, 1 VTVxNVxLYNR, GPIanchor	1	3
36	No	OTHER PROTEIN	TcCLB.506035.4	trans-sialidase, putative [6784.t00003]|partial (1515)|SigPep, 1 SxDxGxTW	1	3
36	No	OTHER PROTEIN	TcCLB.507255.20	trans-sialidase, putative [7270.t00002]|full Length (2361)|SigPep, 1 SxDxGxTW, 1 VTVxNVxLYNR, GPIanchor	1	3
37	Yes	TOP PROTEIN	TcCLB.509097.20	trans-sialidase, putative [7997.t00002]|full Length (2340)|SigPep, 1 VTVxNVxLYNR, GPIanchor	4	22
38	Yes	TOP PROTEIN	TcCLB.509533.10	trans-sialidase, putative [8126.t00001]|full Length (2223)|SigPep, 1 SxDxGxTW, 1 VTVxNVxLYNR, GPIanchor	4	9
39	Yes	TOP PROTEIN	TcCLB.461833.20001	unannotated trans-sialidase, putative|partial (1952)|SigPep, 1 SxDxGxTW|in-frame stop	3	8
40	Yes	TOP PROTEIN	TcCLB.411763.20001	unannotated trans-sialidase, putative|pseudogene (1211)|1 SxDxGxTW|in-frame stop	3	9
41	Yes	TOP PROTEIN	TcCLB.508343.10	trans-sialidase, putative [7693.t00001]|pseudogene (1026)|1 VTVxNVxLYNR, TS Repeats	4	178
42	Yes	TOP PROTEIN	TcCLB.507953.140	trans-sialidase, putative [7542.t00014]|full Length (2319)|SigPep, GPIanchor	4	21
42	No	OTHER PROTEIN	TcCLB.506499.170	trans-sialidase, putative [6972.t00017]|full Length (2361)|SigPep, GPIanchor	3	7
43	Yes	TOP PROTEIN	TcCLB.477471.20001	unannotated trans-sialidase, putative|full Length (3435)|SigPep, 1 SxDxGxTW, GPIanchor|in-frame stop	4	8
43	Yes	CO-TOP PROTEIN	TcCLB.507479.20	trans-sialidase, putative [5478.t00002]|full Length (2439)|SigPep, 1 SxDxGxTW, GPIanchor	4	8
43	No	OTHER PROTEIN	TcCLB.507653.20	trans-sialidase, putative [7419.t00002]|full Length (2373)|SigPep, 1 SxDxGxTW, 1 VTVxNVxLYNR, GPIanchor	2	4
43	No	OTHER PROTEIN	TcCLB.511885.20	trans-sialidase, putative [8817.t00002]|full Length (2331)|SigPep, 1 SxDxGxTW, 1 VTVxNVxLYNR, GPIanchor	1	3
44	Yes	TOP PROTEIN	TcCLB.509539.10	trans-sialidase, putative [8128.t00001]|partial (2178)|SigPep|in-frame stop	3	95
44	No	OTHER PROTEIN	TcCLB.507549.20	trans-sialidase, putative [7379.t00002]|pseudogene (2943)|GPIanchor|in-frame stop	2	54
44	No	OTHER PROTEIN	TcCLB.509387.10	trans-sialidase, putative [8086.t00001]|full Length (3117)|SigPep, GPIanchor	2	54
45	Yes	TOP PROTEIN	TcCLB.410385.20001	unannotated trans-sialidase, putative|partial (1139)|SigPep, 1 SxDxGxTW|in-frame stop	4	35
45	Yes	CO-TOP PROTEIN	TcCLB.449287.20001	unannotated trans-sialidase, putative|partial (732)|SigPep|in-frame stop	4	35
46	Yes	TOP PROTEIN	TcCLB.411461.20001	unannotated trans-sialidase, putative|partial (2198)|SigPep, 1 SxDxGxTW, 1 VTVxNVxLYNR|in-frame stop	3	16
46	No	OTHER PROTEIN	TcCLB.399745.20001	unannotated trans-sialidase, putative|partial (399)|SigPep	1	10
46	No	OTHER PROTEIN	TcCLB.405263.20001	unannotated trans-sialidase, putative|partial (612)|SigPep	1	10
46	No	OTHER PROTEIN	TcCLB.410269.20001	unannotated trans-sialidase, putative|pseudogene (1137)|1 SxDxGxTW	1	10
46	No	OTHER PROTEIN	TcCLB.417067.20001	unannotated trans-sialidase, putative|partial (948)|SigPep, 1 SxDxGxTW	1	10
46	No	OTHER PROTEIN	TcCLB.421987.20001	unannotated trans-sialidase, putative|partial (1019)|SigPep, 1 SxDxGxTW|in-frame stop	1	10
46	No	OTHER PROTEIN	TcCLB.427295.20001	unannotated trans-sialidase, putative|partial (901)|SigPep|in-frame stop	1	10
46	No	OTHER PROTEIN	TcCLB.463279.20	trans-sialidase, putative [23428.t00002]|full Length (2241)|SigPep, 1 SxDxGxTW, 1 VTVxNVxLYNR, GPIanchor	1	10
46	No	OTHER PROTEIN	TcCLB.471585.20001	unannotated trans-sialidase, putative|partial (858)|SigPep	1	10
46	No	OTHER PROTEIN	TcCLB.477963.20001	unannotated trans-sialidase, putative|partial (781)|SigPep|in-frame stop	1	10
46	No	OTHER PROTEIN	TcCLB.484309.20001	unannotated trans-sialidase, putative|partial (1444)|SigPep|in-frame stop	1	10
46	No	OTHER PROTEIN	TcCLB.486321.20001	unannotated trans-sialidase, putative|partial (792)|SigPep	1	10
46	No	OTHER PROTEIN	TcCLB.503441.5	trans-sialidase, putative [4579.t00003]|partial (1056)|SigPep, 1 SxDxGxTW	1	10
46	No	OTHER PROTEIN	TcCLB.506331.130	trans-sialidase, putative [6900.t00013]|full Length (2247)|SigPep, 1 SxDxGxTW, 1 VTVxNVxLYNR, GPIanchor	1	10
46	No	OTHER PROTEIN	TcCLB.507611.170	trans-sialidase, putative [7402.t00017]|full Length (2364)|SigPep, 1 SxDxGxTW, 1 VTVxNVxLYNR, GPIanchor	1	10
46	No	OTHER PROTEIN	TcCLB.507879.10	trans-sialidase, putative [7510.t00001]|full Length (2382)|SigPep, 1 SxDxGxTW, 1 VTVxNVxLYNR, GPIanchor	1	10
46	No	OTHER PROTEIN	TcCLB.508589.5	trans-sialidase, putative [7791.t00009]|partial (567)|SigPep	1	10
46	No	OTHER PROTEIN	TcCLB.509905.1000200	trans-sialidase, putative [8239.t00020]|full Length (2379)|SigPep, 1 SxDxGxTW, 1 VTVxNVxLYNR, GPIanchor|in-frame stop	1	10
46	No	OTHER PROTEIN	TcCLB.509905.150	trans-sialidase, putative [8239.t00015]|full Length (2220)|SigPep, 1 SxDxGxTW, 1 VTVxNVxLYNR, GPIanchor	1	10
46	No	OTHER PROTEIN	TcCLB.423609.20001	unannotated trans-sialidase, putative|pseudogene (810)|1 VTVxNVxLYNR, GPIanchor	2	6
46	No	OTHER PROTEIN	TcCLB.423799.20001	unannotated trans-sialidase, putative|pseudogene (826)|GPIanchor	2	6
46	No	OTHER PROTEIN	TcCLB.431321.20001	unannotated trans-sialidase, putative|pseudogene (849)|1 VTVxNVxLYNR, GPIanchor	2	6
46	No	OTHER PROTEIN	TcCLB.450795.20001	unannotated trans-sialidase, putative|pseudogene (727)|GPIanchor|in-frame stop	2	6
46	No	OTHER PROTEIN	TcCLB.454391.10	trans-sialidase, putative [21421.t00001]|full Length (2205)|SigPep, 1 SxDxGxTW, 1 VTVxNVxLYNR, GPIanchor|in-frame stop	2	6
46	No	OTHER PROTEIN	TcCLB.467975.20001	unannotated trans-sialidase, putative|pseudogene (745)	2	6
46	No	OTHER PROTEIN	TcCLB.473435.20001	unannotated trans-sialidase, putative|pseudogene (724)|GPIanchor	2	6
46	No	OTHER PROTEIN	TcCLB.475917.20001	unannotated trans-sialidase, putative|pseudogene (606)	2	6
46	No	OTHER PROTEIN	TcCLB.484137.20001	unannotated trans-sialidase, putative|partial (2172)|SigPep, 1 SxDxGxTW, 1 VTVxNVxLYNR	2	6
46	No	OTHER PROTEIN	TcCLB.498175.20001	unannotated trans-sialidase, putative|pseudogene (912)|1 VTVxNVxLYNR, GPIanchor	2	6
46	No	OTHER PROTEIN	TcCLB.504069.1000140	trans-sialidase, putative [4893.t00014]|full Length (2177)|SigPep, 1 SxDxGxTW, GPIanchor|in-frame stop	2	6
46	No	OTHER PROTEIN	TcCLB.505037.70	trans-sialidase, putative [6484.t00007]|full Length (2163)|SigPep, 1 SxDxGxTW, GPIanchor|in-frame stop	2	6
46	No	OTHER PROTEIN	TcCLB.505919.20	trans-sialidase, putative [6736.t00002]|full Length (2187)|SigPep, 1 SxDxGxTW, GPIanchor	2	6
46	No	OTHER PROTEIN	TcCLB.506209.100050	trans-sialidase, putative [6852.t00005]|full Length (2077)|SigPep, 1 SxDxGxTW, GPIanchor|in-frame stop	2	6
46	No	OTHER PROTEIN	TcCLB.507611.230	trans-sialidase, putative [7402.t00023]|partial (2172)|SigPep, 1 SxDxGxTW|in-frame stop	2	6
46	No	OTHER PROTEIN	TcCLB.507835.80	trans-sialidase, putative [7491.t00008]|pseudogene (642)|1 VTVxNVxLYNR	2	6
46	No	OTHER PROTEIN	TcCLB.508755.11	trans-sialidase, putative [5611.t00003]|partial (2163)|SigPep, 1 VTVxNVxLYNR|in-frame stop	2	6
46	No	OTHER PROTEIN	TcCLB.509299.20001	unannotated trans-sialidase, putative|partial (2827)|SigPep, 1 SxDxGxTW|in-frame stop	2	6
46	No	OTHER PROTEIN	TcCLB.509817.40	trans-sialidase, putative [8213.t00004]|partial (2298)|SigPep, 1 VTVxNVxLYNR|in-frame stop	2	6
46	No	OTHER PROTEIN	TcCLB.510441.30	trans-sialidase, putative [8390.t00003]|partial (2217)|SigPep, 1 VTVxNVxLYNR|in-frame stop	2	6
46	No	OTHER PROTEIN	TcCLB.511301.160	trans-sialidase, putative [8652.t00016]|partial (2121)|SigPep, 1 SxDxGxTW	1	1
47	Yes	TOP PROTEIN	TcCLB.507167.80	trans-sialidase, putative [7234.t00008]|full Length (2163)|SigPep, 1 VTVxNVxLYNR, GPIanchor	4	92
47	Yes	CO-TOP PROTEIN	TcCLB.510543.70	trans-sialidase, putative [8424.t00007]|full Length (2178)|SigPep, 1 SxDxGxTW, 1 VTVxNVxLYNR, GPIanchor	4	92
47	No	OTHER PROTEIN	TcCLB.443225.20001	unannotated trans-sialidase, putative|pseudogene (750)|1 SxDxGxTW	2	90
48	Yes	TOP PROTEIN	TcCLB.509333.10	trans-sialidase, putative [5686.t00001]|full Length (3021)|SigPep, 1 VTVxNVxLYNR, GPIanchor	4	16
48	No	OTHER PROTEIN	TcCLB.412075.20001	unannotated trans-sialidase, putative|pseudogene (1125)	2	7
48	No	OTHER PROTEIN	TcCLB.420289.20001	unannotated trans-sialidase, putative|partial (821)|SigPep|in-frame stop	2	14
48	No	OTHER PROTEIN	TcCLB.427839.20001	unannotated trans-sialidase, putative|pseudogene (1350)	1	1
48	No	OTHER PROTEIN	TcCLB.485421.20001	unannotated trans-sialidase, putative|pseudogene (975)|1 VTVxNVxLYNR	1	1
48	No	OTHER PROTEIN	TcCLB.508043.10	trans-sialidase, putative [7578.t00001]|pseudogene (846)|GPIanchor	1	1
48	No	OTHER PROTEIN	TcCLB.416229.20001	unannotated trans-sialidase, putative|partial (1345)|SigPep|in-frame stop	1	6
48	No	OTHER PROTEIN	TcCLB.420509.20001	unannotated trans-sialidase, putative|pseudogene (987)	1	6
48	No	OTHER PROTEIN	TcCLB.424733.20001	unannotated trans-sialidase, putative|pseudogene (875)	1	6
48	No	OTHER PROTEIN	TcCLB.433133.20001	unannotated trans-sialidase, putative|partial (787)|SigPep|in-frame stop	1	6
48	No	OTHER PROTEIN	TcCLB.460639.20001	unannotated trans-sialidase, putative|partial (1036)|SigPep|in-frame stop	1	6
48	No	OTHER PROTEIN	TcCLB.473647.20001	unannotated trans-sialidase, putative|pseudogene (1095)	1	6
48	No	OTHER PROTEIN	TcCLB.475133.20001	unannotated trans-sialidase, putative|pseudogene (1042)	1	6
48	No	OTHER PROTEIN	TcCLB.479727.20001	unannotated trans-sialidase, putative|pseudogene (990)	1	6
48	No	OTHER PROTEIN	TcCLB.496079.20001	unannotated trans-sialidase, putative|pseudogene (1110)	1	6
48	No	OTHER PROTEIN	TcCLB.502015.20001	unannotated trans-sialidase, putative|partial (1634)|SigPep|in-frame stop	1	6
48	No	OTHER PROTEIN	TcCLB.503817.10	trans-sialidase, putative [4767.t00001]|partial (1041)|SigPep|in-frame stop	1	6
48	No	OTHER PROTEIN	TcCLB.506103.20001	unannotated trans-sialidase, putative|partial (3105)|SigPep|in-frame stop	1	6
48	No	OTHER PROTEIN	TcCLB.506251.70	trans-sialidase, putative [6871.t00007]|full Length (2940)|SigPep, 1 VTVxNVxLYNR, GPIanchor|in-frame stop	1	6
48	No	OTHER PROTEIN	TcCLB.507233.10	trans-sialidase, putative [7262.t00001]|full Length (3099)|SigPep, 1 VTVxNVxLYNR, GPIanchor	1	6
48	No	OTHER PROTEIN	TcCLB.507733.10	trans-sialidase, putative [7451.t00001]|partial (1620)|SigPep|in-frame stop	1	6
48	No	OTHER PROTEIN	TcCLB.507753.10	trans-sialidase, putative [7457.t00001]|full Length (3129)|SigPep, 1 VTVxNVxLYNR, GPIanchor	1	6
48	No	OTHER PROTEIN	TcCLB.508637.10	trans-sialidase, putative [7811.t00001]|full Length (3099)|SigPep, 1 VTVxNVxLYNR, GPIanchor	1	6
48	No	OTHER PROTEIN	TcCLB.510331.10	trans-sialidase, putative [5894.t00001]|full Length (2952)|SigPep, 1 VTVxNVxLYNR, GPIanchor	1	6
48	No	OTHER PROTEIN	TcCLB.511129.40	trans-sialidase, putative [8604.t00004]|full Length (3123)|SigPep, 1 VTVxNVxLYNR, GPIanchor	1	6
48	No	OTHER PROTEIN	TcCLB.511779.60	trans-sialidase, putative [8783.t00006]|full Length (2769)|SigPep, 1 VTVxNVxLYNR, GPIanchor	1	6
49	Yes	TOP PROTEIN	TcCLB.510379.10	trans-sialidase, putative [8376.t00001]|pseudogene (450)|GPIanchor	4	19
49	No	OTHER PROTEIN	TcCLB.399177.20001	unannotated trans-sialidase, putative|pseudogene (594)|GPIanchor	3	5
49	No	OTHER PROTEIN	TcCLB.432741.20001	unannotated trans-sialidase, putative|pseudogene (948)|GPIanchor	3	5
49	No	OTHER PROTEIN	TcCLB.473131.20001	unannotated trans-sialidase, putative|pseudogene (651)|GPIanchor	3	5
49	No	OTHER PROTEIN	TcCLB.506653.10	trans-sialidase, putative [7040.t00001]|pseudogene (801)|GPIanchor	3	5
49	No	OTHER PROTEIN	TcCLB.507283.100010	trans-sialidase, putative [7283.t00001]|full Length (2336)|SigPep, GPIanchor|in-frame stop	3	5
49	No	OTHER PROTEIN	TcCLB.510163.60	trans-sialidase, putative [8322.t00006]|full Length (2334)|SigPep, GPIanchor	3	5
50	Yes	TOP PROTEIN	TcCLB.470827.20	trans-sialidase, putative [25155.t00002]|pseudogene (1269)|1 VTVxNVxLYNR, GPIanchor	3	18
50	No	OTHER PROTEIN	TcCLB.505317.9	trans-sialidase, putative [6575.t00003]|partial (1668)|SigPep	2	11
50	No	OTHER PROTEIN	TcCLB.509875.120	trans-sialidase, putative [8229.t00012]|full Length (2172)|SigPep, GPIanchor	2	11
50	No	OTHER PROTEIN	TcCLB.408211.20001	unannotated trans-sialidase, putative|pseudogene (876)	1	1
51	Yes	TOP PROTEIN	TcCLB.474045.20001	unannotated trans-sialidase, putative|pseudogene (1201)|in-frame stop	4	6
51	No	OTHER PROTEIN	TcCLB.506459.180	trans-sialidase, putative [6953.t00018]|full Length (2325)|SigPep, GPIanchor	3	3
51	No	OTHER PROTEIN	TcCLB.508873.1000430	trans-sialidase, putative [7909.t00043]|full Length (2332)|SigPep, GPIanchor|in-frame stop	3	5
52	Yes	TOP PROTEIN	TcCLB.504429.50	trans-sialidase, putative [6289.t00005]|full Length (3006)|SigPep, 1 VTVxNVxLYNR, GPIanchor|in-frame stop	4	20
52	No	OTHER PROTEIN	TcCLB.504425.10	trans-sialidase, putative [5018.t00001]|full Length (3009)|SigPep, 1 VTVxNVxLYNR, GPIanchor	3	12
52	No	OTHER PROTEIN	TcCLB.424427.20001	unannotated trans-sialidase, putative|partial (3106)|SigPep, 1 VTVxNVxLYNR|in-frame stop	2	11
52	No	OTHER PROTEIN	TcCLB.504593.10	trans-sialidase, putative [6338.t00001]|pseudogene (2229)|1 VTVxNVxLYNR, GPIanchor	1	5
53	Yes	TOP PROTEIN	TcCLB.506603.40	trans-sialidase, putative [7017.t00004]|full Length (2331)|SigPep, GPIanchor	4	6
53	No	OTHER PROTEIN	TcCLB.508873.60	trans-sialidase, putative [7909.t00006]|partial (2739)|SigPep, 1 VTVxNVxLYNR	2	3
54	Yes	TOP PROTEIN	TcCLB.508219.20	trans-sialidase, putative [7643.t00002]|full Length (2667)|SigPep, 1 VTVxNVxLYNR, GPIanchor	4	11
54	No	OTHER PROTEIN	TcCLB.510363.250	trans-sialidase, putative [8372.t00025]|full Length (2478)|SigPep, GPIanchor	1	5
54	No	OTHER PROTEIN	TcCLB.511255.350	trans-sialidase, putative [8635.t00035]|full Length (2640)|SigPep, 1 VTVxNVxLYNR, GPIanchor	1	5
55	Yes	TOP PROTEIN	TcCLB.462379.20001	unannotated trans-sialidase, putative|full Length (3108)|SigPep, GPIanchor	3	63
55	No	OTHER PROTEIN	TcCLB.414807.20001	unannotated trans-sialidase, putative|partial (1016)|SigPep|in-frame stop	1	9
55	No	OTHER PROTEIN	TcCLB.424045.20001	unannotated trans-sialidase, putative|partial (1949)|SigPep|in-frame stop	1	9
55	No	OTHER PROTEIN	TcCLB.457783.20001	unannotated trans-sialidase, putative|partial (998)|SigPep|in-frame stop	1	9
55	No	OTHER PROTEIN	TcCLB.506373.39	trans-sialidase, putative [6918.t00004]|partial (552)|SigPep	1	9
56	Yes	TOP PROTEIN	TcCLB.503973.340	trans-sialidase, putative [4845.t00034]|full Length (2328)|SigPep, GPIanchor|in-frame stop	4	8
56	Yes	CO-TOP PROTEIN	TcCLB.506459.230	trans-sialidase, putative [6953.t00023]|full Length (2511)|SigPep, GPIanchor	4	8
56	No	OTHER PROTEIN	TcCLB.506389.10	trans-sialidase, putative [6924.t00001]|pseudogene (1635)|GPIanchor	3	7
57	Yes	TOP PROTEIN	TcCLB.506615.10	trans-sialidase, putative [7022.t00001]|full Length (2361)|SigPep, GPIanchor|in-frame stop	4	19
57	No	OTHER PROTEIN	TcCLB.406929.20001	unannotated trans-sialidase, putative|pseudogene (1152)	2	8
58	Yes	TOP PROTEIN	TcCLB.508523.30	trans-sialidase, putative [7762.t00003]|full Length (2478)|SigPep, 1 SxDxGxTW, 1 VTVxNVxLYNR, GPIanchor	2	97
59	Yes	TOP PROTEIN	TcCLB.506597.40	trans-sialidase, putative [7015.t00004]|full Length (2334)|SigPep, GPIanchor	3	13
60	Yes	TOP PROTEIN	TcCLB.503767.10	trans-sialidase, putative [4742.t00001]|full Length (2163)|SigPep, 1 SxDxGxTW, GPIanchor	3	3
60	No	OTHER PROTEIN	TcCLB.507213.40	trans-sialidase, putative [7254.t00004]|full Length (2184)|SigPep, 1 SxDxGxTW, GPIanchor	2	2
60	No	OTHER PROTEIN	TcCLB.499397.20001	unannotated trans-sialidase, putative|pseudogene (510)|in-frame stop	1	1
60	No	OTHER PROTEIN	TcCLB.509281.20	trans-sialidase, putative [8059.t00002]|full Length (2187)|SigPep, 1 SxDxGxTW, 1 VTVxNVxLYNR, GPIanchor	1	1
61	Yes	TOP PROTEIN	TcCLB.508871.10	trans-sialidase, putative [7908.t00001]|full Length (2349)|SigPep, GPIanchor	4	10
62	Yes	TOP PROTEIN	TcCLB.509979.320	trans-sialidase, putative [8263.t00032]|full Length (2349)|SigPep, 1 VTVxNVxLYNR, GPIanchor	4	14
63	Yes	TOP PROTEIN	TcCLB.507821.130	trans-sialidase, putative [7484.t00013]|full Length (2472)|SigPep, 1 SxDxGxTW, 1 VTVxNVxLYNR, GPIanchor	2	35
63	Yes	CO-TOP PROTEIN	TcCLB.510111.20	trans-sialidase, putative [5841.t00002]|full Length (2478)|SigPep, 1 SxDxGxTW, 1 VTVxNVxLYNR, GPIanchor	2	35
63	No	OTHER PROTEIN	TcCLB.415797.20001	unannotated trans-sialidase, putative|pseudogene (1077)|1 SxDxGxTW	1	25
63	No	OTHER PROTEIN	TcCLB.475951.20001	unannotated trans-sialidase, putative|pseudogene (647)|in-frame stop	1	25
63	No	OTHER PROTEIN	TcCLB.476967.20001	unannotated trans-sialidase, putative|pseudogene (966)	1	25
63	No	OTHER PROTEIN	TcCLB.505147.20001	unannotated trans-sialidase, putative|pseudogene (3660)|1 VTVxNVxLYNR, GPIanchor|in-frame stop	1	25
63	No	OTHER PROTEIN	TcCLB.508001.100050	trans-sialidase, putative [7565.t00005]|full Length (2487)|SigPep, 1 SxDxGxTW, 1 VTVxNVxLYNR, GPIanchor|in-frame stop	1	25
64	Yes	TOP PROTEIN	TcCLB.511219.40	trans-sialidase, putative [8625.t00004]|full Length (2391)|SigPep, 1 SxDxGxTW, 1 VTVxNVxLYNR, GPIanchor	3	25
64	No	OTHER PROTEIN	TcCLB.505155.4	trans-sialidase, putative [6523.t00002]|partial (768)|SigPep	1	13
64	No	OTHER PROTEIN	TcCLB.505187.20001	unannotated trans-sialidase, putative|pseudogene (2247)|1 SxDxGxTW, 1 VTVxNVxLYNR, GPIanchor	1	13
65	Yes	TOP PROTEIN	TcCLB.511891.10	trans-sialidase, putative [6220.t00001]|full Length (2262)|SigPep, 1 VTVxNVxLYNR, GPIanchor	2	63
65	No	OTHER PROTEIN	TcCLB.506129.30	trans-sialidase, putative [6825.t00003]|full Length (2187)|SigPep, 1 SxDxGxTW, 1 VTVxNVxLYNR, GPIanchor	1	2
65	No	OTHER PROTEIN	TcCLB.509427.10	trans-sialidase, putative [5711.t00001]|full Length (2196)|SigPep, 1 VTVxNVxLYNR, GPIanchor	1	2
66	Yes	TOP PROTEIN	TcCLB.511757.70	trans-sialidase, putative [8776.t00007]|full Length (2169)|SigPep, 1 SxDxGxTW, GPIanchor	3	90
67	Yes	TOP PROTEIN	TcCLB.506751.90	trans-sialidase, putative [7081.t00009]|full Length (2340)|SigPep, GPIanchor|in-frame stop	3	12
68	Yes	TOP PROTEIN	TcCLB.510627.30	trans-sialidase, putative [8450.t00003]|full Length (2430)|SigPep, 1 VTVxNVxLYNR, GPIanchor|in-frame stop	3	9
68	No	OTHER PROTEIN	TcCLB.508603.10	trans-sialidase, putative [5597.t00001]|pseudogene (2160)|1 VTVxNVxLYNR, GPIanchor	1	2
68	No	OTHER PROTEIN	TcCLB.510907.10	trans-sialidase, putative [8541.t00001]|full Length (2859)|SigPep, 1 VTVxNVxLYNR, GPIanchor	1	2
68	No	OTHER PROTEIN	TcCLB.511835.10	trans-sialidase, putative [8803.t00001]|full Length (3054)|SigPep, 1 VTVxNVxLYNR, GPIanchor	1	2
69	Yes	TOP PROTEIN	TcCLB.503861.40	trans-sialidase, putative [4789.t00004]|full Length (3114)|SigPep, GPIanchor	3	55
69	Yes	CO-TOP PROTEIN	TcCLB.508677.100040	trans-sialidase, putative [7825.t00004]|full Length (3126)|SigPep, GPIanchor|in-frame stop	3	55
70	Yes	TOP PROTEIN	TcCLB.511643.40	trans-sialidase, putative [8743.t00004]|full Length (2640)|SigPep, 1 VTVxNVxLYNR, GPIanchor	3	8
71	Yes	TOP PROTEIN	TcCLB.506341.50	trans-sialidase, putative [5359.t00005]|full Length (3126)|SigPep, GPIanchor	3	8
71	Yes	CO-TOP PROTEIN	TcCLB.508963.30	trans-sialidase, putative [7941.t00003]|full Length (3135)|SigPep, GPIanchor	3	8
72	Yes	TOP PROTEIN	TcCLB.506615.150	trans-sialidase, putative [7022.t00015]|full Length (2331)|SigPep, GPIanchor	4	17
73	Yes	TOP PROTEIN	TcCLB.510033.30	trans-sialidase, putative [8281.t00003]|full Length (2334)|SigPep, GPIanchor	3	13
73	No	OTHER PROTEIN	TcCLB.508113.20	trans-sialidase, putative [7604.t00002]|full Length (2337)|SigPep, GPIanchor|in-frame stop	2	8
74	Yes	TOP PROTEIN	TcCLB.506537.200	trans-sialidase, putative [5372.t00020]|full Length (3339)|SigPep, GPIanchor	3	14
74	Yes	CO-TOP PROTEIN	TcCLB.508903.10	trans-sialidase, putative [7922.t00001]|full Length (3018)|SigPep, GPIanchor|in-frame stop	3	14
74	Yes	CO-TOP PROTEIN	TcCLB.508903.110	trans-sialidase, putative [7922.t00011]|full Length (3102)|SigPep, GPIanchor	3	14
75	Yes	TOP PROTEIN	TcCLB.451475.20001	unannotated trans-sialidase, putative|pseudogene (676)|GPIanchor|in-frame stop	3	45
76	Yes	TOP PROTEIN	TcCLB.511255.10	trans-sialidase, putative [8635.t00001]|full Length (2640)|SigPep, 1 VTVxNVxLYNR, GPIanchor	3	6
77	Yes	TOP PROTEIN	TcCLB.508983.20	trans-sialidase, putative [7950.t00002]|partial (2784)|SigPep, 1 VTVxNVxLYNR|in-frame stop	3	23
77	No	OTHER PROTEIN	TcCLB.508761.110	trans-sialidase, putative [7861.t00011]|full Length (2787)|SigPep, 1 VTVxNVxLYNR, GPIanchor	2	20
77	No	OTHER PROTEIN	TcCLB.511149.180	trans-sialidase, putative [8608.t00018]|full Length (2847)|SigPep, 1 VTVxNVxLYNR, GPIanchor	2	20
77	No	OTHER PROTEIN	TcCLB.511259.1000170	trans-sialidase, putative [8637.t00017]|full Length (2771)|SigPep, 1 VTVxNVxLYNR, GPIanchor|in-frame stop	2	17
77	No	OTHER PROTEIN	TcCLB.508221.650	trans-sialidase, putative [7644.t00065]|full Length (2973)|SigPep, 1 VTVxNVxLYNR, GPIanchor	2	9
77	No	OTHER PROTEIN	TcCLB.510137.10	trans-sialidase, putative [5845.t00001]|full Length (2772)|SigPep, GPIanchor|in-frame stop	2	9
77	No	OTHER PROTEIN	TcCLB.510715.20	trans-sialidase, putative [8472.t00002]|full Length (2796)|SigPep, 1 VTVxNVxLYNR, GPIanchor	2	9
77	No	OTHER PROTEIN	TcCLB.510979.40	trans-sialidase, putative [8559.t00004]|full Length (2547)|SigPep, 1 VTVxNVxLYNR, GPIanchor	2	9
77	No	OTHER PROTEIN	TcCLB.416907.20001	unannotated trans-sialidase, putative|pseudogene (537)	1	14
77	No	OTHER PROTEIN	TcCLB.451669.20001	unannotated trans-sialidase, putative|pseudogene (766)|in-frame stop	1	14
77	No	OTHER PROTEIN	TcCLB.451951.20001	unannotated trans-sialidase, putative|pseudogene (1374)|1 SxDxGxTW, 1 VTVxNVxLYNR	1	14
77	No	OTHER PROTEIN	TcCLB.507633.80	trans-sialidase, putative [7411.t00008]|full Length (2814)|SigPep, 1 VTVxNVxLYNR, GPIanchor	1	14
77	No	OTHER PROTEIN	TcCLB.508313.14	trans-sialidase, putative [7681.t00016]|partial (1694)|SigPep, 1 SxDxGxTW	1	14
77	No	OTHER PROTEIN	TcCLB.508761.40	trans-sialidase, putative [7861.t00004]|full Length (2778)|SigPep, 1 VTVxNVxLYNR, GPIanchor	1	14
77	No	OTHER PROTEIN	TcCLB.510583.1000140	trans-sialidase, putative [8437.t00014]|full Length (2794)|SigPep, 1 VTVxNVxLYNR, GPIanchor|in-frame stop	1	14
77	No	OTHER PROTEIN	TcCLB.511259.230	trans-sialidase, putative [8637.t00023]|partial (2373)|SigPep, 1 VTVxNVxLYNR|in-frame stop	1	14
77	No	OTHER PROTEIN	TcCLB.511259.50	trans-sialidase, putative [8637.t00005]|full Length (2799)|SigPep, 1 VTVxNVxLYNR, GPIanchor|in-frame stop	1	14
78	Yes	TOP PROTEIN	TcCLB.508873.330	trans-sialidase, putative [7909.t00033]|full Length (2718)|SigPep, 1 VTVxNVxLYNR, GPIanchor	3	7
78	No	OTHER PROTEIN	TcCLB.425435.10	trans-sialidase, putative [1604.t00001]|pseudogene (1830)|1 VTVxNVxLYNR	2	4
78	No	OTHER PROTEIN	TcCLB.504081.80	trans-sialidase, putative [4899.t00008]|full Length (2556)|SigPep, 1 VTVxNVxLYNR, GPIanchor	2	6
78	No	OTHER PROTEIN	TcCLB.510465.100	trans-sialidase, putative [8399.t00010]|full Length (2712)|SigPep, 1 VTVxNVxLYNR, GPIanchor	2	6
78	No	OTHER PROTEIN	TcCLB.414019.20001	unannotated trans-sialidase, putative|pseudogene (1959)|in-frame stop	1	3
78	No	OTHER PROTEIN	TcCLB.418501.20001	unannotated trans-sialidase, putative|partial (1171)|SigPep|in-frame stop	1	3
78	No	OTHER PROTEIN	TcCLB.430781.20001	unannotated trans-sialidase, putative|pseudogene (1950)|1 VTVxNVxLYNR	1	3
78	No	OTHER PROTEIN	TcCLB.437805.9	trans-sialidase, putative [2275.t00001]|pseudogene (1629)|in-frame stop	1	3
78	No	OTHER PROTEIN	TcCLB.504155.280	trans-sialidase, putative [4936.t00028]|full Length (2358)|SigPep, 1 VTVxNVxLYNR, GPIanchor|in-frame stop	1	3
78	No	OTHER PROTEIN	TcCLB.504787.40	trans-sialidase, putative [6396.t00004]|full Length (2466)|SigPep, 1 VTVxNVxLYNR, GPIanchor	1	3
78	No	OTHER PROTEIN	TcCLB.506139.170	trans-sialidase, putative [5336.t00017]|full Length (2703)|SigPep, 1 VTVxNVxLYNR, GPIanchor|in-frame stop	1	3
78	No	OTHER PROTEIN	TcCLB.507145.60	trans-sialidase, putative [7225.t00006]|full Length (2460)|SigPep, 1 VTVxNVxLYNR, GPIanchor	1	3
78	No	OTHER PROTEIN	TcCLB.508163.250	trans-sialidase, putative [7620.t00025]|full Length (2874)|SigPep, 1 VTVxNVxLYNR, GPIanchor	1	3
78	No	OTHER PROTEIN	TcCLB.509545.40	trans-sialidase, putative [8129.t00004]|full Length (2559)|SigPep, 1 VTVxNVxLYNR, GPIanchor|in-frame stop	1	3
78	No	OTHER PROTEIN	TcCLB.510021.120	trans-sialidase, putative [8276.t00012]|full Length (2424)|SigPep, 1 VTVxNVxLYNR, GPIanchor	1	3
78	No	OTHER PROTEIN	TcCLB.510239.80	trans-sialidase, putative [8341.t00008]|full Length (2331)|SigPep, 1 VTVxNVxLYNR, GPIanchor	1	3
78	No	OTHER PROTEIN	TcCLB.511233.140	trans-sialidase, putative [8629.t00014]|full Length (2655)|SigPep, 1 VTVxNVxLYNR, GPIanchor	1	3
78	No	OTHER PROTEIN	TcCLB.511625.130	trans-sialidase, putative [8738.t00013]|full Length (2697)|SigPep, 1 VTVxNVxLYNR, GPIanchor	1	3
79	Yes	TOP PROTEIN	TcCLB.507953.100	trans-sialidase, putative [7542.t00010]|full Length (2349)|SigPep, GPIanchor	3	6
80	Yes	TOP PROTEIN	TcCLB.511827.110	trans-sialidase, putative [8799.t00011]|full Length (2157)|SigPep, 1 SxDxGxTW, 1 VTVxNVxLYNR, GPIanchor	3	26
80	No	OTHER PROTEIN	TcCLB.413359.20001	unannotated trans-sialidase, putative|partial (918)|SigPep	1	4
80	No	OTHER PROTEIN	TcCLB.438073.20001	unannotated trans-sialidase, putative|pseudogene (1377)	1	4
80	No	OTHER PROTEIN	TcCLB.510431.300	trans-sialidase, putative [8387.t00030]|partial (1449)|SigPep	1	21
81	Yes	TOP PROTEIN	TcCLB.508871.110	trans-sialidase, putative [7908.t00011]|full Length (2328)|SigPep, GPIanchor	3	21
82	Yes	TOP PROTEIN	TcCLB.509257.10	trans-sialidase, putative [5671.t00001]|partial (2115)|SigPep, 1 SxDxGxTW, 1 VTVxNVxLYNR	3	18
82	No	OTHER PROTEIN	TcCLB.510643.1000100	trans-sialidase, putative [8452.t00010]|full Length (2317)|SigPep, 1 VTVxNVxLYNR, GPIanchor|in-frame stop	1	12
83	Yes	TOP PROTEIN	TcCLB.509549.10	trans-sialidase, putative [8130.t00001]|full Length (2400)|SigPep, 1 VTVxNVxLYNR, GPIanchor	3	58
83	No	OTHER PROTEIN	TcCLB.472887.20001	unannotated trans-sialidase, putative|pseudogene (1211)|in-frame stop	2	57
84	Yes	TOP PROTEIN	TcCLB.508581.10	trans-sialidase, putative [7788.t00001]|partial (2496)|SigPep	2	50
84	No	OTHER PROTEIN	TcCLB.411773.20001	unannotated trans-sialidase, putative|pseudogene (954)	1	22
84	No	OTHER PROTEIN	TcCLB.412731.20001	unannotated trans-sialidase, putative|pseudogene (967)|in-frame stop	1	22
84	No	OTHER PROTEIN	TcCLB.412997.20001	unannotated trans-sialidase, putative|pseudogene (990)	1	22
84	No	OTHER PROTEIN	TcCLB.415497.20001	unannotated trans-sialidase, putative|pseudogene (1115)|in-frame stop	1	22
84	No	OTHER PROTEIN	TcCLB.438239.20001	unannotated trans-sialidase, putative|pseudogene (1068)	1	22
84	No	OTHER PROTEIN	TcCLB.439229.20001	unannotated trans-sialidase, putative|pseudogene (1110)	1	22
84	No	OTHER PROTEIN	TcCLB.462689.20001	unannotated trans-sialidase, putative|pseudogene (975)	1	22
84	No	OTHER PROTEIN	TcCLB.506245.1000140	trans-sialidase, putative [6868.t00014]|partial (2487)|SigPep|in-frame stop	1	22
84	No	OTHER PROTEIN	TcCLB.507835.100035	trans-sialidase, putative [7491.t00009]|partial (1311)|SigPep|in-frame stop	1	22
84	No	OTHER PROTEIN	TcCLB.507875.70	trans-sialidase, putative [7508.t00007]|partial (2604)|SigPep	1	22
84	No	OTHER PROTEIN	TcCLB.508061.154	trans-sialidase, putative [7584.t00015]|partial (1830)|SigPep	1	22
84	No	OTHER PROTEIN	TcCLB.509529.40	trans-sialidase, putative [8125.t00004]|partial (2607)|SigPep	1	22
84	No	OTHER PROTEIN	TcCLB.510155.220	trans-sialidase, putative [8320.t00022]|full Length (3150)|SigPep, GPIanchor|in-frame stop	1	22
84	No	OTHER PROTEIN	TcCLB.510483.360	trans-sialidase, putative [8406.t00036]|partial (2541)|SigPep	1	22
84	No	OTHER PROTEIN	TcCLB.510497.170	trans-sialidase, putative [8411.t00017]|partial (2535)|SigPep|in-frame stop	1	22
84	No	OTHER PROTEIN	TcCLB.510713.30	trans-sialidase, putative [8471.t00003]|full Length (2487)|SigPep, GPIanchor	1	22
84	No	OTHER PROTEIN	TcCLB.511875.20	trans-sialidase, putative [8815.t00002]|partial (2730)|SigPep	1	22
85	Yes	TOP PROTEIN	TcCLB.508149.60	trans-sialidase, putative [7616.t00006]|partial (2484)|SigPep|in-frame stop	2	8
85	No	OTHER PROTEIN	TcCLB.505949.30	trans-sialidase, putative [6747.t00003]|full Length (2388)|SigPep, 1 VTVxNVxLYNR, GPIanchor	1	7
85	No	OTHER PROTEIN	TcCLB.507059.20	trans-sialidase, putative [7191.t00002]|full Length (2808)|SigPep, 1 VTVxNVxLYNR, GPIanchor	1	7
85	No	OTHER PROTEIN	TcCLB.508109.60	trans-sialidase, putative [7602.t00006]|full Length (2787)|SigPep, 1 VTVxNVxLYNR, GPIanchor	1	7
85	No	OTHER PROTEIN	TcCLB.510025.50	trans-sialidase, putative [8278.t00005]|full Length (2583)|SigPep, 1 VTVxNVxLYNR, GPIanchor	1	7
86	Yes	TOP PROTEIN	TcCLB.508045.120	trans-sialidase, putative [7579.t00012]|full Length (3009)|SigPep, 1 VTVxNVxLYNR, GPIanchor	3	13
87	Yes	TOP PROTEIN	TcCLB.510853.30	trans-sialidase, putative [8523.t00003]|partial (2118)|SigPep, 1 SxDxGxTW, 1 VTVxNVxLYNR|in-frame stop	3	11
87	No	OTHER PROTEIN	TcCLB.508325.1000290	trans-sialidase, putative [7686.t00029]|full Length (2527)|SigPep, 1 SxDxGxTW, 1 VTVxNVxLYNR, GPIanchor|in-frame stop	1	5
88	Yes	TOP PROTEIN	TcCLB.509905.170	trans-sialidase, putative [8239.t00017]|full Length (3135)|SigPep, GPIanchor	3	20
88	Yes	CO-TOP PROTEIN	TcCLB.509959.60	trans-sialidase, putative [5818.t00006]|full Length (3126)|SigPep, GPIanchor|in-frame stop	3	20
88	No	OTHER PROTEIN	TcCLB.509663.50	trans-sialidase, putative [8162.t00005]|full Length (3129)|SigPep, GPIanchor	2	16
88	No	OTHER PROTEIN	TcCLB.402545.20001	unannotated trans-sialidase, putative|pseudogene (1037)|in-frame stop	1	15
88	No	OTHER PROTEIN	TcCLB.428913.20001	unannotated trans-sialidase, putative|pseudogene (1226)|in-frame stop	1	15
88	No	OTHER PROTEIN	TcCLB.508399.100040	trans-sialidase, putative [7715.t00004]|full Length (3163)|SigPep, GPIanchor|in-frame stop	1	15
88	No	OTHER PROTEIN	TcCLB.509221.50	trans-sialidase, putative [5662.t00005]|full Length (3150)|SigPep, GPIanchor|in-frame stop	1	15
88	No	OTHER PROTEIN	TcCLB.510631.20	trans-sialidase, putative [5958.t00002]|partial (3003)|SigPep|in-frame stop	1	15
89	Yes	TOP PROTEIN	TcCLB.422811.20001	unannotated trans-sialidase, putative|partial (609)|SigPep|in-frame stop	1	7
89	Yes	CO-TOP PROTEIN	TcCLB.470561.20001	unannotated trans-sialidase, putative|full Length (2772)|SigPep, 1 VTVxNVxLYNR, GPIanchor	1	7
89	Yes	CO-TOP PROTEIN	TcCLB.506813.80	trans-sialidase, putative [5397.t00008]|full Length (2667)|SigPep, 1 VTVxNVxLYNR, GPIanchor	1	7
89	Yes	CO-TOP PROTEIN	TcCLB.507069.160	trans-sialidase, putative [7194.t00016]|full Length (2874)|SigPep, 1 VTVxNVxLYNR, GPIanchor	1	7
89	Yes	CO-TOP PROTEIN	TcCLB.511087.19	trans-sialidase, putative [6043.t00003]|partial (762)|SigPep	1	7
90	Yes	TOP PROTEIN	TcCLB.410001.20001	unannotated trans-sialidase, putative|full Length (2181)|SigPep, GPIanchor	3	13
90	No	OTHER PROTEIN	TcCLB.409447.20001	unannotated trans-sialidase, putative|pseudogene (969)|GPIanchor	2	10
90	No	OTHER PROTEIN	TcCLB.462487.20001	unannotated trans-sialidase, putative|pseudogene (627)|GPIanchor	2	10
90	No	OTHER PROTEIN	TcCLB.508855.10	trans-sialidase, putative [7900.t00001]|pseudogene (561)|GPIanchor	2	10
91	Yes	TOP PROTEIN	TcCLB.505025.150	trans-sialidase, putative [6479.t00015]|partial (1812)|SigPep|in-frame stop	2	10
92	Yes	TOP PROTEIN	TcCLB.507357.100	trans-sialidase, putative [7305.t00010]|full Length (2409)|SigPep, 1 VTVxNVxLYNR, GPIanchor	3	60
93	Yes	TOP PROTEIN	TcCLB.451853.20001	unannotated trans-sialidase, putative|pseudogene (912)|1 SxDxGxTW	2	9
94	Yes	TOP PROTEIN	TcCLB.506975.90	trans-sialidase, putative [7159.t00009]|full Length (3117)|SigPep, GPIanchor	3	39
94	No	OTHER PROTEIN	TcCLB.510635.10	trans-sialidase, putative [5960.t00001]|partial (2496)|SigPep	2	35
94	No	OTHER PROTEIN	TcCLB.435051.20001	unannotated trans-sialidase, putative|pseudogene (1287)	2	26
94	No	OTHER PROTEIN	TcCLB.505997.80	trans-sialidase, putative [6769.t00008]|full Length (3117)|SigPep, GPIanchor	2	26
94	No	OTHER PROTEIN	TcCLB.509931.20	trans-sialidase, putative [8248.t00002]|full Length (3135)|SigPep, GPIanchor	2	26
94	No	OTHER PROTEIN	TcCLB.510643.40	trans-sialidase, putative [8452.t00004]|full Length (3162)|SigPep, GPIanchor	2	26
95	Yes	TOP PROTEIN	TcCLB.507237.10	trans-sialidase, putative [7263.t00001]|full Length (2277)|SigPep, 1 VTVxNVxLYNR, GPIanchor	2	6
95	No	OTHER PROTEIN	TcCLB.469531.20001	unannotated trans-sialidase, putative|pseudogene (882)	1	4
95	No	OTHER PROTEIN	TcCLB.504081.390	trans-sialidase, putative [4899.t00039]|full Length (2742)|SigPep, 1 VTVxNVxLYNR, GPIanchor|in-frame stop	1	4
95	No	OTHER PROTEIN	TcCLB.504261.20	trans-sialidase, putative [4989.t00002]|full Length (2829)|SigPep, 1 VTVxNVxLYNR, GPIanchor	1	4
95	No	OTHER PROTEIN	TcCLB.506965.170	trans-sialidase, putative [7155.t00017]|full Length (2280)|SigPep, 1 VTVxNVxLYNR, GPIanchor	1	4
95	No	OTHER PROTEIN	TcCLB.508161.20	trans-sialidase, putative [7619.t00002]|full Length (2562)|SigPep, 1 VTVxNVxLYNR, GPIanchor	1	4
95	No	OTHER PROTEIN	TcCLB.508161.50	trans-sialidase, putative [7619.t00005]|pseudogene (1998)|1 VTVxNVxLYNR, GPIanchor	1	4
95	No	OTHER PROTEIN	TcCLB.511615.10	trans-sialidase, putative [8735.t00001]|pseudogene (1749)|1 VTVxNVxLYNR, GPIanchor	1	4
95	No	OTHER PROTEIN	TcCLB.506339.10	trans-sialidase, putative [6904.t00001]|full Length (2724)|SigPep, 1 VTVxNVxLYNR, GPIanchor	1	2
95	No	OTHER PROTEIN	TcCLB.508143.90	trans-sialidase, putative [7614.t00009]|full Length (2907)|SigPep, 1 VTVxNVxLYNR, GPIanchor|in-frame stop	1	2
96	Yes	TOP PROTEIN	TcCLB.505363.10	trans-sialidase, putative [6584.t00001]|partial (2199)|SigPep	3	31
96	Yes	CO-TOP PROTEIN	TcCLB.506413.89	trans-sialidase, putative [6934.t00009]|partial (2105)|SigPep	3	31
96	Yes	CO-TOP PROTEIN	TcCLB.509527.90	trans-sialidase, putative [8124.t00009]|full Length (2184)|SigPep, GPIanchor|in-frame stop	3	31
96	Yes	CO-TOP PROTEIN	TcCLB.510307.250	trans-sialidase, putative [8361.t00025]|full Length (2196)|SigPep, GPIanchor|in-frame stop	3	31
97	Yes	TOP PROTEIN	TcCLB.451969.20001	unannotated trans-sialidase, putative|partial (900)|SigPep|in-frame stop	1	2
98	Yes	TOP PROTEIN	TcCLB.415459.20001	unannotated trans-sialidase, putative|full Length (3886)|SigPep, GPIanchor|in-frame stop	3	27
98	Yes	CO-TOP PROTEIN	TcCLB.506717.80	trans-sialidase, putative [7065.t00008]|full Length (3168)|SigPep, GPIanchor	3	27
98	Yes	CO-TOP PROTEIN	TcCLB.507121.20	trans-sialidase, putative [5438.t00002]|full Length (2478)|SigPep, GPIanchor	3	27
98	Yes	CO-TOP PROTEIN	TcCLB.509815.100020	trans-sialidase, putative [8212.t00002]|full Length (3134)|SigPep, GPIanchor|in-frame stop	3	27
98	Yes	CO-TOP PROTEIN	TcCLB.510847.10	trans-sialidase, putative [5996.t00001]|full Length (3018)|SigPep, GPIanchor	3	27
98	No	OTHER PROTEIN	TcCLB.415077.20001	unannotated trans-sialidase, putative|pseudogene (1626)	2	23
98	No	OTHER PROTEIN	TcCLB.474275.20001	unannotated trans-sialidase, putative|pseudogene (2264)|in-frame stop	2	23
98	No	OTHER PROTEIN	TcCLB.503861.100	trans-sialidase, putative [4789.t00010]|partial (2484)|SigPep|in-frame stop	2	23
98	No	OTHER PROTEIN	TcCLB.504333.20	trans-sialidase, putative [6262.t00002]|pseudogene (2700)|GPIanchor|in-frame stop	2	23
98	No	OTHER PROTEIN	TcCLB.506083.20	trans-sialidase, putative [6805.t00002]|full Length (3132)|SigPep, GPIanchor|in-frame stop	2	23
99	Yes	TOP PROTEIN	TcCLB.420293.20	trans-sialidase, putative [13807.t00002]|full Length (2187)|SigPep, 1 SxDxGxTW, 1 VTVxNVxLYNR, GPIanchor	2	2
99	No	OTHER PROTEIN	TcCLB.506331.90	trans-sialidase, putative [6900.t00009]|full Length (2307)|SigPep, 1 SxDxGxTW, 1 VTVxNVxLYNR, GPIanchor	1	1
100	Yes	TOP PROTEIN	TcCLB.506757.120	trans-sialidase, putative [7084.t00012]|full Length (2442)|SigPep, 1 VTVxNVxLYNR, GPIanchor	3	27
101	Yes	TOP PROTEIN	TcCLB.507687.10	trans-sialidase, putative [7434.t00001]|pseudogene (1446)	2	17
102	Yes	TOP PROTEIN	TcCLB.506279.10	trans-sialidase, putative [6882.t00001]|full Length (2787)|SigPep, 1 VTVxNVxLYNR, GPIanchor	2	15
103	Yes	TOP PROTEIN	TcCLB.509755.50	trans-sialidase, putative [8192.t00005]|full Length (2748)|SigPep, 1 VTVxNVxLYNR, GPIanchor	2	7
104	Yes	TOP PROTEIN	TcCLB.510451.10	trans-sialidase, putative [5925.t00001]|full Length (2418)|SigPep, 1 SxDxGxTW, 1 VTVxNVxLYNR, GPIanchor|in-frame stop	2	13
105	Yes	TOP PROTEIN	TcCLB.506003.39	trans-sialidase, putative [6772.t00004]|partial (1839)|SigPep	2	89
106	Yes	TOP PROTEIN	TcCLB.446377.20001	unannotated trans-sialidase, putative|pseudogene (2445)|in-frame stop	2	31
107	Yes	TOP PROTEIN	TcCLB.510359.430	trans-sialidase, putative [8370.t00043]|partial (2322)|SigPep, 1 VTVxNVxLYNR|in-frame stop	2	3
108	Yes	TOP PROTEIN	TcCLB.442721.20001	unannotated trans-sialidase, putative|pseudogene (1188)|1 VTVxNVxLYNR, GPIanchor	2	6
108	Yes	CO-TOP PROTEIN	TcCLB.480493.20001	unannotated trans-sialidase, putative|pseudogene (1230)|1 SxDxGxTW	2	6
109	Yes	TOP PROTEIN	TcCLB.456627.10	trans-sialidase, putative [3224.t00001]|pseudogene (1011)|in-frame stop	2	5
110	Yes	TOP PROTEIN	TcCLB.510553.100020	trans-sialidase, putative [8429.t00002]|partial (2188)|SigPep|in-frame stop	2	175
110	No	OTHER PROTEIN	TcCLB.511861.1000130	trans-sialidase, putative [8811.t00013]|pseudogene (1968)|in-frame stop	1	88
111	Yes	TOP PROTEIN	TcCLB.508511.49	trans-sialidase, putative [7757.t00005]|partial (1565)|SigPep	2	5
111	Yes	CO-TOP PROTEIN	TcCLB.508883.48	trans-sialidase, putative [7914.t00006]|partial (1744)|SigPep	2	5
112	Yes	TOP PROTEIN	TcCLB.504219.40	trans-sialidase, putative [4968.t00004]|full Length (2481)|SigPep, GPIanchor|in-frame stop	1	1
113	Yes	TOP PROTEIN	TcCLB.504265.20001	unannotated trans-sialidase, putative|full Length (3782)|SigPep, 1 SxDxGxTW, GPIanchor|in-frame stop	2	26
114	Yes	TOP PROTEIN	TcCLB.506279.60	trans-sialidase, putative [6882.t00006]|full Length (2796)|SigPep, 1 VTVxNVxLYNR, GPIanchor	2	7
115	Yes	TOP PROTEIN	TcCLB.509613.20	trans-sialidase, putative [8150.t00002]|partial (2007)|SigPep, 1 SxDxGxTW|in-frame stop	2	28
115	Yes	CO-TOP PROTEIN	TcCLB.511391.100060	trans-sialidase, putative [8681.t00006]|partial (2378)|SigPep, 1 SxDxGxTW|in-frame stop	2	28
116	Yes	TOP PROTEIN	TcCLB.508633.1000120	trans-sialidase, putative [7809.t00012]|partial (2182)|SigPep|in-frame stop	2	88
116	No	OTHER PROTEIN	TcCLB.508939.10	trans-sialidase, putative [7936.t00001]|partial (2334)|SigPep|in-frame stop	1	1
116	No	OTHER PROTEIN	TcCLB.511345.30	trans-sialidase, putative [6100.t00003]|partial (2175)|SigPep|in-frame stop	1	1
117	Yes	TOP PROTEIN	TcCLB.452095.20001	unannotated trans-sialidase, putative|partial (1233)|SigPep|in-frame stop	1	6
118	Yes	TOP PROTEIN	TcCLB.511487.90	trans-sialidase, putative [8705.t00009]|full Length (2340)|SigPep, 1 VTVxNVxLYNR, GPIanchor	2	10
119	Yes	TOP PROTEIN	TcCLB.423939.20001	unannotated trans-sialidase, putative|pseudogene (1443)|GPIanchor	2	5
119	Yes	CO-TOP PROTEIN	TcCLB.509699.40	trans-sialidase, putative [8173.t00004]|full Length (2715)|SigPep, 1 VTVxNVxLYNR, GPIanchor	2	5
120	Yes	TOP PROTEIN	TcCLB.506717.1000130	trans-sialidase, putative [7065.t00013]|partial (2305)|SigPep, 1 VTVxNVxLYNR|in-frame stop	1	1
121	Yes	TOP PROTEIN	TcCLB.460111.10	trans-sialidase, putative [3402.t00001]|pseudogene (2097)|1 VTVxNVxLYNR	2	7
122	Yes	TOP PROTEIN	TcCLB.511311.20	trans-sialidase, putative [8656.t00002]|full Length (2169)|SigPep, 1 SxDxGxTW, 1 VTVxNVxLYNR, GPIanchor	2	3
123	Yes	TOP PROTEIN	TcCLB.507771.120	trans-sialidase, putative [7463.t00012]|partial (1566)|SigPep|in-frame stop	2	5
124	Yes	TOP PROTEIN	TcCLB.508751.20	trans-sialidase, putative [7858.t00002]|partial (2613)|SigPep, 1 VTVxNVxLYNR|in-frame stop	2	12
124	Yes	CO-TOP PROTEIN	TcCLB.510197.10	trans-sialidase, putative [8332.t00001]|full Length (3159)|SigPep, 1 VTVxNVxLYNR, GPIanchor|in-frame stop	2	12
125	Yes	TOP PROTEIN	TcCLB.510377.330	trans-sialidase, putative [8375.t00033]|full Length (2427)|SigPep, 1 VTVxNVxLYNR, GPIanchor	2	9
126	Yes	TOP PROTEIN	TcCLB.508147.100070	trans-sialidase, putative [7615.t00007]|full Length (2491)|SigPep, GPIanchor|in-frame stop	2	62
127	Yes	TOP PROTEIN	TcCLB.508285.60	trans-sialidase, putative [5566.t00006]|full Length (2376)|SigPep, 1 SxDxGxTW, 1 VTVxNVxLYNR, GPIanchor	2	28
128	Yes	TOP PROTEIN	TcCLB.458207.20001	unannotated trans-sialidase, putative|partial (1144)|SigPep|in-frame stop	1	10
128	Yes	CO-TOP PROTEIN	TcCLB.503769.20	trans-sialidase, putative [4743.t00002]|full Length (2790)|SigPep, 1 VTVxNVxLYNR, GPIanchor|in-frame stop	1	10
128	Yes	CO-TOP PROTEIN	TcCLB.503907.10	trans-sialidase, putative [4812.t00001]|full Length (2760)|SigPep, 1 VTVxNVxLYNR, GPIanchor	1	10
128	Yes	CO-TOP PROTEIN	TcCLB.504427.230	trans-sialidase, putative [6288.t00023]|full Length (2994)|SigPep, GPIanchor	1	10
128	Yes	CO-TOP PROTEIN	TcCLB.505833.20001	unannotated trans-sialidase, putative|partial (3570)|SigPep|in-frame stop	1	10
128	Yes	CO-TOP PROTEIN	TcCLB.506577.80	trans-sialidase, putative [7005.t00008]|full Length (2718)|SigPep, GPIanchor	1	10
128	Yes	CO-TOP PROTEIN	TcCLB.506847.50	trans-sialidase, putative [5402.t00005]|full Length (2994)|SigPep, GPIanchor|in-frame stop	1	10
128	Yes	CO-TOP PROTEIN	TcCLB.508355.80	trans-sialidase, putative [7695.t00008]|full Length (2790)|SigPep, 1 VTVxNVxLYNR, GPIanchor	1	10
128	Yes	CO-TOP PROTEIN	TcCLB.509157.170	trans-sialidase, putative [8017.t00017]|full Length (2961)|SigPep, 1 VTVxNVxLYNR, GPIanchor	1	10
129	Yes	TOP PROTEIN	TcCLB.504293.20001	unannotated trans-sialidase, putative|pseudogene (1524)|1 VTVxNVxLYNR, GPIanchor	2	3
130	Yes	TOP PROTEIN	TcCLB.506783.20	trans-sialidase, putative [7096.t00002]|partial (2202)|SigPep, 1 SxDxGxTW|in-frame stop	2	4
131	Yes	TOP PROTEIN	TcCLB.509265.90	trans-sialidase, putative [8054.t00009]|full Length (2403)|SigPep, 1 SxDxGxTW, 1 VTVxNVxLYNR, GPIanchor	2	2
131	No	OTHER PROTEIN	TcCLB.504343.10	trans-sialidase, putative [6264.t00001]|full Length (2403)|SigPep, 1 SxDxGxTW, 1 VTVxNVxLYNR, GPIanchor	1	1
131	No	OTHER PROTEIN	TcCLB.506241.30	trans-sialidase, putative [6866.t00003]|full Length (2262)|SigPep, 1 SxDxGxTW, GPIanchor	1	1
132	Yes	TOP PROTEIN	TcCLB.433555.20001	unannotated trans-sialidase, putative|pseudogene (753)	2	29
132	Yes	CO-TOP PROTEIN	TcCLB.506813.140	trans-sialidase, putative [5397.t00014]|full Length (2478)|SigPep, GPIanchor	2	29
132	Yes	CO-TOP PROTEIN	TcCLB.508071.20	trans-sialidase, putative [7589.t00002]|partial (2490)|SigPep|in-frame stop	2	29
132	Yes	CO-TOP PROTEIN	TcCLB.510881.9	trans-sialidase, putative [8532.t00001]|partial (2165)|SigPep	2	29
133	Yes	TOP PROTEIN	TcCLB.506763.110	trans-sialidase, putative [7086.t00011]|full Length (3162)|SigPep, 1 VTVxNVxLYNR, GPIanchor	2	8
133	Yes	CO-TOP PROTEIN	TcCLB.508229.60	trans-sialidase, putative [7647.t00006]|full Length (3165)|SigPep, 1 VTVxNVxLYNR, GPIanchor	2	8
134	Yes	TOP PROTEIN	TcCLB.504419.20001	unannotated trans-sialidase, putative|partial (2831)|SigPep, 1 VTVxNVxLYNR|in-frame stop	2	12
134	Yes	CO-TOP PROTEIN	TcCLB.509629.10	trans-sialidase, putative [8155.t00001]|full Length (2763)|SigPep, 1 VTVxNVxLYNR, GPIanchor	2	12
134	No	OTHER PROTEIN	TcCLB.400027.20001	unannotated trans-sialidase, putative|pseudogene (1071)	1	6
134	No	OTHER PROTEIN	TcCLB.406301.20001	unannotated trans-sialidase, putative|pseudogene (969)	1	6
134	No	OTHER PROTEIN	TcCLB.413297.20001	unannotated trans-sialidase, putative|pseudogene (1053)	1	6
134	No	OTHER PROTEIN	TcCLB.452701.20001	unannotated trans-sialidase, putative|pseudogene (789)	1	6
134	No	OTHER PROTEIN	TcCLB.468689.20001	unannotated trans-sialidase, putative|pseudogene (1003)|1 VTVxNVxLYNR|in-frame stop	1	6
134	No	OTHER PROTEIN	TcCLB.472773.20001	unannotated trans-sialidase, putative|pseudogene (957)|1 VTVxNVxLYNR	1	6
134	No	OTHER PROTEIN	TcCLB.473399.20001	unannotated trans-sialidase, putative|pseudogene (1014)	1	6
134	No	OTHER PROTEIN	TcCLB.481207.20001	unannotated trans-sialidase, putative|pseudogene (954)	1	6
134	No	OTHER PROTEIN	TcCLB.482637.20001	unannotated trans-sialidase, putative|pseudogene (1116)|1 VTVxNVxLYNR	1	6
134	No	OTHER PROTEIN	TcCLB.484399.20001	unannotated trans-sialidase, putative|pseudogene (993)	1	6
134	No	OTHER PROTEIN	TcCLB.486739.20001	unannotated trans-sialidase, putative|pseudogene (1512)|1 VTVxNVxLYNR	1	6
134	No	OTHER PROTEIN	TcCLB.487677.20001	unannotated trans-sialidase, putative|pseudogene (1668)|1 VTVxNVxLYNR, GPIanchor	1	6
134	No	OTHER PROTEIN	TcCLB.497803.20001	unannotated trans-sialidase, putative|pseudogene (1020)	1	6
134	No	OTHER PROTEIN	TcCLB.507505.10	trans-sialidase, putative [7363.t00001]|pseudogene (2070)|1 VTVxNVxLYNR, GPIanchor	1	6
135	Yes	TOP PROTEIN	TcCLB.508717.60	trans-sialidase, putative [7843.t00006]|full Length (2358)|SigPep, 1 SxDxGxTW, GPIanchor	2	6
136	Yes	TOP PROTEIN	TcCLB.411195.20001	unannotated trans-sialidase, putative|partial (974)|SigPep|in-frame stop	2	8
136	Yes	CO-TOP PROTEIN	TcCLB.439903.20001	unannotated trans-sialidase, putative|pseudogene (984)	2	8
136	Yes	CO-TOP PROTEIN	TcCLB.509377.100020	trans-sialidase, putative [8083.t00002]|full Length (2797)|SigPep, 1 VTVxNVxLYNR, GPIanchor|in-frame stop	2	8
137	Yes	TOP PROTEIN	TcCLB.432009.20001	unannotated trans-sialidase, putative|pseudogene (1435)|1 VTVxNVxLYNR|in-frame stop	1	1
137	Yes	CO-TOP PROTEIN	TcCLB.472357.10	trans-sialidase, putative [25507.t00001]|full Length (2442)|SigPep, 1 VTVxNVxLYNR, GPIanchor	1	1
137	Yes	CO-TOP PROTEIN	TcCLB.510209.9	trans-sialidase, putative [5862.t00003]|pseudogene (426)|1 VTVxNVxLYNR, GPIanchor	1	1
138	Yes	TOP PROTEIN	TcCLB.401961.10	trans-sialidase, putative [315.t00001]|pseudogene (1383)	1	1
138	Yes	CO-TOP PROTEIN	TcCLB.461755.20001	unannotated trans-sialidase, putative|pseudogene (438)|1 VTVxNVxLYNR, GPIanchor	1	1
138	Yes	CO-TOP PROTEIN	TcCLB.478701.20001	unannotated trans-sialidase, putative|pseudogene (279)|1 VTVxNVxLYNR, GPIanchor	1	1
138	Yes	CO-TOP PROTEIN	TcCLB.505093.20001	unannotated trans-sialidase, putative|pseudogene (1758)|1 VTVxNVxLYNR|in-frame stop	1	1
138	Yes	CO-TOP PROTEIN	TcCLB.505609.40	trans-sialidase, putative [6657.t00004]|partial (2313)|SigPep, 1 VTVxNVxLYNR	1	1
138	Yes	CO-TOP PROTEIN	TcCLB.508999.120	trans-sialidase, putative [7958.t00012]|partial (2310)|SigPep, 1 VTVxNVxLYNR|in-frame stop	1	1
138	Yes	CO-TOP PROTEIN	TcCLB.511779.10	trans-sialidase, putative [8783.t00001]|pseudogene (705)|1 VTVxNVxLYNR	1	1
139	Yes	TOP PROTEIN	TcCLB.508139.240	trans-sialidase, putative [7612.t00024]|full Length (2310)|SigPep, 1 SxDxGxTW, 1 VTVxNVxLYNR, GPIanchor	1	21
139	Yes	CO-TOP PROTEIN	TcCLB.508139.250	trans-sialidase, putative [7612.t00025]|full Length (2310)|SigPep, 1 SxDxGxTW, 1 VTVxNVxLYNR, GPIanchor	1	21
140	Yes	TOP PROTEIN	TcCLB.404925.20001	unannotated trans-sialidase, putative|pseudogene (1479)	1	5
140	Yes	CO-TOP PROTEIN	TcCLB.439787.20001	unannotated trans-sialidase, putative|partial (703)|SigPep|in-frame stop	1	5
140	Yes	CO-TOP PROTEIN	TcCLB.511451.80	trans-sialidase, putative [8698.t00008]|full Length (2775)|SigPep, 1 VTVxNVxLYNR, GPIanchor	1	5
141	Yes	TOP PROTEIN	TcCLB.511771.40	trans-sialidase, putative [8781.t00004]|partial (2493)|SigPep|in-frame stop	1	1
142	Yes	TOP PROTEIN	TcCLB.511839.40	trans-sialidase, putative [6209.t00004]|full Length (2592)|SigPep, 1 VTVxNVxLYNR, GPIanchor	1	11
143	Yes	TOP PROTEIN	TcCLB.508173.120	trans-sialidase, putative [7624.t00012]|pseudogene (1143)	1	1
144	Yes	TOP PROTEIN	TcCLB.506139.100060	trans-sialidase, putative [5336.t00006]|full Length (2491)|SigPep, 1 VTVxNVxLYNR, GPIanchor|in-frame stop	1	2
145	Yes	TOP PROTEIN	TcCLB.451017.20001	unannotated trans-sialidase, putative|pseudogene (997)|1 VTVxNVxLYNR|in-frame stop	1	2
145	Yes	CO-TOP PROTEIN	TcCLB.510483.250	trans-sialidase, putative [8406.t00025]|full Length (2784)|SigPep, 1 VTVxNVxLYNR, GPIanchor|in-frame stop	1	2
146	Yes	TOP PROTEIN	TcCLB.504101.50	trans-sialidase, putative [4909.t00005]|full Length (2340)|SigPep, 1 VTVxNVxLYNR, GPIanchor	1	5
147	Yes	TOP PROTEIN	TcCLB.458369.10	trans-sialidase, putative [3323.t00001]|pseudogene (1287)|GPIanchor|in-frame stop	1	1
147	Yes	CO-TOP PROTEIN	TcCLB.503403.20	trans-sialidase, putative [4560.t00002]|full Length (2385)|SigPep, 1 SxDxGxTW, GPIanchor	1	1
148	Yes	TOP PROTEIN	TcCLB.409613.20001	unannotated trans-sialidase, putative|pseudogene (952)|1 SxDxGxTW|in-frame stop	1	1
148	Yes	CO-TOP PROTEIN	TcCLB.503955.40	trans-sialidase, putative [4836.t00004]|full Length (2154)|SigPep, 1 SxDxGxTW, GPIanchor	1	1
148	Yes	CO-TOP PROTEIN	TcCLB.511887.30	trans-sialidase, putative [6219.t00003]|partial (2232)|SigPep, 1 SxDxGxTW, 1 VTVxNVxLYNR|in-frame stop	1	1
149	Yes	TOP PROTEIN	TcCLB.450977.20001	unannotated trans-sialidase, putative|partial (955)|SigPep|in-frame stop	1	26
150	Yes	TOP PROTEIN	TcCLB.421121.20001	unannotated trans-sialidase, putative|pseudogene (1440)|in-frame stop	1	2
150	Yes	CO-TOP PROTEIN	TcCLB.507195.100040	trans-sialidase, putative [7246.t00004]|pseudogene (2406)|in-frame stop	1	2
151	Yes	TOP PROTEIN	TcCLB.450511.20001	unannotated trans-sialidase, putative|pseudogene (540)|GPIanchor	1	5
152	Yes	TOP PROTEIN	TcCLB.464253.20001	unannotated trans-sialidase, putative|full Length (2789)|SigPep, 1 VTVxNVxLYNR, GPIanchor|in-frame stop	1	1
153	Yes	TOP PROTEIN	TcCLB.402629.20001	unannotated trans-sialidase, putative|pseudogene (170)	1	196
153	Yes	CO-TOP PROTEIN	TcCLB.406027.20001	unannotated trans-sialidase, putative|partial (1751)|SigPep|in-frame stop	1	196
153	Yes	CO-TOP PROTEIN	TcCLB.419057.20001	unannotated trans-sialidase, putative|pseudogene (402)|in-frame stop	1	196
153	Yes	CO-TOP PROTEIN	TcCLB.422521.20001	unannotated trans-sialidase, putative|pseudogene (366)|in-frame stop	1	196
153	Yes	CO-TOP PROTEIN	TcCLB.438381.20001	unannotated trans-sialidase, putative|partial (1305)|SigPep, 1 SxDxGxTW|in-frame stop	1	196
153	Yes	CO-TOP PROTEIN	TcCLB.439647.20001	unannotated trans-sialidase, putative|pseudogene (249)|in-frame stop	1	196
153	Yes	CO-TOP PROTEIN	TcCLB.473675.20001	unannotated trans-sialidase, putative|partial (968)|SigPep|in-frame stop	1	196
153	Yes	CO-TOP PROTEIN	TcCLB.479701.20001	unannotated trans-sialidase, putative|pseudogene (421)|in-frame stop	1	196
153	Yes	CO-TOP PROTEIN	TcCLB.485485.20001	unannotated trans-sialidase, putative|pseudogene (550)|in-frame stop	1	196
153	Yes	CO-TOP PROTEIN	TcCLB.496901.20001	unannotated trans-sialidase, putative|pseudogene (878)|in-frame stop	1	196
153	Yes	CO-TOP PROTEIN	TcCLB.499067.20001	unannotated trans-sialidase, putative|pseudogene (414)|in-frame stop	1	196
154	Yes	TOP PROTEIN	TcCLB.508577.100010	trans-sialidase, putative [7786.t00001]|full Length (2314)|SigPep, 1 SxDxGxTW, GPIanchor|in-frame stop	1	1
154	Yes	CO-TOP PROTEIN	TcCLB.510817.50	trans-sialidase, putative [5994.t00005]|full Length (2205)|SigPep, 1 SxDxGxTW, 1 VTVxNVxLYNR, GPIanchor	1	1
155	Yes	TOP PROTEIN	TcCLB.509897.1000230	trans-sialidase, putative [8235.t00023]|pseudogene (1975)|in-frame stop	1	28
156	Yes	TOP PROTEIN	TcCLB.429925.20001	unannotated trans-sialidase, putative|pseudogene (885)	1	7
156	Yes	CO-TOP PROTEIN	TcCLB.444053.20001	unannotated trans-sialidase, putative|pseudogene (918)	1	7
156	Yes	CO-TOP PROTEIN	TcCLB.466325.10	trans-sialidase, putative [3689.t00001]|partial (1332)|SigPep|in-frame stop	1	7
156	Yes	CO-TOP PROTEIN	TcCLB.471571.20001	unannotated trans-sialidase, putative|pseudogene (1161)|in-frame stop	1	7
156	Yes	CO-TOP PROTEIN	TcCLB.483951.20001	unannotated trans-sialidase, putative|pseudogene (762)	1	7
156	Yes	CO-TOP PROTEIN	TcCLB.484255.20001	unannotated trans-sialidase, putative|partial (1244)|SigPep|in-frame stop	1	7
156	Yes	CO-TOP PROTEIN	TcCLB.503569.20001	unannotated trans-sialidase, putative|partial (3096)|SigPep|in-frame stop	1	7
156	Yes	CO-TOP PROTEIN	TcCLB.503661.11	trans-sialidase, putative [4689.t00003]|pseudogene (2064)	1	7
156	Yes	CO-TOP PROTEIN	TcCLB.506057.40	trans-sialidase, putative [6795.t00004]|pseudogene (2169)|in-frame stop	1	7
156	Yes	CO-TOP PROTEIN	TcCLB.508071.100080	trans-sialidase, putative [7589.t00008]|pseudogene (2231)|in-frame stop	1	7
156	Yes	CO-TOP PROTEIN	TcCLB.508521.100090	trans-sialidase, putative [7761.t00009]|full Length (2270)|SigPep, GPIanchor|in-frame stop	1	7
156	Yes	CO-TOP PROTEIN	TcCLB.509287.80	trans-sialidase, putative [8060.t00008]|full Length (2697)|SigPep, GPIanchor	1	7
156	Yes	CO-TOP PROTEIN	TcCLB.509927.10	trans-sialidase, putative [8247.t00001]|partial (1542)|SigPep	1	7
156	Yes	CO-TOP PROTEIN	TcCLB.510891.40	trans-sialidase, putative [6004.t00004]|partial (1854)|SigPep|in-frame stop	1	7
156	Yes	CO-TOP PROTEIN	TcCLB.511593.100040	trans-sialidase, putative [8731.t00004]|partial (4139)|SigPep, TS Repeats|in-frame stop	1	7
156	Yes	CO-TOP PROTEIN	TcCLB.511929.40	trans-sialidase, putative [8831.t00004]|pseudogene (891)|in-frame stop	1	7

## Sheet: Newly Annotated TcTS Proteins
Protein Group	Is Top?	Source	Sequence Id	Sequence Name	Total Peptides (Paris Guidelines)	Total Spectra
1	Yes	TOP PROTEIN	TcCLB.507137.20001	unannotated trans-sialidase, putative|pseudogene (3216)|1 SxDxGxTW, 1 VTVxNVxLYNR, TS Repeats	19	724
1	No	OTHER PROTEIN	TcCLB.403417.20001	unannotated trans-sialidase, putative|partial (695)|SigPep, 1 SxDxGxTW	5	207
1	No	OTHER PROTEIN	TcCLB.404809.20001	unannotated trans-sialidase, putative|pseudogene (1212)|1 VTVxNVxLYNR	6	193
1	No	OTHER PROTEIN	TcCLB.482803.20001	unannotated trans-sialidase, putative|pseudogene (939)|1 VTVxNVxLYNR, TS Repeats	5	126
1	No	OTHER PROTEIN	TcCLB.443383.20001	unannotated trans-sialidase, putative|pseudogene (312)	2	123
1	No	OTHER PROTEIN	TcCLB.418425.20001	unannotated trans-sialidase, putative|pseudogene (363)|1 SxDxGxTW	2	128
1	No	OTHER PROTEIN	TcCLB.434015.20001	unannotated trans-sialidase, putative|partial (366)|SigPep, 1 SxDxGxTW	2	128
1	No	OTHER PROTEIN	TcCLB.453709.20001	unannotated trans-sialidase, putative|pseudogene (844)|1 VTVxNVxLYNR, TS Repeats	1	17
2	Yes	TOP PROTEIN	TcCLB.462815.20001	unannotated trans-sialidase, putative|pseudogene (1257)|1 VTVxNVxLYNR	12	437
2	No	OTHER PROTEIN	TcCLB.442771.20001	unannotated trans-sialidase, putative|pseudogene (915)|1 VTVxNVxLYNR	8	309
3	Yes	TOP PROTEIN	TcCLB.446785.20001	unannotated trans-sialidase, putative|pseudogene (1626)|1 SxDxGxTW	9	130
4	Yes	TOP PROTEIN	TcCLB.403095.20001	unannotated trans-sialidase, putative|pseudogene (1140)|1 SxDxGxTW	9	417
5	Yes	TOP PROTEIN	TcCLB.504723.20001	unannotated trans-sialidase, putative|pseudogene (3852)|1 SxDxGxTW|in-frame stop	8	222
6	Yes	TOP PROTEIN	TcCLB.435835.20001	unannotated trans-sialidase, putative|pseudogene (1251)	7	26
6	No	OTHER PROTEIN	TcCLB.455393.20001	unannotated trans-sialidase, putative|pseudogene (828)|GPIanchor	4	17
6	No	OTHER PROTEIN	TcCLB.484097.20001	unannotated trans-sialidase, putative|pseudogene (1071)	4	17
6	No	OTHER PROTEIN	TcCLB.398993.20001	unannotated trans-sialidase, putative|pseudogene (975)|in-frame stop	4	14
6	No	OTHER PROTEIN	TcCLB.484719.20001	unannotated trans-sialidase, putative|pseudogene (1515)	3	13
6	No	OTHER PROTEIN	TcCLB.422487.20001	unannotated trans-sialidase, putative|pseudogene (666)|GPIanchor	3	12
6	No	OTHER PROTEIN	TcCLB.469391.20001	unannotated trans-sialidase, putative|pseudogene (1044)|GPIanchor|in-frame stop	3	12
6	No	OTHER PROTEIN	TcCLB.442957.20001	unannotated trans-sialidase, putative|pseudogene (837)	2	10
6	No	OTHER PROTEIN	TcCLB.423791.20001	unannotated trans-sialidase, putative|pseudogene (1500)|in-frame stop	2	6
6	No	OTHER PROTEIN	TcCLB.425589.20001	unannotated trans-sialidase, putative|pseudogene (1038)	2	6
6	No	OTHER PROTEIN	TcCLB.476455.20001	unannotated trans-sialidase, putative|pseudogene (1077)	2	6
6	No	OTHER PROTEIN	TcCLB.483449.20001	unannotated trans-sialidase, putative|pseudogene (954)	2	8
6	No	OTHER PROTEIN	TcCLB.404317.20001	unannotated trans-sialidase, putative|pseudogene (981)	1	1
6	No	OTHER PROTEIN	TcCLB.421361.20001	unannotated trans-sialidase, putative|partial (1143)|SigPep	1	1
6	No	OTHER PROTEIN	TcCLB.442175.20001	unannotated trans-sialidase, putative|pseudogene (972)	1	1
6	No	OTHER PROTEIN	TcCLB.467949.20001	unannotated trans-sialidase, putative|partial (1143)|SigPep	1	1
6	No	OTHER PROTEIN	TcCLB.471467.20001	unannotated trans-sialidase, putative|partial (1116)|SigPep	1	1
6	No	OTHER PROTEIN	TcCLB.477625.20001	unannotated trans-sialidase, putative|partial (1071)|SigPep	1	1
6	No	OTHER PROTEIN	TcCLB.487653.20001	unannotated trans-sialidase, putative|partial (1017)|SigPep	1	1
6	No	OTHER PROTEIN	TcCLB.498393.20001	unannotated trans-sialidase, putative|pseudogene (846)	1	1
6	No	OTHER PROTEIN	TcCLB.407695.20001	unannotated trans-sialidase, putative|pseudogene (1422)	1	3
6	No	OTHER PROTEIN	TcCLB.424145.20001	unannotated trans-sialidase, putative|pseudogene (1077)|1 VTVxNVxLYNR	1	3
6	No	OTHER PROTEIN	TcCLB.435807.20001	unannotated trans-sialidase, putative|pseudogene (855)|in-frame stop	1	3
6	No	OTHER PROTEIN	TcCLB.440327.20001	unannotated trans-sialidase, putative|pseudogene (936)	1	3
6	No	OTHER PROTEIN	TcCLB.468423.20001	unannotated trans-sialidase, putative|pseudogene (1527)|in-frame stop	1	3
6	No	OTHER PROTEIN	TcCLB.469715.20001	unannotated trans-sialidase, putative|pseudogene (642)	1	3
6	No	OTHER PROTEIN	TcCLB.497115.20001	unannotated trans-sialidase, putative|pseudogene (984)	1	3
6	No	OTHER PROTEIN	TcCLB.438055.20001	unannotated trans-sialidase, putative|pseudogene (357)|GPIanchor	1	2
6	No	OTHER PROTEIN	TcCLB.466203.20001	unannotated trans-sialidase, putative|pseudogene (357)|GPIanchor	1	2
7	Yes	TOP PROTEIN	TcCLB.451479.20001	unannotated trans-sialidase, putative|pseudogene (621)	6	105
8	Yes	TOP PROTEIN	TcCLB.505059.20001	unannotated trans-sialidase, putative|partial (3172)|SigPep, 1 SxDxGxTW|in-frame stop	6	121
9	Yes	TOP PROTEIN	TcCLB.481751.20001	unannotated trans-sialidase, putative|pseudogene (903)|GPIanchor	4	72
9	No	OTHER PROTEIN	TcCLB.403501.20001	unannotated trans-sialidase, putative|pseudogene (677)|GPIanchor|in-frame stop	2	22
9	No	OTHER PROTEIN	TcCLB.405575.20001	unannotated trans-sialidase, putative|pseudogene (482)|GPIanchor|in-frame stop	1	2
9	No	OTHER PROTEIN	TcCLB.462533.20001	unannotated trans-sialidase, putative|pseudogene (285)|GPIanchor	1	2
9	No	OTHER PROTEIN	TcCLB.510479.20001	unannotated trans-sialidase, putative|pseudogene (315)|GPIanchor	1	2
10	Yes	TOP PROTEIN	TcCLB.452163.20001	unannotated trans-sialidase, putative|pseudogene (1060)|in-frame stop	6	44
10	No	OTHER PROTEIN	TcCLB.417701.20001	unannotated trans-sialidase, putative|pseudogene (384)|GPIanchor	1	2
10	No	OTHER PROTEIN	TcCLB.451835.20001	unannotated trans-sialidase, putative|pseudogene (998)|1 VTVxNVxLYNR, GPIanchor|in-frame stop	1	2
11	Yes	TOP PROTEIN	TcCLB.486951.20001	unannotated trans-sialidase, putative|pseudogene (1184)|1 SxDxGxTW, 1 VTVxNVxLYNR|in-frame stop	5	116
11	Yes	CO-TOP PROTEIN	TcCLB.488591.20001	unannotated trans-sialidase, putative|pseudogene (1344)|1 SxDxGxTW	5	116
11	No	OTHER PROTEIN	TcCLB.410709.20001	unannotated trans-sialidase, putative|pseudogene (960)|1 SxDxGxTW	4	115
11	No	OTHER PROTEIN	TcCLB.422127.20001	unannotated trans-sialidase, putative|pseudogene (1164)|1 VTVxNVxLYNR	3	111
11	No	OTHER PROTEIN	TcCLB.472891.20001	unannotated trans-sialidase, putative|pseudogene (906)|1 VTVxNVxLYNR, GPIanchor	2	108
11	No	OTHER PROTEIN	TcCLB.504945.20001	unannotated trans-sialidase, putative|partial (2487)|SigPep, 1 SxDxGxTW, 1 VTVxNVxLYNR|in-frame stop	2	24
11	No	OTHER PROTEIN	TcCLB.435839.20001	unannotated trans-sialidase, putative|pseudogene (975)|1 VTVxNVxLYNR, GPIanchor	1	21
11	No	OTHER PROTEIN	TcCLB.402115.20001	unannotated trans-sialidase, putative|pseudogene (1029)|1 SxDxGxTW	1	87
11	No	OTHER PROTEIN	TcCLB.430499.20001	unannotated trans-sialidase, putative|pseudogene (1104)|GPIanchor	1	87
11	No	OTHER PROTEIN	TcCLB.485713.20001	unannotated trans-sialidase, putative|full Length (2241)|SigPep, 1 SxDxGxTW, GPIanchor	1	87
11	No	OTHER PROTEIN	TcCLB.415475.20001	unannotated trans-sialidase, putative|pseudogene (981)|1 SxDxGxTW|in-frame stop	1	1
11	No	OTHER PROTEIN	TcCLB.445087.20001	unannotated trans-sialidase, putative|pseudogene (1131)|1 SxDxGxTW|in-frame stop	1	1
11	No	OTHER PROTEIN	TcCLB.457601.20001	unannotated trans-sialidase, putative|pseudogene (1075)|1 SxDxGxTW|in-frame stop	1	1
11	No	OTHER PROTEIN	TcCLB.486303.20001	unannotated trans-sialidase, putative|partial (1584)|SigPep, 1 SxDxGxTW|in-frame stop	1	1
11	No	OTHER PROTEIN	TcCLB.505597.20001	unannotated trans-sialidase, putative|partial (2200)|SigPep, 1 SxDxGxTW|in-frame stop	1	1
11	No	OTHER PROTEIN	TcCLB.403031.20001	unannotated trans-sialidase, putative|pseudogene (1062)|1 SxDxGxTW	1	3
11	No	OTHER PROTEIN	TcCLB.417871.20001	unannotated trans-sialidase, putative|pseudogene (1083)|1 SxDxGxTW	1	3
12	Yes	TOP PROTEIN	TcCLB.485481.20001	unannotated trans-sialidase, putative|pseudogene (900)|1 SxDxGxTW	4	100
13	Yes	TOP PROTEIN	TcCLB.461833.20001	unannotated trans-sialidase, putative|partial (1952)|SigPep, 1 SxDxGxTW|in-frame stop	3	8
13	No	OTHER PROTEIN	TcCLB.415483.20001	unannotated trans-sialidase, putative|partial (1116)|SigPep	1	1
13	No	OTHER PROTEIN	TcCLB.438775.20001	unannotated trans-sialidase, putative|partial (1050)|SigPep, 1 SxDxGxTW	1	1
13	No	OTHER PROTEIN	TcCLB.494759.20001	unannotated trans-sialidase, putative|pseudogene (1179)|1 SxDxGxTW	1	1
14	Yes	TOP PROTEIN	TcCLB.411763.20001	unannotated trans-sialidase, putative|pseudogene (1211)|1 SxDxGxTW|in-frame stop	3	9
14	No	OTHER PROTEIN	TcCLB.402657.20001	unannotated trans-sialidase, putative|pseudogene (1518)|1 SxDxGxTW, 1 VTVxNVxLYNR, GPIanchor	1	2
15	Yes	TOP PROTEIN	TcCLB.477471.20001	unannotated trans-sialidase, putative|full Length (3435)|SigPep, 1 SxDxGxTW, GPIanchor|in-frame stop	4	8
15	No	OTHER PROTEIN	TcCLB.422063.20001	unannotated trans-sialidase, putative|pseudogene (789)|GPIanchor	1	1
15	No	OTHER PROTEIN	TcCLB.451103.20001	unannotated trans-sialidase, putative|pseudogene (1046)|1 SxDxGxTW|in-frame stop	1	1
15	No	OTHER PROTEIN	TcCLB.455829.20001	unannotated trans-sialidase, putative|pseudogene (1194)|1 SxDxGxTW, 1 VTVxNVxLYNR	1	1
15	No	OTHER PROTEIN	TcCLB.481291.20001	unannotated trans-sialidase, putative|pseudogene (794)|1 VTVxNVxLYNR, GPIanchor|in-frame stop	1	1
15	No	OTHER PROTEIN	TcCLB.505573.20001	unannotated trans-sialidase, putative|partial (2055)|SigPep, 1 SxDxGxTW	1	1
15	No	OTHER PROTEIN	TcCLB.505853.20001	unannotated trans-sialidase, putative|pseudogene (1335)|1 SxDxGxTW, GPIanchor	1	1
15	No	OTHER PROTEIN	TcCLB.507175.20001	unannotated trans-sialidase, putative|pseudogene (1896)|1 SxDxGxTW, 1 VTVxNVxLYNR, GPIanchor	1	1
16	Yes	TOP PROTEIN	TcCLB.410385.20001	unannotated trans-sialidase, putative|partial (1139)|SigPep, 1 SxDxGxTW|in-frame stop	4	35
16	Yes	CO-TOP PROTEIN	TcCLB.449287.20001	unannotated trans-sialidase, putative|partial (732)|SigPep|in-frame stop	4	35
17	Yes	TOP PROTEIN	TcCLB.411461.20001	unannotated trans-sialidase, putative|partial (2198)|SigPep, 1 SxDxGxTW, 1 VTVxNVxLYNR|in-frame stop	3	16
17	No	OTHER PROTEIN	TcCLB.399745.20001	unannotated trans-sialidase, putative|partial (399)|SigPep	1	10
17	No	OTHER PROTEIN	TcCLB.405263.20001	unannotated trans-sialidase, putative|partial (612)|SigPep	1	10
17	No	OTHER PROTEIN	TcCLB.410269.20001	unannotated trans-sialidase, putative|pseudogene (1137)|1 SxDxGxTW	1	10
17	No	OTHER PROTEIN	TcCLB.417067.20001	unannotated trans-sialidase, putative|partial (948)|SigPep, 1 SxDxGxTW	1	10
17	No	OTHER PROTEIN	TcCLB.421987.20001	unannotated trans-sialidase, putative|partial (1019)|SigPep, 1 SxDxGxTW|in-frame stop	1	10
17	No	OTHER PROTEIN	TcCLB.427295.20001	unannotated trans-sialidase, putative|partial (901)|SigPep|in-frame stop	1	10
17	No	OTHER PROTEIN	TcCLB.471585.20001	unannotated trans-sialidase, putative|partial (858)|SigPep	1	10
17	No	OTHER PROTEIN	TcCLB.477963.20001	unannotated trans-sialidase, putative|partial (781)|SigPep|in-frame stop	1	10
17	No	OTHER PROTEIN	TcCLB.484309.20001	unannotated trans-sialidase, putative|partial (1444)|SigPep|in-frame stop	1	10
17	No	OTHER PROTEIN	TcCLB.486321.20001	unannotated trans-sialidase, putative|partial (792)|SigPep	1	10
17	No	OTHER PROTEIN	TcCLB.423609.20001	unannotated trans-sialidase, putative|pseudogene (810)|1 VTVxNVxLYNR, GPIanchor	2	6
17	No	OTHER PROTEIN	TcCLB.423799.20001	unannotated trans-sialidase, putative|pseudogene (826)|GPIanchor	2	6
17	No	OTHER PROTEIN	TcCLB.431321.20001	unannotated trans-sialidase, putative|pseudogene (849)|1 VTVxNVxLYNR, GPIanchor	2	6
17	No	OTHER PROTEIN	TcCLB.450795.20001	unannotated trans-sialidase, putative|pseudogene (727)|GPIanchor|in-frame stop	2	6
17	No	OTHER PROTEIN	TcCLB.467975.20001	unannotated trans-sialidase, putative|pseudogene (745)	2	6
17	No	OTHER PROTEIN	TcCLB.473435.20001	unannotated trans-sialidase, putative|pseudogene (724)|GPIanchor	2	6
17	No	OTHER PROTEIN	TcCLB.475917.20001	unannotated trans-sialidase, putative|pseudogene (606)	2	6
17	No	OTHER PROTEIN	TcCLB.484137.20001	unannotated trans-sialidase, putative|partial (2172)|SigPep, 1 SxDxGxTW, 1 VTVxNVxLYNR	2	6
17	No	OTHER PROTEIN	TcCLB.498175.20001	unannotated trans-sialidase, putative|pseudogene (912)|1 VTVxNVxLYNR, GPIanchor	2	6
17	No	OTHER PROTEIN	TcCLB.509299.20001	unannotated trans-sialidase, putative|partial (2827)|SigPep, 1 SxDxGxTW|in-frame stop	2	6
18	Yes	TOP PROTEIN	TcCLB.474045.20001	unannotated trans-sialidase, putative|pseudogene (1201)|in-frame stop	4	6
18	No	OTHER PROTEIN	TcCLB.410945.20001	unannotated trans-sialidase, putative|pseudogene (543)|GPIanchor|in-frame stop	1	1
18	No	OTHER PROTEIN	TcCLB.457449.20001	unannotated trans-sialidase, putative|pseudogene (1032)|GPIanchor	1	1
18	No	OTHER PROTEIN	TcCLB.474437.20001	unannotated trans-sialidase, putative|pseudogene (621)|GPIanchor	1	1
19	Yes	TOP PROTEIN	TcCLB.504459.20001	unannotated trans-sialidase, putative|partial (2328)|SigPep, 1 SxDxGxTW|in-frame stop	3	68
20	Yes	TOP PROTEIN	TcCLB.462379.20001	unannotated trans-sialidase, putative|full Length (3108)|SigPep, GPIanchor	3	63
20	No	OTHER PROTEIN	TcCLB.414807.20001	unannotated trans-sialidase, putative|partial (1016)|SigPep|in-frame stop	1	9
20	No	OTHER PROTEIN	TcCLB.424045.20001	unannotated trans-sialidase, putative|partial (1949)|SigPep|in-frame stop	1	9
20	No	OTHER PROTEIN	TcCLB.457783.20001	unannotated trans-sialidase, putative|partial (998)|SigPep|in-frame stop	1	9
20	No	OTHER PROTEIN	TcCLB.417985.20001	unannotated trans-sialidase, putative|pseudogene (1295)|in-frame stop	1	4
20	No	OTHER PROTEIN	TcCLB.447899.20001	unannotated trans-sialidase, putative|pseudogene (1097)	1	4
20	No	OTHER PROTEIN	TcCLB.450819.20001	unannotated trans-sialidase, putative|pseudogene (1155)	1	4
20	No	OTHER PROTEIN	TcCLB.454877.20001	unannotated trans-sialidase, putative|pseudogene (1294)|in-frame stop	1	4
20	No	OTHER PROTEIN	TcCLB.455205.20001	unannotated trans-sialidase, putative|pseudogene (1203)	1	4
20	No	OTHER PROTEIN	TcCLB.467373.20001	unannotated trans-sialidase, putative|pseudogene (1206)	1	4
20	No	OTHER PROTEIN	TcCLB.474697.20001	unannotated trans-sialidase, putative|pseudogene (954)	1	4
21	Yes	TOP PROTEIN	TcCLB.505669.20001	unannotated trans-sialidase, putative|pseudogene (674)|1 VTVxNVxLYNR, GPIanchor|in-frame stop	4	18
21	No	OTHER PROTEIN	TcCLB.450653.20001	unannotated trans-sialidase, putative|pseudogene (704)|GPIanchor|in-frame stop	1	14
22	Yes	TOP PROTEIN	TcCLB.479633.20001	unannotated trans-sialidase, putative|pseudogene (873)|1 VTVxNVxLYNR, GPIanchor	3	5
23	Yes	TOP PROTEIN	TcCLB.446163.20001	unannotated trans-sialidase, putative|pseudogene (663)|GPIanchor	2	23
24	Yes	TOP PROTEIN	TcCLB.451475.20001	unannotated trans-sialidase, putative|pseudogene (676)|GPIanchor|in-frame stop	3	45
25	Yes	TOP PROTEIN	TcCLB.419955.20001	unannotated trans-sialidase, putative|pseudogene (920)|1 SxDxGxTW	3	27
26	Yes	TOP PROTEIN	TcCLB.422811.20001	unannotated trans-sialidase, putative|partial (609)|SigPep|in-frame stop	1	7
26	Yes	CO-TOP PROTEIN	TcCLB.470561.20001	unannotated trans-sialidase, putative|full Length (2772)|SigPep, 1 VTVxNVxLYNR, GPIanchor	1	7
27	Yes	TOP PROTEIN	TcCLB.410001.20001	unannotated trans-sialidase, putative|full Length (2181)|SigPep, GPIanchor	3	13
27	No	OTHER PROTEIN	TcCLB.409447.20001	unannotated trans-sialidase, putative|pseudogene (969)|GPIanchor	2	10
27	No	OTHER PROTEIN	TcCLB.462487.20001	unannotated trans-sialidase, putative|pseudogene (627)|GPIanchor	2	10
28	Yes	TOP PROTEIN	TcCLB.451853.20001	unannotated trans-sialidase, putative|pseudogene (912)|1 SxDxGxTW	2	9
28	No	OTHER PROTEIN	TcCLB.401305.20001	unannotated trans-sialidase, putative|pseudogene (888)|1 VTVxNVxLYNR, GPIanchor	1	3
28	No	OTHER PROTEIN	TcCLB.421461.20001	unannotated trans-sialidase, putative|partial (3607)|SigPep, 1 SxDxGxTW|in-frame stop	1	3
28	No	OTHER PROTEIN	TcCLB.445789.20001	unannotated trans-sialidase, putative|pseudogene (781)|1 SxDxGxTW|in-frame stop	1	3
28	No	OTHER PROTEIN	TcCLB.450929.20001	unannotated trans-sialidase, putative|pseudogene (791)|1 VTVxNVxLYNR|in-frame stop	1	3
28	No	OTHER PROTEIN	TcCLB.504799.20001	unannotated trans-sialidase, putative|partial (2265)|SigPep, 1 SxDxGxTW|in-frame stop	1	3
29	Yes	TOP PROTEIN	TcCLB.399177.20001	unannotated trans-sialidase, putative|pseudogene (594)|GPIanchor	3	5
29	Yes	CO-TOP PROTEIN	TcCLB.432741.20001	unannotated trans-sialidase, putative|pseudogene (948)|GPIanchor	3	5
29	Yes	CO-TOP PROTEIN	TcCLB.473131.20001	unannotated trans-sialidase, putative|pseudogene (651)|GPIanchor	3	5
30	Yes	TOP PROTEIN	TcCLB.451969.20001	unannotated trans-sialidase, putative|partial (900)|SigPep|in-frame stop	1	2
31	Yes	TOP PROTEIN	TcCLB.415459.20001	unannotated trans-sialidase, putative|full Length (3886)|SigPep, GPIanchor|in-frame stop	3	27
31	No	OTHER PROTEIN	TcCLB.435051.20001	unannotated trans-sialidase, putative|pseudogene (1287)	2	26
31	No	OTHER PROTEIN	TcCLB.415077.20001	unannotated trans-sialidase, putative|pseudogene (1626)	2	23
31	No	OTHER PROTEIN	TcCLB.474275.20001	unannotated trans-sialidase, putative|pseudogene (2264)|in-frame stop	2	23
31	No	OTHER PROTEIN	TcCLB.403887.20001	unannotated trans-sialidase, putative|pseudogene (1038)	1	1
31	No	OTHER PROTEIN	TcCLB.413651.20001	unannotated trans-sialidase, putative|pseudogene (954)	1	1
31	No	OTHER PROTEIN	TcCLB.445687.20001	unannotated trans-sialidase, putative|pseudogene (1221)	1	1
31	No	OTHER PROTEIN	TcCLB.466383.20001	unannotated trans-sialidase, putative|pseudogene (1213)|in-frame stop	1	1
31	No	OTHER PROTEIN	TcCLB.411773.20001	unannotated trans-sialidase, putative|pseudogene (954)	1	22
31	No	OTHER PROTEIN	TcCLB.412731.20001	unannotated trans-sialidase, putative|pseudogene (967)|in-frame stop	1	22
31	No	OTHER PROTEIN	TcCLB.412997.20001	unannotated trans-sialidase, putative|pseudogene (990)	1	22
31	No	OTHER PROTEIN	TcCLB.415497.20001	unannotated trans-sialidase, putative|pseudogene (1115)|in-frame stop	1	22
31	No	OTHER PROTEIN	TcCLB.438239.20001	unannotated trans-sialidase, putative|pseudogene (1068)	1	22
31	No	OTHER PROTEIN	TcCLB.439229.20001	unannotated trans-sialidase, putative|pseudogene (1110)	1	22
31	No	OTHER PROTEIN	TcCLB.462689.20001	unannotated trans-sialidase, putative|pseudogene (975)	1	22
32	Yes	TOP PROTEIN	TcCLB.406929.20001	unannotated trans-sialidase, putative|pseudogene (1152)	2	8
33	Yes	TOP PROTEIN	TcCLB.432909.20001	unannotated trans-sialidase, putative|pseudogene (1335)|1 SxDxGxTW, GPIanchor	2	88
34	Yes	TOP PROTEIN	TcCLB.446377.20001	unannotated trans-sialidase, putative|pseudogene (2445)|in-frame stop	2	31
35	Yes	TOP PROTEIN	TcCLB.442721.20001	unannotated trans-sialidase, putative|pseudogene (1188)|1 VTVxNVxLYNR, GPIanchor	2	6
35	Yes	CO-TOP PROTEIN	TcCLB.480493.20001	unannotated trans-sialidase, putative|pseudogene (1230)|1 SxDxGxTW	2	6
35	No	OTHER PROTEIN	TcCLB.499397.20001	unannotated trans-sialidase, putative|pseudogene (510)|in-frame stop	1	1
36	Yes	TOP PROTEIN	TcCLB.504265.20001	unannotated trans-sialidase, putative|full Length (3782)|SigPep, 1 SxDxGxTW, GPIanchor|in-frame stop	2	26
36	No	OTHER PROTEIN	TcCLB.415797.20001	unannotated trans-sialidase, putative|pseudogene (1077)|1 SxDxGxTW	1	25
36	No	OTHER PROTEIN	TcCLB.475951.20001	unannotated trans-sialidase, putative|pseudogene (647)|in-frame stop	1	25
36	No	OTHER PROTEIN	TcCLB.476967.20001	unannotated trans-sialidase, putative|pseudogene (966)	1	25
36	No	OTHER PROTEIN	TcCLB.505147.20001	unannotated trans-sialidase, putative|pseudogene (3660)|1 VTVxNVxLYNR, GPIanchor|in-frame stop	1	25
37	Yes	TOP PROTEIN	TcCLB.412075.20001	unannotated trans-sialidase, putative|pseudogene (1125)	2	7
37	No	OTHER PROTEIN	TcCLB.427839.20001	unannotated trans-sialidase, putative|pseudogene (1350)	1	1
37	No	OTHER PROTEIN	TcCLB.416229.20001	unannotated trans-sialidase, putative|partial (1345)|SigPep|in-frame stop	1	6
37	No	OTHER PROTEIN	TcCLB.420509.20001	unannotated trans-sialidase, putative|pseudogene (987)	1	6
37	No	OTHER PROTEIN	TcCLB.424733.20001	unannotated trans-sialidase, putative|pseudogene (875)	1	6
37	No	OTHER PROTEIN	TcCLB.433133.20001	unannotated trans-sialidase, putative|partial (787)|SigPep|in-frame stop	1	6
37	No	OTHER PROTEIN	TcCLB.460639.20001	unannotated trans-sialidase, putative|partial (1036)|SigPep|in-frame stop	1	6
37	No	OTHER PROTEIN	TcCLB.473647.20001	unannotated trans-sialidase, putative|pseudogene (1095)	1	6
37	No	OTHER PROTEIN	TcCLB.475133.20001	unannotated trans-sialidase, putative|pseudogene (1042)	1	6
37	No	OTHER PROTEIN	TcCLB.479727.20001	unannotated trans-sialidase, putative|pseudogene (990)	1	6
37	No	OTHER PROTEIN	TcCLB.496079.20001	unannotated trans-sialidase, putative|pseudogene (1110)	1	6
37	No	OTHER PROTEIN	TcCLB.502015.20001	unannotated trans-sialidase, putative|partial (1634)|SigPep|in-frame stop	1	6
37	No	OTHER PROTEIN	TcCLB.506103.20001	unannotated trans-sialidase, putative|partial (3105)|SigPep|in-frame stop	1	6
38	Yes	TOP PROTEIN	TcCLB.443225.20001	unannotated trans-sialidase, putative|pseudogene (750)|1 SxDxGxTW	2	90
39	Yes	TOP PROTEIN	TcCLB.472887.20001	unannotated trans-sialidase, putative|pseudogene (1211)|in-frame stop	2	57
39	No	OTHER PROTEIN	TcCLB.449261.20001	unannotated trans-sialidase, putative|partial (873)|SigPep	1	2
39	No	OTHER PROTEIN	TcCLB.476941.20001	unannotated trans-sialidase, putative|partial (1131)|SigPep	1	2
40	Yes	TOP PROTEIN	TcCLB.452095.20001	unannotated trans-sialidase, putative|partial (1233)|SigPep|in-frame stop	1	6
41	Yes	TOP PROTEIN	TcCLB.423939.20001	unannotated trans-sialidase, putative|pseudogene (1443)|GPIanchor	2	5
41	No	OTHER PROTEIN	TcCLB.414019.20001	unannotated trans-sialidase, putative|pseudogene (1959)|in-frame stop	1	3
41	No	OTHER PROTEIN	TcCLB.418501.20001	unannotated trans-sialidase, putative|partial (1171)|SigPep|in-frame stop	1	3
41	No	OTHER PROTEIN	TcCLB.430781.20001	unannotated trans-sialidase, putative|pseudogene (1950)|1 VTVxNVxLYNR	1	3
42	Yes	TOP PROTEIN	TcCLB.399313.20001	unannotated trans-sialidase, putative|partial (666)|SigPep	2	2
43	Yes	TOP PROTEIN	TcCLB.420289.20001	unannotated trans-sialidase, putative|partial (821)|SigPep|in-frame stop	2	14
44	Yes	TOP PROTEIN	TcCLB.458207.20001	unannotated trans-sialidase, putative|partial (1144)|SigPep|in-frame stop	1	10
44	Yes	CO-TOP PROTEIN	TcCLB.505833.20001	unannotated trans-sialidase, putative|partial (3570)|SigPep|in-frame stop	1	10
45	Yes	TOP PROTEIN	TcCLB.504293.20001	unannotated trans-sialidase, putative|pseudogene (1524)|1 VTVxNVxLYNR, GPIanchor	2	3
45	No	OTHER PROTEIN	TcCLB.408211.20001	unannotated trans-sialidase, putative|pseudogene (876)	1	1
46	Yes	TOP PROTEIN	TcCLB.479143.20001	unannotated trans-sialidase, putative|pseudogene (1367)	2	4
47	Yes	TOP PROTEIN	TcCLB.424427.20001	unannotated trans-sialidase, putative|partial (3106)|SigPep, 1 VTVxNVxLYNR|in-frame stop	2	11
48	Yes	TOP PROTEIN	TcCLB.504389.20001	unannotated trans-sialidase, putative|full Length (2555)|SigPep, 1 SxDxGxTW, GPIanchor|in-frame stop	2	4
49	Yes	TOP PROTEIN	TcCLB.433555.20001	unannotated trans-sialidase, putative|pseudogene (753)	2	29
50	Yes	TOP PROTEIN	TcCLB.504419.20001	unannotated trans-sialidase, putative|partial (2831)|SigPep, 1 VTVxNVxLYNR|in-frame stop	2	12
50	No	OTHER PROTEIN	TcCLB.400027.20001	unannotated trans-sialidase, putative|pseudogene (1071)	1	6
50	No	OTHER PROTEIN	TcCLB.406301.20001	unannotated trans-sialidase, putative|pseudogene (969)	1	6
50	No	OTHER PROTEIN	TcCLB.413297.20001	unannotated trans-sialidase, putative|pseudogene (1053)	1	6
50	No	OTHER PROTEIN	TcCLB.452701.20001	unannotated trans-sialidase, putative|pseudogene (789)	1	6
50	No	OTHER PROTEIN	TcCLB.468689.20001	unannotated trans-sialidase, putative|pseudogene (1003)|1 VTVxNVxLYNR|in-frame stop	1	6
50	No	OTHER PROTEIN	TcCLB.472773.20001	unannotated trans-sialidase, putative|pseudogene (957)|1 VTVxNVxLYNR	1	6
50	No	OTHER PROTEIN	TcCLB.473399.20001	unannotated trans-sialidase, putative|pseudogene (1014)	1	6
50	No	OTHER PROTEIN	TcCLB.481207.20001	unannotated trans-sialidase, putative|pseudogene (954)	1	6
50	No	OTHER PROTEIN	TcCLB.482637.20001	unannotated trans-sialidase, putative|pseudogene (1116)|1 VTVxNVxLYNR	1	6
50	No	OTHER PROTEIN	TcCLB.484399.20001	unannotated trans-sialidase, putative|pseudogene (993)	1	6
50	No	OTHER PROTEIN	TcCLB.486739.20001	unannotated trans-sialidase, putative|pseudogene (1512)|1 VTVxNVxLYNR	1	6
50	No	OTHER PROTEIN	TcCLB.487677.20001	unannotated trans-sialidase, putative|pseudogene (1668)|1 VTVxNVxLYNR, GPIanchor	1	6
50	No	OTHER PROTEIN	TcCLB.497803.20001	unannotated trans-sialidase, putative|pseudogene (1020)	1	6
51	Yes	TOP PROTEIN	TcCLB.411195.20001	unannotated trans-sialidase, putative|partial (974)|SigPep|in-frame stop	2	8
51	Yes	CO-TOP PROTEIN	TcCLB.439903.20001	unannotated trans-sialidase, putative|pseudogene (984)	2	8
52	Yes	TOP PROTEIN	TcCLB.406115.20001	unannotated trans-sialidase, putative|pseudogene (1620)|1 VTVxNVxLYNR	2	5
52	Yes	CO-TOP PROTEIN	TcCLB.487309.20001	unannotated trans-sialidase, putative|pseudogene (999)	2	5
52	No	OTHER PROTEIN	TcCLB.465485.20001	unannotated trans-sialidase, putative|pseudogene (906)	1	2
52	No	OTHER PROTEIN	TcCLB.504471.20001	unannotated trans-sialidase, putative|pseudogene (2295)|1 VTVxNVxLYNR, GPIanchor	1	2
53	Yes	TOP PROTEIN	TcCLB.432009.20001	unannotated trans-sialidase, putative|pseudogene (1435)|1 VTVxNVxLYNR|in-frame stop	1	1
54	Yes	TOP PROTEIN	TcCLB.461755.20001	unannotated trans-sialidase, putative|pseudogene (438)|1 VTVxNVxLYNR, GPIanchor	1	1
54	Yes	CO-TOP PROTEIN	TcCLB.478701.20001	unannotated trans-sialidase, putative|pseudogene (279)|1 VTVxNVxLYNR, GPIanchor	1	1
54	Yes	CO-TOP PROTEIN	TcCLB.505093.20001	unannotated trans-sialidase, putative|pseudogene (1758)|1 VTVxNVxLYNR|in-frame stop	1	1
55	Yes	TOP PROTEIN	TcCLB.404925.20001	unannotated trans-sialidase, putative|pseudogene (1479)	1	5
55	Yes	CO-TOP PROTEIN	TcCLB.439787.20001	unannotated trans-sialidase, putative|partial (703)|SigPep|in-frame stop	1	5
56	Yes	TOP PROTEIN	TcCLB.469531.20001	unannotated trans-sialidase, putative|pseudogene (882)	1	4
57	Yes	TOP PROTEIN	TcCLB.413359.20001	unannotated trans-sialidase, putative|partial (918)|SigPep	1	4
57	Yes	CO-TOP PROTEIN	TcCLB.438073.20001	unannotated trans-sialidase, putative|pseudogene (1377)	1	4
58	Yes	TOP PROTEIN	TcCLB.505187.20001	unannotated trans-sialidase, putative|pseudogene (2247)|1 SxDxGxTW, 1 VTVxNVxLYNR, GPIanchor	1	13
59	Yes	TOP PROTEIN	TcCLB.451017.20001	unannotated trans-sialidase, putative|pseudogene (997)|1 VTVxNVxLYNR|in-frame stop	1	2
60	Yes	TOP PROTEIN	TcCLB.409613.20001	unannotated trans-sialidase, putative|pseudogene (952)|1 SxDxGxTW|in-frame stop	1	1
61	Yes	TOP PROTEIN	TcCLB.450977.20001	unannotated trans-sialidase, putative|partial (955)|SigPep|in-frame stop	1	26
62	Yes	TOP PROTEIN	TcCLB.416907.20001	unannotated trans-sialidase, putative|pseudogene (537)	1	14
62	Yes	CO-TOP PROTEIN	TcCLB.451669.20001	unannotated trans-sialidase, putative|pseudogene (766)|in-frame stop	1	14
62	Yes	CO-TOP PROTEIN	TcCLB.451951.20001	unannotated trans-sialidase, putative|pseudogene (1374)|1 SxDxGxTW, 1 VTVxNVxLYNR	1	14
63	Yes	TOP PROTEIN	TcCLB.421121.20001	unannotated trans-sialidase, putative|pseudogene (1440)|in-frame stop	1	2
64	Yes	TOP PROTEIN	TcCLB.402545.20001	unannotated trans-sialidase, putative|pseudogene (1037)|in-frame stop	1	15
64	Yes	CO-TOP PROTEIN	TcCLB.428913.20001	unannotated trans-sialidase, putative|pseudogene (1226)|in-frame stop	1	15
65	Yes	TOP PROTEIN	TcCLB.450511.20001	unannotated trans-sialidase, putative|pseudogene (540)|GPIanchor	1	5
66	Yes	TOP PROTEIN	TcCLB.485421.20001	unannotated trans-sialidase, putative|pseudogene (975)|1 VTVxNVxLYNR	1	1
67	Yes	TOP PROTEIN	TcCLB.432485.20001	unannotated trans-sialidase, putative|pseudogene (243)	1	6
67	Yes	CO-TOP PROTEIN	TcCLB.453005.20001	unannotated trans-sialidase, putative|pseudogene (655)|1 VTVxNVxLYNR|in-frame stop	1	6
67	Yes	CO-TOP PROTEIN	TcCLB.485783.20001	unannotated trans-sialidase, putative|pseudogene (969)|in-frame stop	1	6
68	Yes	TOP PROTEIN	TcCLB.464253.20001	unannotated trans-sialidase, putative|full Length (2789)|SigPep, 1 VTVxNVxLYNR, GPIanchor|in-frame stop	1	1
69	Yes	TOP PROTEIN	TcCLB.402629.20001	unannotated trans-sialidase, putative|pseudogene (170)	1	196
69	Yes	CO-TOP PROTEIN	TcCLB.406027.20001	unannotated trans-sialidase, putative|partial (1751)|SigPep|in-frame stop	1	196
69	Yes	CO-TOP PROTEIN	TcCLB.419057.20001	unannotated trans-sialidase, putative|pseudogene (402)|in-frame stop	1	196
69	Yes	CO-TOP PROTEIN	TcCLB.422521.20001	unannotated trans-sialidase, putative|pseudogene (366)|in-frame stop	1	196
69	Yes	CO-TOP PROTEIN	TcCLB.438381.20001	unannotated trans-sialidase, putative|partial (1305)|SigPep, 1 SxDxGxTW|in-frame stop	1	196
69	Yes	CO-TOP PROTEIN	TcCLB.439647.20001	unannotated trans-sialidase, putative|pseudogene (249)|in-frame stop	1	196
69	Yes	CO-TOP PROTEIN	TcCLB.473675.20001	unannotated trans-sialidase, putative|partial (968)|SigPep|in-frame stop	1	196
69	Yes	CO-TOP PROTEIN	TcCLB.479701.20001	unannotated trans-sialidase, putative|pseudogene (421)|in-frame stop	1	196
69	Yes	CO-TOP PROTEIN	TcCLB.485485.20001	unannotated trans-sialidase, putative|pseudogene (550)|in-frame stop	1	196
69	Yes	CO-TOP PROTEIN	TcCLB.496901.20001	unannotated trans-sialidase, putative|pseudogene (878)|in-frame stop	1	196
69	Yes	CO-TOP PROTEIN	TcCLB.499067.20001	unannotated trans-sialidase, putative|pseudogene (414)|in-frame stop	1	196
70	Yes	TOP PROTEIN	TcCLB.429925.20001	unannotated trans-sialidase, putative|pseudogene (885)	1	7
70	Yes	CO-TOP PROTEIN	TcCLB.444053.20001	unannotated trans-sialidase, putative|pseudogene (918)	1	7
70	Yes	CO-TOP PROTEIN	TcCLB.471571.20001	unannotated trans-sialidase, putative|pseudogene (1161)|in-frame stop	1	7
70	Yes	CO-TOP PROTEIN	TcCLB.483951.20001	unannotated trans-sialidase, putative|pseudogene (762)	1	7
70	Yes	CO-TOP PROTEIN	TcCLB.484255.20001	unannotated trans-sialidase, putative|partial (1244)|SigPep|in-frame stop	1	7
70	Yes	CO-TOP PROTEIN	TcCLB.503569.20001	unannotated trans-sialidase, putative|partial (3096)|SigPep|in-frame stop	1	7
