# Supplementary material for: Recombination-driven generation of the largest pathogen repository of antigen variants in the protozoan Trypanosoma cruzi
Source: BMC Genomics. 2016 Sep 13;17(1):729. doi: 10.1186/s12864-016-3037-z (PMC5020489; doi:10.1186/s12864-016-3037-z)
Supplement: Additional file 11: Table S5. — Recombination events. a) Detailed information of 2087 recombination events detected in TcTS gene family. b) Summary of number and percentage of newly annotated TcTS and previously annotated TcTS participating in recombination events as recombinant product, major donor or minor donor. (XLSX 549 kb) [file 12864_2016_3037_MOESM11_ESM.xlsx]

## Sheet: Recombination events
Gene identifier of recombinant and donors (newly annotated TcTS are highlighted in pink)			positions					P-values from multiple detection methods
Gene identifier of recombinant gene	Minor donor	Major donor	Breakpoint start in alignment	Start without gap	End without gap	Recombinant region length	gene length	RDP	GENECONV	Bootscan	Maxchi	Chimaera	3Seq	highest	lowest	Group assignment of Recombinant gene	Group assignment of Minor donor	Group assignment of Major donor	Total recombination event count for current recombinant gene
TcCLB.506955.100090	TcCLB.506955.240	TcCLB.506955.100050	1	0	1093	1094	2365	6.15314e-68	1.70299e-61	1.06716e-62	1.08548e-38	8.96849e-39	2.45767e-105	1.08548e-38	2.45767e-105	NA	V	NA	1
TcCLB.510279.10	TcCLB.510279.230	TcCLB.508161.20	139	139	1617	1479	2562	1.41718e-48	1.28982e-52	1.23193e-36	2.79037e-34	5.80943e-36	3.76447e-108	2.79037e-34	3.76447e-108	NA	VI	V	2
TcCLB.503957.100060	TcCLB.506397.10	TcCLB.503937.100040	172	172	1050	879	2180	6.2312e-42	1.24212e-35	4.19497e-35	2.86265e-34	7.65383e-34	6.44107e-77	7.65383e-34	6.44107e-77	NA	II	NA	2
TcCLB.508147.100070	TcCLB.508109.60	TcCLB.506667.90	133	133	893	761	2491	1.04965e-49	2.03187e-52	1.61925e-48	9.53281e-34	8.6866e-34	8.62576e-74	9.53281e-34	8.62576e-74	NA	V	V	6
TcCLB.511839.40	TcCLB.511843.70	TcCLB.510359.530	946	937	2009	1073	2592	7.18054e-33	2.91849e-47	4.47251e-33	2.23844e-28	3.88732e-29	5.84995e-47	2.23844e-28	2.91849e-47	V	V	V	3
TcCLB.505993.10	TcCLB.507015.30	TcCLB.504183.20	964	947	2115	1169	2115	5.04483e-36	1.53698e-33	1.38617e-33	1.6631e-27	1.3148e-31	3.04064e-73	1.6631e-27	3.04064e-73	NA	NA	II	2
TcCLB.504155.280	TcCLB.509545.40	TcCLB.506139.120	60	60	607	548	2358	1.09578e-34	2.32292e-32	4.34736e-34	8.53682e-27	3.75166e-27	8.26255e-30	8.53682e-27	1.09578e-34	NA	NA	V	10
TcCLB.506323.40	TcCLB.484137.20001	TcCLB.511667.80	1212	1081	2085	1005	2127	2.67633e-38	2.07712e-36	9.33359e-39	9.54654e-27	2.62879e-35	4.12571e-78	9.54654e-27	4.12571e-78	NA	NA	NA	3
TcCLB.509265.90	TcCLB.506129.30	TcCLB.504343.10	121	121	1200	1080	2403	3.917e-35	4.2245e-37	8.78718e-38	7.95086e-31	1.76741e-26	4.66439e-69	1.76741e-26	4.66439e-69	II	II	II	4
TcCLB.503717.10	TcCLB.510279.230	TcCLB.508165.40	1342	1312	2545	1234	2736	6.02342e-27	4.95527e-35	1.22791e-27	1.95919e-26	3.86758e-28	1.20323e-42	1.95919e-26	1.20323e-42	V	VI	NA	5
TcCLB.503861.40	TcCLB.509905.10	TcCLB.506717.80	161	159	591	433	3114	1.65252e-46	3.76869e-71	8.92268e-58	2.02766e-26	1.43312e-26	1.35561e-59	2.02766e-26	3.76869e-71	VIII	NA	VIII	1
TcCLB.508121.150	TcCLB.508047.60	TcCLB.506067.300	2300	2160	2630	471	2670	1.87886e-39	1.11341e-48	2.55147e-44	3.66846e-26	8.89799e-27	3.80691e-37	3.66846e-26	1.11341e-48	V	V	V	10
TcCLB.468217.30	TcCLB.509287.170	TcCLB.506951.80	2204	1145	2767	1623	1425	7.55429e-33	2.33923e-31	3.84322e-32	3.97361e-26	4.08486e-27	2.53467e-54	3.97361e-26	2.53467e-54	NA	NA	V	2
TcCLB.511173.1000190	TcCLB.511173.160	TcCLB.511173.440	508	499	1147	649	2309	1.39068e-45	4.79207e-47	1.24105e-43	1.56127e-27	7.03406e-26	2.09447e-71	7.03406e-26	2.09447e-71	NA	NA	V	6
TcCLB.510713.160	TcCLB.511599.80	TcCLB.508305.40	2205	2193	2541	349	2586	NS	8.13163e-50	2.25151e-48	1.57583e-25	1.19304e-26	3.12045e-66	1.57583e-25	3.12045e-66	V	V	V	6
TcCLB.506537.210	TcCLB.506537.80	TcCLB.504229.50	1	0	1049	1050	2037	1.45128e-30	8.19234e-34	3.16994e-31	6.0028e-25	6.18406e-31	1.67478e-57	6.0028e-25	1.67478e-57	NA	II	NA	5
TcCLB.411461.20001	TcCLB.506331.1000120	TcCLB.507035.80	154	154	1132	979	2198	6.43794e-34	6.57727e-28	1.24192e-31	3.84925e-24	1.12794e-28	1.04189e-43	3.84925e-24	1.04189e-43	NA	NA	NA	1
TcCLB.510847.10	TcCLB.510981.20	TcCLB.509815.100020	2521	2386	3162	777	3018	2.03372e-31	1.96482e-34	1.28181e-36	1.0614e-23	8.32551e-24	7.43775e-46	1.0614e-23	7.43775e-46	VIII	NA	NA	4
TcCLB.506955.240	TcCLB.506955.270	TcCLB.511401.30	1990	1953	2772	820	2808	1.71599e-23	1.9023e-28	1.47286e-28	9.17379e-25	7.72065e-25	3.9306e-28	1.71599e-23	1.47286e-28	V	V	V	8
TcCLB.509685.40	TcCLB.508873.1000430	TcCLB.511063.1000100	57	57	1324	1268	2628	1.07107e-27	2.45558e-31	1.57398e-29	1.87372e-23	7.56528e-28	4.05701e-48	1.87372e-23	4.05701e-48	V	NA	NA	6
TcCLB.511839.40	TcCLB.511843.70	TcCLB.510627.30	1339	1316	1914	599	2592	2.92878e-46	1.85945e-53	1.06168e-53	2.89138e-23	1.8546e-23	3.39227e-52	2.89138e-23	1.06168e-53	V	V	NA	3
TcCLB.511255.490	TcCLB.510361.180	TcCLB.508873.390	252	252	910	659	2586	7.16734e-26	7.57795e-28	1.73918e-28	2.50372e-22	1.60775e-25	1.08393e-34	2.50372e-22	1.08393e-34	NA	NA	V	5
TcCLB.506667.90	TcCLB.511255.700	TcCLB.508147.100070	240	234	926	693	2547	1.94224e-27	7.46692e-28	1.26865e-21	6.60868e-23	7.80285e-23	1.76191e-36	1.26865e-21	1.76191e-36	V	V	NA	3
TcCLB.508761.110	TcCLB.511259.230	TcCLB.507633.80	195	189	919	731	2787	2.28921e-30	7.958e-44	8.47195e-44	1.46964e-21	7.74781e-27	5.51574e-38	1.46964e-21	7.958e-44	VI	NA	V	3
TcCLB.504389.20001	TcCLB.509817.40	TcCLB.510411.10	397	284	1284	1001	2555	2.07399e-21	3.77276e-31	2.48532e-31	1.73428e-21	4.84568e-22	7.81662e-37	2.07399e-21	7.81662e-37	NA	NA	II	2
TcCLB.505975.20	TcCLB.432987.20001	TcCLB.503739.20	1625	1622	2247	626	4341	3.17402e-24	2.48623e-24	3.12571e-23	3.03228e-21	5.04603e-23	2.611e-44	3.03228e-21	2.611e-44	IV	NA	NA	3
TcCLB.507981.10	TcCLB.507687.10	TcCLB.510061.30	2185	609	2656	2048	1074	NS	2.27217e-22	6.16534e-24	7.76102e-21	6.24955e-23	5.16147e-52	7.76102e-21	5.16147e-52	NA	NA	V	1
TcCLB.507035.80	TcCLB.509735.100	TcCLB.411461.20001	204	171	870	700	2181	2.1047e-20	1.6911e-26	1.11616e-28	4.76485e-23	7.71262e-23	5.91509e-23	2.1047e-20	1.11616e-28	NA	NA	NA	4
TcCLB.511767.100060	TcCLB.443923.20001	TcCLB.454403.10	1453	1435	2036	602	2225	1.39946e-43	1.63559e-52	7.2832e-48	2.43184e-20	7.31181e-23	6.6234e-53	2.43184e-20	6.6234e-53	NA	NA	NA	6
TcCLB.498219.20001	TcCLB.506183.90	TcCLB.506471.120	2277	307	580	274	897	1.93207e-25	1.96099e-24	4.93383e-21	3.56501e-20	5.68259e-21	5.68429e-36	3.56501e-20	5.68429e-36	NA	NA	II	2
TcCLB.511183.230	TcCLB.510269.100060	TcCLB.510279.10	2242	2206	2496	291	2556	5.53993e-30	2.69407e-41	6.04451e-32	3.65871e-20	5.08135e-20	4.46738e-37	5.08135e-20	2.69407e-41	V	NA	NA	4
TcCLB.509685.40	TcCLB.503973.340	TcCLB.510275.350	177	174	933	760	2628	1.37113e-19	1.98892e-27	1.58038e-25	1.70584e-23	5.2867e-23	7.9126e-29	1.37113e-19	7.9126e-29	V	NA	V	6
TcCLB.511757.70	TcCLB.511757.100	TcCLB.511311.20	890	866	1493	628	2169	2.47875e-22	4.62986e-24	3.12396e-22	1.83129e-19	1.51082e-20	1.86988e-31	1.83129e-19	1.86988e-31	II	NA	II	3
TcCLB.510239.80	TcCLB.506139.120	TcCLB.510237.80	2234	2156	2331	176	2331	9.06388e-25	1.25476e-26	1.64683e-22	4.15621e-19	5.6545e-21	NS	4.15621e-19	1.25476e-26	V	V	V	3
TcCLB.508633.1000120	TcCLB.511311.20	TcCLB.508165.330	1	1	212	212	2182	2.08772e-33	7.88619e-35	1.00753e-31	4.35887e-19	1.21858e-20	1.26536e-28	4.35887e-19	7.88619e-35	NA	II	NA	7
TcCLB.482425.20001	TcCLB.403297.20001	TcCLB.484309.20001	955	836	1022	187	1022	1.23243e-28	1.19641e-34	4.38248e-30	4.36799e-19	1.76989e-20	1.75313e-41	4.36799e-19	1.75313e-41	NA	NA	NA	1
TcCLB.507987.10	TcCLB.505949.30	TcCLB.507981.10	1960	669	2421	1753	1110	NS	5.91664e-19	1.317e-23	4.16254e-23	2.17939e-22	7.89367e-54	5.91664e-19	7.89367e-54	NA	V	NA	1
TcCLB.507611.70	TcCLB.503937.100040	TcCLB.484137.20001	173	173	881	709	2196	2.36997e-21	1.53633e-41	1.02558e-25	9.11601e-30	9.09794e-24	1.9767e-18	1.9767e-18	1.53633e-41	NA	NA	NA	7
TcCLB.509031.20	TcCLB.511839.40	TcCLB.509031.3	624	456	938	483	1497	NS	6.18924e-18	3.30507e-20	8.31031e-22	1.14911e-20	1.30951e-34	6.18924e-18	1.30951e-34	NA	V	NA	1
TcCLB.503403.20	TcCLB.507611.70	TcCLB.509915.100050	1298	1223	1999	777	2385	1.98392e-17	8.08403e-20	5.65569e-20	3.09325e-19	NS	NS	1.98392e-17	5.65569e-20	II	NA	NA	4
TcCLB.510547.30	TcCLB.511063.40	TcCLB.508165.330	1	0	128	129	1302	7.49007e-48	1.19547e-48	2.991e-45	1.58791e-17	2.05956e-17	9.60121e-38	2.05956e-17	1.19547e-48	NA	V	NA	2
TcCLB.510175.1000110	TcCLB.479263.20001	TcCLB.507611.70	24	24	1307	1284	2201	3.68708e-18	1.60323e-23	8.63681e-18	2.557e-17	3.0613e-20	9.73523e-36	2.557e-17	9.73523e-36	NA	NA	NA	3
TcCLB.509753.270	TcCLB.510237.80	TcCLB.509755.50	1851	1812	2631	820	2721	6.15336e-26	7.65734e-25	2.60279e-24	3.10698e-17	4.89282e-27	3.035e-44	3.10698e-17	3.035e-44	NA	V	V	9
TcCLB.508107.30	TcCLB.506335.1000130	TcCLB.510279.160	171	171	1702	1532	2865	1.10882e-17	4.54488e-25	1.11495e-26	1.90381e-21	4.3769e-17	6.18526e-31	4.3769e-17	6.18526e-31	VI	NA	NA	7
TcCLB.506139.170	TcCLB.511625.130	TcCLB.504155.280	2048	1990	2536	547	2703	4.00776e-23	8.09583e-19	2.36074e-24	5.21875e-17	1.53419e-17	4.22401e-20	5.21875e-17	2.36074e-24	NA	V	NA	4
TcCLB.508365.190	TcCLB.510583.1000140	TcCLB.508979.50	2252	2141	2563	423	2790	1.22819e-26	7.96892e-33	1.28892e-35	6.3163e-17	1.47402e-17	3.87062e-23	6.3163e-17	1.28892e-35	VI	NA	VI	5
TcCLB.510713.160	TcCLB.511599.80	TcCLB.506245.250	1740	1698	2586	889	2586	1.90725e-17	6.41515e-17	2.95106e-19	1.54522e-20	2.9495e-21	NS	6.41515e-17	2.9495e-21	V	V	V	6
TcCLB.506741.130	TcCLB.508011.120	TcCLB.506703.90	2114	2070	2618	549	2811	2.9507e-35	1.44925e-38	1.45484e-39	9.65644e-24	5.73553e-23	1.11022e-16	1.11022e-16	1.45484e-39	NA	NA	NA	9
TcCLB.506245.100060	TcCLB.510693.120	TcCLB.511077.100040	1789	1705	2687	983	2838	3.9576e-25	3.52422e-46	3.90224e-45	1.88654e-30	8.45717e-17	1.11022e-16	1.11022e-16	3.52422e-46	V	NA	VI	6
TcCLB.503827.100	TcCLB.508305.40	TcCLB.511173.230	349	333	951	619	2874	5.99807e-33	2.5552e-47	3.91077e-47	1.1514e-24	1.39936e-16	1.93825e-45	1.39936e-16	2.5552e-47	VI	V	NA	6
TcCLB.506397.10	TcCLB.509875.80	TcCLB.506353.10	1393	1309	2216	908	2247	6.5481e-28	6.05029e-26	4.63468e-31	1.12998e-26	1.59162e-16	1.40027e-49	1.59162e-16	1.40027e-49	II	II	II	3
TcCLB.510363.310	TcCLB.511255.350	TcCLB.508221.650	207	0	686	687	2544	8.78389e-20	NS	1.45008e-17	2.24071e-16	5.37073e-19	7.10796e-23	2.24071e-16	7.10796e-23	NA	V	V	4
TcCLB.511871.150	TcCLB.507185.40	TcCLB.511599.80	166	166	844	679	2535	2.46406e-16	2.89641e-24	1.76053e-24	8.57748e-21	6.55315e-19	1.57088e-18	2.46406e-16	1.76053e-24	NA	NA	V	7
TcCLB.506331.90	TcCLB.506459.30	TcCLB.506397.10	1284	1271	2006	736	2307	3.97762e-18	1.24323e-17	8.16247e-22	3.73805e-16	1.79852e-18	9.78754e-26	3.73805e-16	9.78754e-26	II	NA	II	2
TcCLB.456463.20001	TcCLB.508293.10	TcCLB.508219.170	1576	448	706	259	717	NS	1.94578e-22	7.56107e-24	3.76438e-16	1.43691e-16	3.38377e-33	3.76438e-16	3.38377e-33	NA	NA	NA	1
TcCLB.506345.90	TcCLB.398477.10	TcCLB.511219.40	2302	2275	2515	241	2568	1.2116e-18	1.10841e-35	4.31823e-31	1.89031e-16	5.19399e-16	NS	5.19399e-16	1.10841e-35	II	II	II	2
TcCLB.511643.40	TcCLB.506955.1000130	TcCLB.509115.20	1877	1811	2474	664	2640	3.71363e-17	3.01958e-27	3.4377e-20	3.94371e-24	5.74256e-16	NS	5.74256e-16	3.01958e-27	V	NA	V	3
TcCLB.507059.20	TcCLB.511643.110	TcCLB.510271.30	1128	920	3065	2146	2808	7.87186e-18	1.50389e-24	5.91246e-16	5.06858e-21	4.49792e-24	1.31392e-36	5.91246e-16	1.31392e-36	V	V	NA	3
TcCLB.508147.100070	TcCLB.508103.30	TcCLB.506759.90	1140	873	1580	708	2491	2.33631e-19	9.15888e-22	5.78469e-28	9.93447e-16	2.34393e-17	2.19467e-19	9.93447e-16	5.78469e-28	NA	V	NA	6
TcCLB.506737.90	TcCLB.506741.100	TcCLB.460111.10	1955	1898	2743	846	2682	3.9509e-23	3.27701e-23	9.53412e-22	2.14417e-20	1.06176e-15	2.21712e-27	1.06176e-15	2.21712e-27	V	V	NA	2
TcCLB.508633.20	TcCLB.508103.30	TcCLB.510979.40	2423	2156	2807	652	2388	1.50674e-17	1.59473e-35	1.03539e-35	9.92169e-16	1.47888e-15	NS	1.47888e-15	1.03539e-35	V	V	V	7
TcCLB.511887.30	TcCLB.410895.20001	TcCLB.503501.50	1175	1160	2208	1049	2232	6.01339e-24	1.87282e-15	1.15423e-21	9.39448e-26	2.00192e-24	4.57583e-45	1.87282e-15	4.57583e-45	NA	NA	NA	2
TcCLB.509115.20	TcCLB.508437.20	TcCLB.511643.110	302	125	916	792	2628	3.18538e-34	4.39243e-37	2.06901e-32	1.33724e-26	2.09925e-15	2.9436e-56	2.09925e-15	2.9436e-56	V	NA	V	1
TcCLB.510979.40	TcCLB.511625.130	TcCLB.509665.100030	381	378	1106	729	2547	3.11747e-25	6.07701e-18	5.35703e-24	2.1541e-20	2.10361e-15	6.601e-21	2.10361e-15	3.11747e-25	V	V	NA	5
TcCLB.508633.1000120	TcCLB.506451.50	TcCLB.508939.10	579	579	975	397	2182	7.00633e-21	NS	3.45979e-15	7.03048e-16	1.82471e-16	1.36089e-22	3.45979e-15	1.36089e-22	NA	NA	NA	7
TcCLB.507747.130	TcCLB.508761.40	TcCLB.509699.220	316	313	1062	750	2829	4.4908e-15	NS	1.38103e-18	7.11441e-19	4.20033e-20	6.92059e-24	4.4908e-15	6.92059e-24	NA	V	NA	9
TcCLB.508103.30	TcCLB.510359.530	TcCLB.510191.100040	2031	1941	2595	655	2595	5.80062e-25	7.45247e-33	1.74582e-26	2.35391e-16	5.44378e-15	NS	5.44378e-15	7.45247e-33	V	V	NA	5
TcCLB.509785.90	TcCLB.506843.1000120	TcCLB.509817.40	626	431	730	300	2205	2.06763e-24	6.27302e-22	1.51706e-24	5.89363e-15	5.21941e-15	7.31072e-20	5.89363e-15	1.51706e-24	NA	NA	NA	10
TcCLB.504155.280	TcCLB.509545.40	TcCLB.506139.120	1756	1705	2006	302	2358	NS	1.10128e-19	4.94856e-22	7.31653e-15	3.46412e-15	7.33018e-18	7.31653e-15	4.94856e-22	NA	NA	V	10
TcCLB.508759.20	TcCLB.508293.10	TcCLB.506001.40	2211	2104	2504	401	2682	1.25327e-16	6.09407e-31	9.3878e-28	1.25023e-19	9.27362e-15	NS	9.27362e-15	6.09407e-31	V	NA	V	3
TcCLB.429185.20	TcCLB.508451.10	TcCLB.505297.50	2529	1311	3166	1856	1584	1.91921e-21	5.88332e-27	1.17325e-21	1.20113e-14	8.95302e-17	2.15621e-32	1.20113e-14	2.15621e-32	NA	NA	NA	1
TcCLB.506595.120	TcCLB.508001.100050	TcCLB.503445.100020	1002	923	1117	195	2172	NS	2.75079e-26	1.47516e-33	2.76209e-15	1.21053e-14	8.82586e-18	1.21053e-14	1.47516e-33	NA	NA	NA	1
TcCLB.506323.40	TcCLB.506345.90	TcCLB.508573.80	210	125	941	817	2127	1.54409e-29	1.61749e-14	5.06443e-27	3.45421e-20	4.96698e-22	7.73647e-39	1.61749e-14	7.73647e-39	NA	II	NA	3
TcCLB.507611.170	TcCLB.504055.130	TcCLB.464253.20001	2314	1744	2943	1200	2364	1.6594e-14	4.76297e-21	5.97429e-22	9.56797e-19	4.15835e-16	NS	1.6594e-14	5.97429e-22	II	NA	NA	5
TcCLB.511871.150	TcCLB.510693.270	TcCLB.511183.60	190	190	523	334	2535	1.77884e-18	1.74428e-35	3.34198e-25	4.62151e-19	2.29343e-16	2.9754e-14	2.9754e-14	1.74428e-35	NA	VI	V	7
TcCLB.505997.80	TcCLB.511833.10	TcCLB.508071.20	1253	1223	2531	1309	3117	3.1748e-24	3.10471e-14	2.47431e-20	4.88775e-26	2.95113e-29	1.79029e-61	3.10471e-14	1.79029e-61	VIII	VIII	NA	4
TcCLB.506451.20	TcCLB.509685.40	TcCLB.508161.50	1196	1016	1455	440	2415	3.25038e-14	1.16414e-43	1.9676e-44	3.69205e-17	4.0891e-16	1.28198e-26	3.25038e-14	1.9676e-44	V	V	NA	2
TcCLB.508939.10	TcCLB.451301.20001	TcCLB.511345.30	543	541	668	128	2334	NS	4.47785e-20	1.3532e-20	4.10966e-14	2.66741e-14	5.71248e-29	4.10966e-14	5.71248e-29	NA	NA	NA	3
TcCLB.509765.129	TcCLB.507723.50	TcCLB.508607.50	2294	2024	2233	210	2235	1.84267e-34	1.04504e-30	2.68858e-35	4.14161e-14	1.77741e-16	NS	4.14161e-14	2.68858e-35	NA	IV	II	1
TcCLB.511471.100020	TcCLB.420369.20	TcCLB.507611.70	144	144	1444	1301	2191	4.16462e-14	2.17038e-23	2.65864e-15	9.29338e-24	1.18885e-22	2.65391e-29	4.16462e-14	2.65391e-29	NA	NA	NA	3
TcCLB.503403.20	TcCLB.509915.100050	TcCLB.507611.70	2134	2011	2299	289	2385	4.78977e-27	3.55059e-29	1.93149e-29	4.51734e-14	3.1976e-18	NS	4.51734e-14	1.93149e-29	II	NA	NA	4
TcCLB.506471.120	TcCLB.508607.50	TcCLB.506471.30	2423	2398	2480	83	2817	NS	3.59338e-18	8.63617e-19	4.98683e-14	8.61419e-15	1.11022e-16	4.98683e-14	8.63617e-19	II	II	II	4
TcCLB.503717.120	TcCLB.510833.40	TcCLB.510279.160	2270	2186	2415	230	2415	1.15703e-23	4.87918e-19	5.20584e-19	5.43434e-14	7.62594e-17	NS	5.43434e-14	1.15703e-23	V	NA	NA	4
TcCLB.511173.130	TcCLB.508011.120	TcCLB.506309.130	2170	2143	2625	483	2805	1.45037e-31	3.49538e-39	1.03034e-34	8.14e-14	1.17287e-20	1.29751e-28	8.14e-14	3.49538e-39	V	NA	NA	5
TcCLB.509905.1000200	TcCLB.508451.60	TcCLB.511891.10	2132	2113	2323	211	2379	8.77712e-17	4.83027e-27	9.42942e-17	2.80505e-14	8.43336e-14	NS	8.43336e-14	4.83027e-27	NA	II	II	4
TcCLB.507035.80	TcCLB.504579.20	TcCLB.402657.20001	1135	1066	1421	356	2181	7.40521e-15	2.32507e-19	3.19752e-23	1.00936e-15	9.38907e-14	2.22045e-16	9.38907e-14	3.19752e-23	NA	NA	NA	4
TcCLB.509899.40	TcCLB.509897.20	TcCLB.509897.110	2166	2133	2395	263	2628	NS	2.38524e-17	2.72716e-19	9.11003e-16	1.11828e-13	NS	1.11828e-13	2.72716e-19	NA	V	V	7
TcCLB.510359.430	TcCLB.510359.530	TcCLB.510025.50	1827	1587	2177	591	2322	1.51387e-23	3.1195e-30	5.07102e-31	7.5547e-18	1.27455e-13	1.97607e-29	1.27455e-13	5.07102e-31	NA	V	V	3
TcCLB.507167.80	TcCLB.511885.20	TcCLB.504099.50	866	856	2083	1228	2163	1.45915e-13	5.84801e-22	1.18651e-18	1.95443e-21	1.5379e-24	4.73599e-34	1.45915e-13	4.73599e-34	II	II	II	2
TcCLB.508789.120	TcCLB.511675.10	TcCLB.508761.40	1122	1088	1764	677	2772	1.46902e-13	9.12085e-18	2.57737e-25	3.40037e-17	4.97685e-19	3.28737e-20	1.46902e-13	2.57737e-25	VI	NA	V	3
TcCLB.504155.280	TcCLB.509545.40	TcCLB.506139.120	999	981	1425	445	2358	NS	8.23332e-22	3.58582e-23	1.76304e-14	1.69385e-13	1.23741e-26	1.69385e-13	1.23741e-26	NA	NA	V	10
TcCLB.511643.70	TcCLB.511921.50	TcCLB.511643.110	694	511	849	339	2763	6.21457e-17	1.11743e-13	1.31278e-15	1.72721e-13	2.45462e-14	3.76366e-14	1.72721e-13	6.21457e-17	VI	VI	V	6
TcCLB.506187.20	TcCLB.506955.100090	TcCLB.511923.1000100	208	208	1081	874	2643	1.72912e-13	1.4048e-33	3.47154e-34	2.27108e-22	3.50922e-20	2.55351e-15	1.72912e-13	3.47154e-34	V	NA	NA	3
TcCLB.503545.100010	TcCLB.508939.10	TcCLB.509771.10	716	702	2157	1456	2381	1.98559e-17	1.80837e-13	2.02296e-24	5.31918e-19	1.4815e-25	7.25171e-42	1.80837e-13	7.25171e-42	NA	NA	II	2
TcCLB.477471.20001	TcCLB.511391.100060	TcCLB.510411.10	1727	1673	1937	265	3435	2.17548e-13	1.16496e-24	3.68087e-24	1.25644e-16	2.34022e-13	1.11022e-16	2.34022e-13	1.16496e-24	NA	NA	II	6
TcCLB.506613.40	TcCLB.508437.20	TcCLB.511063.140	2203	2172	2738	567	2868	4.03349e-19	1.48053e-36	3.27189e-29	2.74683e-19	2.34787e-13	NS	2.34787e-13	1.48053e-36	V	NA	NA	3
TcCLB.506843.1000120	TcCLB.510077.20	TcCLB.507881.90	169	169	1593	1425	2138	1.45968e-14	6.78326e-21	3.57864e-15	2.32478e-14	3.754e-13	1.4699e-29	3.754e-13	1.4699e-29	NA	NA	NA	1
TcCLB.508677.100040	TcCLB.510401.50	TcCLB.508521.20	2961	2928	3055	128	3126	3.98398e-20	1.49732e-25	1.17574e-21	3.82845e-13	8.20917e-14	1.19147e-20	3.82845e-13	1.49732e-25	NA	NA	VIII	7
TcCLB.503609.50	TcCLB.510483.210	TcCLB.509699.220	671	605	841	237	2832	2.12755e-21	1.1211e-34	1.9835e-32	1.42775e-15	4.6324e-13	4.266e-21	4.6324e-13	1.1211e-34	VI	NA	NA	3
TcCLB.509545.40	TcCLB.504081.80	TcCLB.504155.280	2226	2166	2413	248	2559	1.88321e-35	1.89921e-45	4.47297e-40	2.73744e-22	4.83539e-13	NS	4.83539e-13	1.89921e-45	NA	V	NA	4
TcCLB.508055.30	TcCLB.507875.220	TcCLB.464253.20001	2644	2105	2318	214	2361	2.79469e-17	1.56034e-25	9.43891e-21	1.10463e-13	5.80812e-13	NS	5.80812e-13	1.56034e-25	II	II	NA	7
TcCLB.508521.100	TcCLB.508627.40	TcCLB.508677.100040	467	464	899	436	3351	5.82925e-13	2.81212e-20	2.25436e-17	2.98385e-18	7.697e-15	NS	5.82925e-13	2.81212e-20	VIII	VIII	NA	12
TcCLB.510025.50	TcCLB.510021.120	TcCLB.506499.170	1979	1898	2583	686	2583	1.15965e-15	4.64461e-19	1.39554e-20	8.50137e-13	4.43274e-14	NS	8.50137e-13	1.39554e-20	V	V	V	4
TcCLB.511831.10	TcCLB.450963.20001	TcCLB.510155.220	1211	1204	1727	524	3081	1.91301e-15	8.72969e-13	1.44352e-17	3.70458e-13	2.51188e-15	7.33371e-24	8.72969e-13	7.33371e-24	NA	NA	NA	1
TcCLB.510451.10	TcCLB.509257.10	TcCLB.510769.170	1	1	1466	1466	2418	7.05735e-15	2.27802e-16	3.56359e-17	2.70164e-22	9.44425e-13	1.52945e-48	9.44425e-13	1.52945e-48	NA	II	NA	5
TcCLB.439639.20001	TcCLB.503501.50	TcCLB.509185.30	2301	491	637	147	687	NS	1.62057e-17	1.24056e-12	3.78566e-17	8.28501e-18	2.982e-24	1.24056e-12	2.982e-24	NA	NA	II	2
TcCLB.475951.20001	TcCLB.509613.20	TcCLB.507437.30	1447	221	405	185	647	NS	1.05517e-15	1.01176e-16	1.41986e-12	8.61051e-13	1.73454e-20	1.41986e-12	1.73454e-20	NA	NA	NA	1
TcCLB.510279.320	TcCLB.508165.40	TcCLB.508979.50	164	161	740	580	2733	2.9884e-19	3.554e-36	2.71067e-33	6.80757e-23	1.7819e-16	1.42253e-12	1.42253e-12	3.554e-36	V	NA	VI	1
TcCLB.511183.230	TcCLB.510551.20	TcCLB.511183.190	1779	1766	2271	506	2556	1.06244e-13	6.10837e-17	1.99427e-18	1.4613e-12	3.0334e-13	4.08735e-17	1.4613e-12	1.99427e-18	V	NA	V	4
TcCLB.506577.80	TcCLB.507219.9	TcCLB.483183.10	1715	1712	2038	327	2718	1.35582e-19	9.83547e-15	3.44504e-22	2.15544e-12	3.52554e-13	1.52324e-19	2.15544e-12	3.44504e-22	VIII	NA	NA	3
TcCLB.509185.30	TcCLB.507611.170	TcCLB.507125.10	2158	2155	2306	152	2364	3.80707e-23	3.13521e-34	3.20252e-29	1.23534e-15	3.03847e-12	6.26973e-34	3.03847e-12	3.13521e-34	II	II	II	2
TcCLB.508219.170	TcCLB.506339.10	TcCLB.508219.20	2243	2075	2483	409	2673	1.73158e-17	4.24491e-30	4.85792e-30	3.79014e-12	1.23784e-19	9.81326e-13	3.79014e-12	4.24491e-30	NA	V	V	5
TcCLB.508761.110	TcCLB.511259.230	TcCLB.507633.80	2074	2008	2409	402	2787	4.16054e-12	4.71981e-20	2.03397e-12	3.38601e-18	3.63222e-19	NS	4.16054e-12	4.71981e-20	VI	NA	V	3
TcCLB.506909.160	TcCLB.506909.100	TcCLB.506409.170	612	597	975	379	2805	1.56359e-19	2.36162e-20	1.21405e-21	1.68865e-12	4.19628e-12	9.99201e-16	4.19628e-12	1.21405e-21	V	V	VI	7
TcCLB.511349.20	TcCLB.432629.10	TcCLB.453767.20	133	131	324	194	2790	2.53018e-16	1.1436e-20	3.35538e-18	9.88741e-15	5.16634e-12	NS	5.16634e-12	1.1436e-20	NA	NA	NA	2
TcCLB.507179.10007	TcCLB.508055.30	TcCLB.503973.20	9	9	178	170	2167	2.1683e-20	2.90528e-28	4.36719e-25	6.72063e-12	3.78641e-15	NS	6.72063e-12	2.90528e-28	NA	II	NA	1
TcCLB.510191.100040	TcCLB.510713.160	TcCLB.510279.110	2243	2158	2580	423	2873	7.2525e-12	2.47224e-35	1.48751e-19	8.71848e-20	3.14278e-18	NS	7.2525e-12	2.47224e-35	NA	V	VI	3
TcCLB.507069.1000120	TcCLB.508759.20	TcCLB.507071.190	2045	1978	2496	519	2681	4.10649e-15	2.30737e-29	2.40953e-23	1.21019e-22	7.58432e-12	NS	7.58432e-12	2.30737e-29	NA	V	V	4
TcCLB.510487.100037	TcCLB.508291.50	TcCLB.506131.161	1	1	242	242	1313	3.05844e-13	2.09542e-18	1.16847e-11	1.30027e-15	1.72683e-17	1.06722e-20	1.16847e-11	1.06722e-20	NA	NA	NA	1
TcCLB.506187.20	TcCLB.506955.270	TcCLB.509897.1000160	1900	1850	2191	342	2643	1.16969e-11	7.83288e-23	4.16059e-22	1.17191e-15	7.82324e-12	5.04419e-12	1.16969e-11	7.83288e-23	V	V	NA	3
TcCLB.507167.190	TcCLB.510853.30	TcCLB.504265.20001	978	951	2178	1228	2178	9.42795e-18	8.28312e-17	2.40419e-16	7.41503e-19	1.25733e-11	2.80874e-36	1.25733e-11	2.80874e-36	NA	NA	NA	4
TcCLB.508261.20001	TcCLB.508623.20001	TcCLB.433141.20001	2597	2576	2914	339	3452	1.30767e-11	4.48148e-31	7.97879e-15	4.87321e-15	8.43561e-12	NS	1.30767e-11	4.48148e-31	NA	NA	NA	1
TcCLB.506939.120	TcCLB.506939.200	TcCLB.507071.80	183	180	731	552	2892	2.01874e-11	2.60112e-29	8.27733e-24	4.5328e-18	2.5451e-14	NS	2.01874e-11	2.60112e-29	V	NA	VI	4
TcCLB.509613.20	TcCLB.505919.20	TcCLB.504183.20	113	113	460	348	2007	4.14629e-15	2.03143e-18	5.90262e-20	2.11304e-11	2.36358e-12	2.42251e-13	2.11304e-11	5.90262e-20	NA	II	II	4
TcCLB.504081.540	TcCLB.510377.50	TcCLB.510061.30	108	0	1772	1773	2364	3.34422e-15	9.50128e-13	1.33537e-12	1.36175e-16	2.22948e-11	1.72982e-39	2.22948e-11	1.72982e-39	V	V	V	7
TcCLB.511259.1000170	TcCLB.508493.100060	TcCLB.509525.20	2404	2308	2601	294	2771	NS	1.32049e-14	1.08129e-13	7.58899e-15	2.39935e-11	NS	2.39935e-11	7.58899e-15	NA	NA	NA	7
TcCLB.511173.440	TcCLB.507091.1000160	TcCLB.511173.1000190	1207	1169	2307	1139	2307	2.44923e-11	1.4303e-24	8.64121e-35	7.78176e-24	1.03458e-14	NS	2.44923e-11	8.64121e-35	V	NA	NA	5
TcCLB.431525.20001	TcCLB.402657.20001	TcCLB.510867.19	1248	1061	1165	105	2025	NS	5.23897e-15	9.01798e-17	2.82107e-11	9.52202e-12	NS	2.82107e-11	9.01798e-17	NA	NA	NA	2
TcCLB.508221.590	TcCLB.508873.60	TcCLB.510363.60	543	521	1070	550	2853	NS	8.65639e-17	2.96144e-11	2.31482e-17	4.6803e-13	NS	2.96144e-11	2.31482e-17	V	V	NA	1
TcCLB.509417.9	TcCLB.505267.100020	TcCLB.508325.250	146	146	578	433	1958	4.34262e-18	6.62942e-21	3.873e-18	1.75186e-12	6.4613e-20	3.33875e-11	3.33875e-11	6.62942e-21	NA	NA	NA	6
TcCLB.508149.60	TcCLB.510191.100040	TcCLB.506667.90	2089	1968	2467	500	2484	3.37364e-11	3.89689e-42	3.40434e-40	4.41141e-26	2.2054e-16	NS	3.37364e-11	3.89689e-42	NA	NA	V	4
TcCLB.511603.450	TcCLB.507357.100	TcCLB.504239.260	1824	1767	2443	677	2340	3.40391e-11	1.53445e-17	1.5507e-14	4.36386e-17	1.72287e-16	NS	3.40391e-11	1.53445e-17	V	V	V	6
TcCLB.510085.50	TcCLB.511173.130	TcCLB.511173.230	1838	1806	1998	193	2841	6.50168e-15	2.66883e-22	2.16216e-16	3.44554e-11	1.29978e-11	NS	3.44554e-11	2.66883e-22	NA	V	NA	8
TcCLB.448109.20001	TcCLB.506459.180	TcCLB.410473.20001	1498	392	613	222	1114	NS	2.6301e-23	NS	9.00757e-16	4.18813e-11	NS	4.18813e-11	2.6301e-23	NA	V	NA	1
TcCLB.511603.450	TcCLB.511603.90	TcCLB.506597.40	1050	990	1418	429	2340	8.88617e-16	2.3301e-17	9.58572e-19	4.45208e-11	1.38274e-12	1.73528e-13	4.45208e-11	9.58572e-19	V	V	V	6
TcCLB.509739.10	TcCLB.506345.40	TcCLB.408081.20001	2237	2186	2431	246	2484	NS	5.60771e-18	4.811e-13	5.2196e-14	4.65045e-11	NS	4.65045e-11	5.60771e-18	II	II	NA	1
TcCLB.506285.100030	TcCLB.511259.230	TcCLB.509699.220	512	500	799	300	2812	2.5291e-19	4.81299e-23	1.41111e-25	3.38138e-12	8.01487e-11	1.54903e-19	8.01487e-11	1.41111e-25	NA	NA	NA	4
TcCLB.510487.100070	TcCLB.506131.1000120	TcCLB.439787.20001	189	182	498	317	2784	NS	9.49104e-12	8.64956e-11	1.3724e-12	1.00192e-13	1.22007e-21	8.64956e-11	1.22007e-21	NA	NA	NA	5
TcCLB.505993.30	TcCLB.510631.20	TcCLB.507759.10	192	184	529	346	3132	3.90571e-15	6.00648e-21	3.76972e-15	4.56792e-16	3.35944e-13	9.14274e-11	9.14274e-11	6.00648e-21	VIII	NA	VIII	6
TcCLB.510583.1000140	TcCLB.511255.1000160	TcCLB.506909.100	135	135	918	784	2794	1.96835e-18	9.29867e-37	2.25896e-36	9.1445e-11	2.37536e-17	7.26819e-20	9.1445e-11	9.29867e-37	NA	NA	V	3
TcCLB.508023.1000150	TcCLB.484137.20001	TcCLB.503845.60	1091	1063	1947	885	2215	2.3154e-15	NS	5.0231e-13	2.9724e-18	9.45105e-11	1.67793e-26	9.45105e-11	1.67793e-26	NA	NA	NA	2
TcCLB.506653.10	TcCLB.507283.100010	TcCLB.507981.10	1857	314	502	189	801	NS	2.22016e-12	7.2501e-14	9.75943e-11	3.96868e-11	4.9423e-18	9.75943e-11	4.9423e-18	NA	NA	NA	1
TcCLB.507167.190	TcCLB.509817.40	TcCLB.504265.20001	1030	819	2178	1360	2178	4.20123e-16	9.90594e-11	1.44804e-11	1.88065e-21	6.96926e-23	1.0111e-38	9.90594e-11	1.0111e-38	NA	NA	NA	4
TcCLB.511183.60	TcCLB.510271.30	TcCLB.511183.430	2241	2203	2472	270	2541	4.41817e-21	8.50672e-34	9.5277e-29	2.48048e-20	3.79185e-21	1.02199e-10	1.02199e-10	8.50672e-34	V	NA	V	3
TcCLB.443923.20001	TcCLB.431525.20001	TcCLB.504229.50	881	536	889	354	1724	1.15868e-10	1.58534e-17	2.41341e-12	1.41616e-12	2.86687e-12	2.45497e-11	1.15868e-10	1.58534e-17	NA	NA	NA	2
TcCLB.511311.20	TcCLB.503759.10	TcCLB.509257.10	1378	1357	2036	680	2169	1.24157e-10	NS	1.64854e-12	2.62082e-16	2.92149e-18	5.55112e-16	1.24157e-10	2.92149e-18	II	II	II	3
TcCLB.504689.30	TcCLB.507691.100040	TcCLB.454391.10	509	442	1113	672	2265	2.9369e-11	NS	1.24538e-10	6.68371e-17	1.44398e-14	2.23144e-12	1.24538e-10	6.68371e-17	NA	NA	NA	1
TcCLB.507611.230	TcCLB.510853.30	TcCLB.505937.70	1682	1674	2163	490	2172	2.41468e-19	1.68528e-17	2.86318e-20	5.18685e-13	1.31836e-10	NS	1.31836e-10	2.86318e-20	NA	NA	NA	3
TcCLB.452095.20001	TcCLB.506459.30	TcCLB.474185.20001	745	93	766	674	1233	3.06775e-12	2.17362e-11	1.47049e-10	1.11343e-15	6.76358e-17	3.21701e-22	1.47049e-10	3.21701e-22	NA	NA	NA	4
TcCLB.510769.170	TcCLB.507875.1000200	TcCLB.504343.10	73	73	1591	1519	2427	3.20961e-35	3.08639e-37	1.33858e-34	2.36196e-29	1.49914e-10	8.13023e-95	1.49914e-10	8.13023e-95	NA	NA	II	1
TcCLB.509905.100060	TcCLB.411385.20001	TcCLB.510359.1000490	1504	1495	1749	255	2480	NS	1.56539e-12	2.63593e-15	1.57499e-10	6.05998e-11	2.76501e-12	1.57499e-10	2.63593e-15	NA	NA	NA	3
TcCLB.431525.20001	TcCLB.402657.20001	TcCLB.510867.19	666	503	649	147	2025	NS	1.59152e-10	3.35513e-14	4.05199e-16	3.63882e-14	4.44089e-16	1.59152e-10	4.05199e-16	NA	NA	NA	2
TcCLB.506667.50	TcCLB.507163.70	TcCLB.506759.90	2242	2193	2526	334	2544	NS	6.22992e-13	NS	2.23484e-15	1.65645e-10	NS	1.65645e-10	2.23484e-15	NA	V	NA	8
TcCLB.510715.90	TcCLB.511255.270	TcCLB.504007.20	1997	1953	2529	577	2688	8.73286e-16	1.50722e-18	3.65659e-20	5.0097e-15	1.88512e-10	NS	1.88512e-10	3.65659e-20	V	NA	V	6
TcCLB.401569.10	TcCLB.507085.30	TcCLB.416619.20001	2536	1027	2682	1656	1173	7.0115e-21	9.34839e-24	2.50616e-24	1.48143e-11	1.93218e-10	3.31799e-24	1.93218e-10	2.50616e-24	NA	I	NA	1
TcCLB.477471.20001	TcCLB.511391.100060	TcCLB.510411.10	3315	3222	3549	328	3435	NS	7.73838e-13	3.03699e-13	2.36516e-10	NS	NS	2.36516e-10	3.03699e-13	NA	NA	II	6
TcCLB.506667.50	TcCLB.506759.90	TcCLB.508147.100070	153	153	1422	1270	2544	2.56688e-10	8.9474e-14	6.5293e-13	6.7657e-15	2.2617e-17	3.2094e-22	2.56688e-10	3.2094e-22	NA	NA	NA	8
TcCLB.510155.220	TcCLB.508171.10	TcCLB.505997.80	199	199	555	357	3150	2.74538e-10	6.03767e-24	4.28778e-22	3.25729e-17	3.65181e-13	1.05165e-10	2.74538e-10	6.03767e-24	NA	VIII	VIII	4
TcCLB.508011.90	TcCLB.511173.160	TcCLB.504031.50	2195	2153	2590	438	2796	NS	5.21972e-12	2.90442e-10	7.69797e-16	3.02608e-12	NS	2.90442e-10	7.69797e-16	NA	NA	V	9
TcCLB.438451.20001	TcCLB.432237.20001	TcCLB.406227.20001	739	627	791	165	1698	NS	4.22017e-11	2.93957e-12	3.08403e-10	1.40199e-10	1.23693e-17	3.08403e-10	1.23693e-17	NA	NA	NA	1
TcCLB.510817.50	TcCLB.508755.11	TcCLB.509281.20	1602	1587	2165	579	2205	3.1117e-10	1.76038e-12	1.49293e-14	1.62516e-14	1.75834e-11	NS	3.1117e-10	1.49293e-14	II	NA	II	5
TcCLB.507879.10	TcCLB.505407.20001	TcCLB.506021.20	275	227	1090	864	2382	3.34058e-10	1.80261e-14	5.73622e-17	8.02625e-20	3.33072e-20	6.93988e-22	3.34058e-10	6.93988e-22	II	NA	II	3
TcCLB.511089.80	TcCLB.507071.230	TcCLB.511087.19	115	115	312	198	2685	NS	3.80921e-10	3.47529e-13	2.23965e-12	9.78177e-14	5.99664e-21	3.80921e-10	5.99664e-21	V	V	NA	5
TcCLB.426791.20001	TcCLB.506309.130	TcCLB.511173.280	2196	1407	2119	713	2127	4.18914e-10	5.01597e-18	1.12765e-18	3.8227e-12	3.37474e-15	NS	4.18914e-10	1.12765e-18	NA	NA	V	2
TcCLB.508581.10	TcCLB.506723.20	TcCLB.507643.100060	1760	1679	2436	758	2496	3.23382e-13	8.6201e-22	3.14848e-17	4.27691e-10	4.28605e-13	NS	4.27691e-10	8.6201e-22	VII	VII	NA	3
TcCLB.506373.39	TcCLB.508903.10	TcCLB.427059.20001	163	163	249	87	552	NS	3.97446e-14	3.79971e-13	4.32812e-10	4.65509e-10	7.43849e-15	4.65509e-10	7.43849e-15	NA	NA	NA	1
TcCLB.508789.120	TcCLB.511675.10	TcCLB.508761.200	566	554	1770	1217	2772	5.12669e-10	7.49569e-13	4.52615e-16	1.68941e-14	3.02274e-19	8.80879e-18	5.12669e-10	3.02274e-19	VI	NA	NA	3
TcCLB.510537.40	TcCLB.504007.20	TcCLB.510693.120	1851	1749	2456	708	2832	2.10896e-10	3.64336e-35	6.20803e-32	5.40738e-10	5.28767e-16	NS	5.40738e-10	3.64336e-35	NA	V	NA	3
TcCLB.511569.30	TcCLB.485713.20001	TcCLB.506035.4	1079	854	1029	176	2169	9.97921e-12	4.93718e-21	7.89339e-16	1.6328e-10	5.56844e-10	1.11022e-16	5.56844e-10	4.93718e-21	NA	NA	NA	2
TcCLB.506067.1000230	TcCLB.506245.190	TcCLB.508011.90	2086	2034	2420	387	2624	5.87174e-10	5.36953e-19	4.76874e-22	4.68055e-16	3.73486e-13	NS	5.87174e-10	4.76874e-22	NA	V	NA	2
TcCLB.509549.10	TcCLB.510377.500	TcCLB.507357.100	177	177	958	782	2400	NS	2.96513e-10	6.58709e-10	8.15053e-16	2.6288e-13	2.84872e-18	6.58709e-10	2.84872e-18	V	NA	V	4
TcCLB.509217.40	TcCLB.511839.40	TcCLB.508109.60	1601	1358	1685	328	2715	2.9549e-17	1.39614e-25	3.22811e-22	3.85873e-12	6.63921e-10	1.10333e-18	6.63921e-10	1.39614e-25	V	V	V	8
TcCLB.439639.20001	TcCLB.507255.20	TcCLB.509185.30	2189	491	645	155	687	7.88356e-10	2.79866e-15	9.54491e-11	5.75579e-17	1.37076e-13	3.85951e-18	7.88356e-10	3.85951e-18	NA	II	II	2
TcCLB.507071.230	TcCLB.507071.10	TcCLB.503633.40	1415	1330	1575	246	2775	6.92846e-12	6.56939e-24	5.9843e-22	7.64129e-12	7.99923e-10	1.41664e-13	7.99923e-10	6.56939e-24	V	V	NA	5
TcCLB.510483.60	TcCLB.510279.230	TcCLB.470561.20001	2278	2172	2474	303	2772	8.06392e-10	7.06757e-18	2.92282e-14	2.66396e-14	4.48874e-13	NS	8.06392e-10	7.06757e-18	V	VI	NA	5
TcCLB.504155.280	TcCLB.509755.10	TcCLB.509755.50	616	607	1839	1233	2358	9.40628e-11	5.5076e-20	5.57315e-18	6.01423e-17	8.29958e-10	2.17559e-25	8.29958e-10	2.17559e-25	NA	V	V	10
TcCLB.506967.60	TcCLB.506741.10	TcCLB.509419.70	2268	2213	2904	692	2904	9.68366e-10	3.71831e-22	5.32944e-24	1.44916e-19	2.3367e-14	NS	9.68366e-10	5.32944e-24	VI	NA	V	4
TcCLB.509281.20	TcCLB.507611.70	TcCLB.510095.20	1328	1269	1534	266	2187	1.14816e-12	1.84757e-13	5.29027e-18	1.09821e-09	2.32228e-10	5.86294e-11	1.09821e-09	5.29027e-18	II	NA	II	2
TcCLB.508165.200	TcCLB.508871.170	TcCLB.508107.30	1051	1003	2623	1621	2703	2.37937e-11	8.10918e-12	1.11749e-09	3.28228e-20	1.71131e-23	2.54394e-30	1.11749e-09	2.54394e-30	NA	V	VI	3
TcCLB.507611.70	TcCLB.503937.100040	TcCLB.504579.20	173	173	885	713	2196	3.92439e-17	2.40705e-39	1.60598e-34	5.86078e-27	1.84089e-10	1.14659e-09	1.14659e-09	2.40705e-39	NA	NA	NA	7
TcCLB.506331.130	TcCLB.506537.1000100	TcCLB.507653.20	757	689	782	94	2247	1.10437e-10	6.05886e-21	1.76913e-14	5.65163e-10	1.16889e-09	1.42576e-10	1.16889e-09	6.05886e-21	II	NA	II	10
TcCLB.511487.90	TcCLB.503973.340	TcCLB.510557.10	588	540	1152	613	2340	1.35576e-09	1.31607e-16	1.33365e-17	2.56328e-14	1.90984e-16	9.20963e-11	1.35576e-09	1.33365e-17	V	NA	NA	8
TcCLB.504055.130	TcCLB.506129.30	TcCLB.505267.100020	592	578	2078	1501	2415	1.53136e-10	2.20928e-10	1.39456e-09	5.32587e-14	1.52548e-18	4.74095e-26	1.39456e-09	4.74095e-26	NA	II	NA	1
TcCLB.453767.20	TcCLB.508521.20	TcCLB.507411.10	23	23	484	462	2805	NS	NS	1.43533e-09	9.51092e-10	4.95818e-11	NS	1.43533e-09	4.95818e-11	NA	VIII	V	1
TcCLB.408481.20001	TcCLB.400731.20001	TcCLB.507821.130	2131	709	805	97	948	NS	1.14317e-09	1.92258e-11	7.22797e-10	9.91298e-11	1.45571e-09	1.45571e-09	1.92258e-11	NA	NA	II	1
TcCLB.452095.20001	TcCLB.454391.10	TcCLB.474185.20001	1658	1001	1118	118	1233	NS	1.41234e-09	2.83537e-10	1.57749e-09	5.66194e-10	1.07581e-13	1.57749e-09	1.07581e-13	NA	NA	NA	4
TcCLB.403095.20001	TcCLB.509817.50	TcCLB.506895.80	1035	567	1140	574	1140	NS	1.72555e-09	2.5223e-10	1.00245e-15	1.65421e-15	9.58418e-27	1.72555e-09	9.58418e-27	NA	I	NA	1
TcCLB.511311.20	TcCLB.511311.30	TcCLB.502297.20001	1299	1278	1577	300	2169	4.07142e-10	1.75197e-09	3.34169e-12	1.34368e-11	2.59308e-12	6.22835e-14	1.75197e-09	6.22835e-14	II	II	NA	3
TcCLB.509345.20	TcCLB.504775.20001	TcCLB.507445.30	167	62	302	241	990	NS	1.33059e-15	1.95213e-14	2.00163e-11	1.75232e-09	8.88178e-16	1.75232e-09	8.88178e-16	NA	NA	NA	1
TcCLB.511233.140	TcCLB.508499.39	TcCLB.509753.90	387	387	976	590	2655	NS	1.86217e-09	NS	1.89412e-13	1.92897e-11	NS	1.86217e-09	1.89412e-13	V	NA	NA	1
TcCLB.511149.180	TcCLB.506909.160	TcCLB.503609.50	1740	1686	1985	300	2847	NS	2.09348e-09	1.34112e-09	1.40281e-10	1.07876e-09	NS	2.09348e-09	1.40281e-10	VI	V	VI	5
TcCLB.452095.20001	TcCLB.506459.30	TcCLB.474185.20001	1662	1004	1151	148	1233	NS	2.42898e-09	1.6685e-10	3.14748e-10	5.51389e-10	3.88578e-15	2.42898e-09	3.88578e-15	NA	NA	NA	4
TcCLB.508325.230	TcCLB.510853.40	TcCLB.458437.20001	1070	1066	1264	199	4560	NS	9.96208e-11	2.5561e-09	8.07371e-11	5.31349e-11	1.12022e-13	2.5561e-09	1.12022e-13	IV	IV	NA	1
TcCLB.510005.20	TcCLB.509513.10	TcCLB.509077.20	136	22	801	780	2058	NS	2.77583e-09	1.14882e-10	1.5342e-13	7.90097e-10	NS	2.77583e-09	1.5342e-13	II	II	NA	6
TcCLB.511767.100060	TcCLB.510627.1000200	TcCLB.509165.10	211	191	824	634	2225	1.35136e-15	NS	4.37783e-17	8.39353e-17	2.88936e-09	1.98572e-21	2.88936e-09	1.98572e-21	NA	NA	NA	6
TcCLB.508479.100050	TcCLB.506209.100050	TcCLB.509785.90	476	314	524	211	1949	NS	4.28457e-13	1.85651e-14	3.64472e-12	1.42423e-11	3.36579e-09	3.36579e-09	1.85651e-14	NA	NA	NA	6
TcCLB.506703.90	TcCLB.506067.1000230	TcCLB.508013.40	2122	2071	2673	603	2850	3.36726e-09	3.69689e-14	2.60944e-16	1.15111e-14	1.19822e-10	NS	3.36726e-09	2.60944e-16	VI	NA	VI	2
TcCLB.506335.1000130	TcCLB.506909.160	TcCLB.510419.20	1	1	989	989	2601	3.41842e-09	4.09149e-51	2.18835e-54	2.00329e-31	1.45166e-16	9.3176e-19	3.41842e-09	2.18835e-54	NA	V	VI	6
TcCLB.508121.150	TcCLB.510715.90	TcCLB.505655.10	152	152	811	660	2670	8.07711e-15	3.98659e-25	5.84089e-26	3.91487e-09	6.60353e-13	NS	3.91487e-09	5.84089e-26	V	V	NA	10
TcCLB.418917.20001	TcCLB.508437.20	TcCLB.511063.1000100	208	169	521	353	1056	NS	8.60494e-10	6.99118e-10	6.89935e-12	1.37514e-10	4.09591e-09	4.09591e-09	6.89935e-12	NA	NA	NA	3
TcCLB.508977.40	TcCLB.509897.140	TcCLB.507091.1000160	1829	1788	1952	165	2775	4.16608e-09	3.5075e-19	6.23479e-21	1.16625e-12	4.47388e-11	3.46662e-11	4.16608e-09	6.23479e-21	V	V	NA	2
TcCLB.509299.20001	TcCLB.508577.100010	TcCLB.511667.140	2057	1910	2285	376	2827	4.18225e-09	2.12004e-19	4.18944e-11	8.74653e-14	3.28641e-10	NS	4.18225e-09	2.12004e-19	NA	NA	NA	3
TcCLB.511921.100	TcCLB.511401.90	TcCLB.511921.150	322	316	482	167	2646	NS	8.31435e-11	8.46908e-11	2.14672e-12	4.41479e-09	NS	4.41479e-09	2.14672e-12	NA	V	V	4
TcCLB.510377.10	TcCLB.511255.10	TcCLB.506653.10	1740	1721	1868	148	2361	NS	4.70693e-09	3.41774e-14	5.38911e-12	3.23399e-11	4.44089e-16	4.70693e-09	4.44089e-16	V	V	NA	2
TcCLB.452095.20001	TcCLB.454391.10	TcCLB.474185.20001	746	94	766	673	1233	1.07774e-10	7.40695e-10	4.83759e-09	3.73829e-14	1.48567e-16	7.69156e-21	4.83759e-09	7.69156e-21	NA	NA	NA	4
TcCLB.509897.1000160	TcCLB.511921.100	TcCLB.509251.20	1179	1143	2137	995	2617	4.83853e-09	NS	NS	1.19973e-11	3.27846e-13	5.52768e-10	4.83853e-09	3.27846e-13	NA	NA	V	1
TcCLB.507723.50	TcCLB.506129.50	TcCLB.508481.10	2405	2350	2715	366	2715	4.91603e-09	6.89762e-25	4.75605e-26	1.19783e-17	3.41336e-13	NS	4.91603e-09	4.75605e-26	IV	IV	IV	8
TcCLB.462379.20001	TcCLB.415459.20001	TcCLB.506217.40	301	275	514	240	3108	NS	4.9226e-11	8.1051e-10	4.96909e-09	1.9534e-09	NS	4.96909e-09	4.9226e-11	NA	NA	VIII	3
TcCLB.511183.400	TcCLB.506335.1000130	TcCLB.510361.80	170	170	2119	1950	2865	5.25659e-09	NS	6.56167e-22	4.61408e-18	8.37931e-24	1.1015e-33	5.25659e-09	1.1015e-33	VI	NA	V	10
TcCLB.506973.10	TcCLB.506973.120	TcCLB.510625.40	547	382	462	81	2739	3.1744e-17	2.14961e-17	1.91912e-12	4.47277e-09	5.58999e-09	3.88578e-15	5.58999e-09	2.14961e-17	V	V	V	6
TcCLB.508633.20	TcCLB.511345.30	TcCLB.510047.80	99	0	167	168	2388	NS	1.63998e-28	6.6982e-31	5.60388e-09	6.34169e-10	NS	5.60388e-09	6.6982e-31	V	NA	V	7
TcCLB.510933.80	TcCLB.511255.1000110	TcCLB.510237.80	2081	2033	2615	583	2685	2.30437e-12	5.665e-09	4.40455e-12	4.26765e-12	1.53011e-14	1.36113e-13	5.665e-09	1.53011e-14	V	NA	V	5
TcCLB.505919.20	TcCLB.506751.50	TcCLB.511471.100020	250	211	1039	829	2187	6.23707e-09	NS	5.19937e-09	1.79961e-13	2.23561e-14	1.31006e-14	6.23707e-09	1.31006e-14	II	II	NA	2
TcCLB.509265.90	TcCLB.485713.20001	TcCLB.506345.90	152	152	854	703	2403	6.53675e-09	1.89979e-10	2.67104e-14	1.71735e-19	1.99623e-21	9.59613e-23	6.53675e-09	9.59613e-23	II	NA	II	4
TcCLB.504115.60	TcCLB.508977.100010	TcCLB.508697.10	90	90	392	303	2769	5.80082e-28	2.08447e-23	5.23864e-27	3.13501e-16	6.5641e-09	NS	6.5641e-09	5.80082e-28	V	NA	V	5
TcCLB.504115.60	TcCLB.509217.40	TcCLB.503633.40	2027	1948	2586	639	2769	7.21661e-09	3.72833e-25	5.52743e-22	5.89845e-20	1.73797e-16	NS	7.21661e-09	3.72833e-25	V	V	NA	5
TcCLB.510207.30	TcCLB.508633.20	TcCLB.511599.10	1883	1853	1975	123	2499	NS	2.28412e-11	1.08758e-12	7.22022e-09	4.25078e-09	1.27247e-09	7.22022e-09	1.08758e-12	V	V	NA	2
TcCLB.506331.50	TcCLB.404707.20001	TcCLB.508521.100	2317	2080	2322	243	3129	NS	7.28944e-09	NS	2.2661e-09	9.2108e-11	NS	7.28944e-09	9.2108e-11	NA	NA	VIII	1
TcCLB.506339.10	TcCLB.509753.100020	TcCLB.504081.390	2031	1927	2838	912	2724	4.98026e-11	2.58287e-09	8.31615e-09	1.92724e-13	5.40439e-13	NS	8.31615e-09	1.92724e-13	V	NA	NA	6
TcCLB.506335.100020	TcCLB.506335.1000130	TcCLB.510279.320	1782	1710	2078	369	2731	8.60296e-09	3.17647e-28	4.36685e-28	3.3028e-15	4.19301e-11	2.89083e-19	8.60296e-09	3.17647e-28	NA	NA	V	5
TcCLB.511603.450	TcCLB.509753.90	TcCLB.509979.320	1978	1894	2340	447	2340	NS	2.38756e-12	1.53339e-12	6.00348e-13	8.98402e-09	NS	8.98402e-09	6.00348e-13	V	NA	V	6
TcCLB.507213.40	TcCLB.510175.1000110	TcCLB.506331.90	2063	2039	2184	146	2184	3.93473e-19	7.70251e-27	1.51409e-26	1.71309e-13	9.09683e-09	NS	9.09683e-09	7.70251e-27	II	NA	II	2
TcCLB.509817.40	TcCLB.439171.20001	TcCLB.509163.100030	1283	1279	1634	356	2298	9.4729e-09	6.41748e-17	1.02683e-16	1.32235e-13	1.64807e-14	8.97181e-20	9.4729e-09	8.97181e-20	NA	NA	NA	5
TcCLB.504065.100050	TcCLB.505201.50	TcCLB.510093.20	1276	1248	1525	278	3128	NS	2.36002e-09	NS	2.23634e-09	9.66888e-09	NS	9.66888e-09	2.23634e-09	NA	NA	VIII	3
TcCLB.507125.10	TcCLB.511377.20	TcCLB.464253.20001	1360	851	1412	562	2367	NS	NS	9.76743e-09	2.09316e-12	5.11152e-13	NS	9.76743e-09	5.11152e-13	II	NA	NA	4
TcCLB.444225.20001	TcCLB.510307.240	TcCLB.402919.10	2602	70	352	283	612	NS	8.70947e-10	9.86638e-09	9.43939e-10	1.10801e-10	4.06231e-13	9.86638e-09	4.06231e-13	NA	VIII	NA	1
TcCLB.510279.110	TcCLB.506737.90	TcCLB.506335.100020	2659	2533	2710	178	2823	2.77716e-09	4.53791e-21	7.58455e-14	1.88036e-13	1.0598e-08	NS	1.0598e-08	4.53791e-21	VI	V	NA	3
TcCLB.511183.60	TcCLB.423309.20001	TcCLB.511183.230	80	80	265	186	2541	NS	2.91997e-10	1.16164e-14	7.43411e-09	1.10519e-08	7.9944e-09	1.10519e-08	1.16164e-14	V	NA	V	3
TcCLB.509931.20	TcCLB.509581.10	TcCLB.510847.10	3248	2918	3468	551	3135	1.11133e-08	1.56827e-16	2.23818e-18	3.25807e-12	8.40867e-11	NS	1.11133e-08	2.23818e-18	VIII	VII	VIII	7
TcCLB.510625.40	TcCLB.511173.370	TcCLB.508293.10	301	301	1134	834	2715	1.13185e-08	1.19139e-28	2.26045e-20	2.06088e-16	5.96254e-17	1.11022e-16	1.13185e-08	1.19139e-28	V	VI	NA	6
TcCLB.503937.100040	TcCLB.508325.100080	TcCLB.509735.100	69	66	988	923	2190	7.81179e-37	5.42384e-46	3.22109e-32	2.35972e-30	1.1637e-08	5.33796e-88	1.1637e-08	5.33796e-88	NA	NA	NA	5
TcCLB.508977.80	TcCLB.509897.70	TcCLB.507091.1000160	2240	2191	2760	570	2763	NS	3.17416e-10	1.19461e-08	2.81254e-12	2.96599e-10	NS	1.19461e-08	2.81254e-12	V	V	NA	6
TcCLB.510359.430	TcCLB.508101.9	TcCLB.506717.1000130	1807	1752	1959	208	2322	1.83273e-09	1.38297e-21	1.89856e-22	8.45733e-14	1.39242e-11	1.21148e-08	1.21148e-08	1.89856e-22	NA	NA	NA	3
TcCLB.509085.50	TcCLB.432629.10	TcCLB.508877.10	1832	1684	2627	944	2685	3.89802e-17	1.28077e-08	5.02382e-21	3.70574e-19	2.67389e-13	NS	1.28077e-08	5.02382e-21	NA	NA	NA	2
TcCLB.510441.30	TcCLB.504389.20001	TcCLB.509785.90	651	559	730	172	2217	6.18123e-12	1.71331e-10	1.09598e-18	1.31287e-08	2.20921e-09	1.26397e-11	1.31287e-08	1.09598e-18	NA	NA	NA	3
TcCLB.506209.100050	TcCLB.425811.20001	TcCLB.508479.100050	747	746	1175	430	2077	1.48449e-08	NS	1.51441e-10	5.28866e-11	3.79645e-12	5.9367e-12	1.48449e-08	3.79645e-12	NA	NA	NA	1
TcCLB.504239.260	TcCLB.506757.60	TcCLB.506615.150	1	1	356	356	2340	NS	NS	1.03273e-08	7.56498e-12	4.23657e-10	1.59756e-08	1.59756e-08	7.56498e-12	V	V	V	4
TcCLB.510085.50	TcCLB.511173.80	TcCLB.511173.230	860	844	2035	1192	2841	4.23225e-16	NS	1.68326e-08	6.87406e-19	6.93216e-12	2.22045e-16	1.68326e-08	6.87406e-19	NA	V	NA	8
TcCLB.511259.1000170	TcCLB.506993.1000160	TcCLB.507633.80	165	165	729	565	2771	4.03332e-15	5.53309e-17	3.66653e-20	3.28979e-14	2.77172e-15	1.70108e-08	1.70108e-08	3.66653e-20	NA	NA	V	7
TcCLB.506955.270	TcCLB.503533.30	TcCLB.506955.240	2584	2352	2623	272	2703	1.78288e-08	1.94368e-25	5.51921e-24	1.67988e-16	1.67096e-12	NS	1.78288e-08	1.94368e-25	V	V	V	1
TcCLB.511173.370	TcCLB.508109.60	TcCLB.506741.10	385	382	828	447	2823	7.72828e-12	9.76553e-16	2.2348e-16	1.30704e-10	1.13817e-09	1.79276e-08	1.79276e-08	2.2348e-16	VI	V	NA	9
TcCLB.510543.1000200	TcCLB.509817.40	TcCLB.506443.130	2125	1910	2057	148	2155	NS	2.74637e-12	7.07305e-17	1.8763e-08	3.90159e-09	NS	1.8763e-08	7.07305e-17	NA	NA	NA	3
TcCLB.511183.400	TcCLB.506335.1000130	TcCLB.507411.10	151	151	2117	1967	2865	7.46931e-11	NS	2.49862e-24	3.77642e-18	2.00704e-08	3.38674e-36	2.00704e-08	3.38674e-36	VI	NA	V	10
TcCLB.508451.60	TcCLB.405991.20001	TcCLB.508055.30	1774	1771	2116	346	2379	NS	2.02735e-08	9.24433e-15	2.48687e-10	5.86026e-12	4.37276e-23	2.02735e-08	4.37276e-23	II	NA	II	2
TcCLB.504155.280	TcCLB.506703.90	TcCLB.509545.40	983	959	1425	467	2358	2.2378e-08	1.59596e-15	1.33839e-13	5.06028e-12	7.52837e-12	1.28378e-11	2.2378e-08	1.59596e-15	NA	VI	NA	10
TcCLB.511833.10	TcCLB.508515.150	TcCLB.507313.20	190	184	538	355	3141	6.10339e-14	5.97882e-32	2.19025e-26	7.74254e-12	4.90817e-14	2.28899e-08	2.28899e-08	5.97882e-32	VIII	VIII	VIII	5
TcCLB.511487.90	TcCLB.510557.10	TcCLB.503973.340	209	206	539	334	2340	2.49951e-10	NS	2.56347e-08	NS	NS	6.54834e-21	2.56347e-08	6.54834e-21	V	NA	NA	8
TcCLB.510197.229	TcCLB.510197.100030	TcCLB.510201.10	1175	1159	1313	155	2174	NS	5.19864e-13	5.39504e-17	2.57487e-08	3.58895e-09	3.66843e-09	2.57487e-08	5.39504e-17	NA	NA	V	2
TcCLB.510625.210	TcCLB.505155.4	TcCLB.509897.155	1	1	243	243	2268	NS	2.65855e-08	1.03147e-09	4.27778e-12	2.53372e-13	2.23277e-12	2.65855e-08	2.53372e-13	NA	NA	NA	1
TcCLB.506909.160	TcCLB.507747.130	TcCLB.503609.10	740	713	862	150	2805	NS	2.37998e-12	5.33145e-10	5.68739e-12	1.45392e-12	2.76004e-08	2.76004e-08	1.45392e-12	V	NA	NA	7
TcCLB.508521.100	TcCLB.508677.100040	TcCLB.506331.50	2130	2109	2922	814	3351	8.9519e-13	2.93105e-08	4.08923e-14	1.92611e-15	1.55302e-11	2.98658e-18	2.93105e-08	2.98658e-18	VIII	NA	NA	12
TcCLB.510697.50	TcCLB.510537.40	TcCLB.507069.40	193	193	918	726	2877	3.01374e-08	1.66639e-23	2.57743e-12	6.6873e-11	8.94176e-16	3.33067e-16	3.01374e-08	1.66639e-23	VI	NA	VI	5
TcCLB.506471.30	TcCLB.420293.20	TcCLB.504769.100	78	78	181	104	2280	NS	8.31889e-11	3.29294e-12	2.28587e-08	3.23883e-08	NS	3.23883e-08	3.29294e-12	II	II	II	3
TcCLB.509525.100	TcCLB.460111.10	TcCLB.503609.50	2495	2392	2914	523	2805	NS	8.32079e-11	3.3759e-08	2.91114e-13	1.03722e-08	NS	3.3759e-08	2.91114e-13	NA	NA	VI	2
TcCLB.510115.30	TcCLB.508011.120	TcCLB.509419.70	2254	2188	2624	437	2847	1.60562e-22	1.19267e-27	2.24068e-21	1.2489e-19	2.70643e-13	3.91774e-08	3.91774e-08	1.19267e-27	VI	NA	V	2
TcCLB.511255.1000110	TcCLB.510363.310	TcCLB.511255.350	1568	1510	2090	581	2591	2.38962e-22	5.88554e-31	9.5358e-37	4.16823e-08	7.84298e-24	1.11708e-23	4.16823e-08	9.5358e-37	NA	NA	V	2
TcCLB.509905.10	TcCLB.509529.40	TcCLB.446377.20001	246	234	509	276	2571	4.2082e-08	9.67896e-19	2.15084e-15	2.2691e-16	1.11258e-10	6.50591e-14	4.2082e-08	9.67896e-19	NA	VII	NA	4
TcCLB.509959.60	TcCLB.503907.10	TcCLB.415459.20001	3078	2976	3043	68	3126	NS	8.47056e-15	1.22952e-14	3.88479e-08	4.2745e-08	NS	4.2745e-08	8.47056e-15	NA	VIII	NA	2
TcCLB.510643.40	TcCLB.506975.90	TcCLB.506537.200	506	308	577	270	3162	NS	1.62498e-09	4.42571e-08	4.35254e-12	5.81643e-09	NS	4.42571e-08	4.35254e-12	VIII	VIII	VIII	8
TcCLB.509019.100010	TcCLB.510165.90	TcCLB.506173.1000179	1282	1266	1542	277	2221	4.47382e-08	1.59037e-12	1.41072e-11	9.7836e-09	2.27165e-09	NS	4.47382e-08	1.59037e-12	NA	NA	NA	2
TcCLB.509417.9	TcCLB.508139.250	TcCLB.505267.100020	585	578	920	343	1958	4.5056e-08	1.61379e-11	3.37612e-13	4.76374e-13	3.907e-13	2.02949e-13	4.5056e-08	2.02949e-13	NA	II	NA	6
TcCLB.504081.390	TcCLB.508221.650	TcCLB.510363.250	504	174	890	717	2742	4.65176e-08	1.30232e-16	1.71001e-16	8.87527e-18	3.32475e-18	NS	4.65176e-08	3.32475e-18	NA	V	V	3
TcCLB.510269.100060	TcCLB.509115.20	TcCLB.510275.350	689	680	900	221	2539	6.36989e-11	4.9142e-08	2.36626e-11	6.6137e-11	3.65363e-12	3.11729e-10	4.9142e-08	3.65363e-12	NA	V	V	5
TcCLB.510583.1000140	TcCLB.511255.1000160	TcCLB.506909.100	1074	1053	1246	194	2794	NS	5.18979e-08	1.15622e-09	4.80518e-10	7.40792e-10	NS	5.18979e-08	4.80518e-10	NA	NA	V	3
TcCLB.507071.390	TcCLB.510693.270	TcCLB.506245.250	611	605	660	56	2856	NS	6.82722e-10	3.32017e-08	3.94539e-08	5.53101e-08	NS	5.53101e-08	6.82722e-10	V	VI	V	7
TcCLB.509897.140	TcCLB.508977.100010	TcCLB.507059.50	1812	1781	1833	53	2610	NS	5.83529e-08	1.639e-09	4.94721e-09	1.64082e-09	NS	5.83529e-08	1.639e-09	V	NA	V	4
TcCLB.508365.190	TcCLB.507747.130	TcCLB.509527.120	519	507	771	265	2790	2.28688e-24	1.33641e-27	6.15314e-28	2.21162e-11	5.94597e-08	1.68322e-21	5.94597e-08	6.15314e-28	VI	NA	V	5
TcCLB.482061.20001	TcCLB.509785.90	TcCLB.505037.70	1529	535	2224	1690	1223	7.21645e-08	2.07264e-10	3.09368e-11	3.83818e-11	1.2214e-11	NS	7.21645e-08	1.2214e-11	NA	NA	NA	2
TcCLB.508013.40	TcCLB.511173.130	TcCLB.510085.50	2065	2043	2624	582	2850	NS	2.06575e-10	1.09607e-08	1.30921e-11	7.23719e-08	NS	7.23719e-08	1.30921e-11	VI	V	NA	6
TcCLB.506683.190	TcCLB.504581.20001	TcCLB.503845.60	917	903	2081	1179	2262	2.09978e-14	7.49473e-08	9.04774e-09	8.52323e-18	1.51324e-21	1.62415e-33	7.49473e-08	1.62415e-33	II	NA	NA	3
TcCLB.511885.20	TcCLB.511873.30	TcCLB.511391.100060	701	694	824	131	2331	NS	7.52186e-08	5.1323e-09	2.10405e-09	1.90328e-10	NS	7.52186e-08	1.90328e-10	II	NA	NA	3
TcCLB.509915.100050	TcCLB.408081.20001	TcCLB.508001.100050	692	682	1184	503	2463	NS	2.41586e-08	5.95935e-09	1.37388e-09	7.5271e-08	NS	7.5271e-08	1.37388e-09	NA	NA	NA	1
TcCLB.407223.20001	TcCLB.508845.20001	TcCLB.439915.20001	1	1	169	169	398	NS	6.7873e-11	9.04897e-11	6.52577e-08	8.08421e-08	1.52101e-14	8.08421e-08	1.52101e-14	NA	NA	NA	1
TcCLB.511061.40	TcCLB.511183.400	TcCLB.423309.20001	615	594	688	95	2535	NS	3.85451e-19	2.50547e-13	2.82503e-08	8.67725e-08	NS	8.67725e-08	3.85451e-19	V	VI	NA	6
TcCLB.506217.40	TcCLB.506331.1000200	TcCLB.506723.20	349	340	707	368	3144	2.3104e-17	NS	2.49205e-19	2.08752e-09	8.96144e-08	1.11022e-15	8.96144e-08	2.49205e-19	VIII	NA	VII	1
TcCLB.505993.30	TcCLB.506217.40	TcCLB.509905.170	2976	2925	3058	134	3132	NS	7.97616e-20	5.19324e-18	2.15572e-11	9.40609e-08	NS	9.40609e-08	7.97616e-20	VIII	VIII	VIII	6
TcCLB.508163.1000380	TcCLB.505597.20001	TcCLB.506131.161	1	1	243	243	2298	9.48663e-08	1.47734e-13	2.21214e-11	1.72616e-10	1.48909e-13	1.35891e-13	9.48663e-08	1.35891e-13	NA	NA	NA	2
TcCLB.508873.390	TcCLB.508221.400	TcCLB.511255.270	1989	1869	2275	407	2484	9.99015e-08	1.24898e-16	3.09299e-13	6.8379e-11	7.06906e-11	8.19293e-08	9.99015e-08	1.24898e-16	V	V	NA	3
TcCLB.506667.50	TcCLB.506667.160	TcCLB.508433.40	911	881	1695	815	2544	1.06902e-07	NS	3.4991e-08	1.43385e-14	1.26882e-12	1.80992e-10	1.06902e-07	1.43385e-14	NA	V	V	8
TcCLB.506083.20	TcCLB.507555.50	TcCLB.508963.30	2969	2951	3068	118	3132	4.51794e-14	2.39784e-19	7.58361e-16	3.07118e-13	1.10723e-07	5.49063e-08	1.10723e-07	2.39784e-19	NA	VIII	VIII	4
TcCLB.507723.50	TcCLB.504205.20	TcCLB.507773.10	551	551	1064	514	2715	NS	1.04091e-07	3.16803e-09	2.53501e-10	1.12805e-07	NS	1.12805e-07	2.53501e-10	IV	NA	IV	8
TcCLB.503851.32	TcCLB.504115.5	TcCLB.452213.20001	1756	82	316	235	468	NS	2.03843e-08	1.13627e-07	2.68062e-12	3.40349e-12	3.88117e-17	1.13627e-07	3.88117e-17	NA	NA	NA	1
TcCLB.503937.100040	TcCLB.506471.30	TcCLB.508523.100050	400	391	872	482	2190	1.91835e-11	6.50405e-19	1.06843e-14	1.18201e-07	5.02156e-12	NS	1.18201e-07	6.50405e-19	NA	II	NA	5
TcCLB.477471.20001	TcCLB.510111.20	TcCLB.507653.20	3334	3262	3510	249	3435	1.82335e-15	1.57614e-17	1.55302e-18	1.07108e-10	1.1987e-07	NS	1.1987e-07	1.55302e-18	NA	II	II	6
TcCLB.507611.70	TcCLB.508325.100080	TcCLB.484137.20001	289	289	1207	919	2196	2.76565e-09	1.21804e-25	4.60578e-24	2.74177e-13	1.36031e-14	1.27196e-07	1.27196e-07	1.21804e-25	NA	NA	NA	7
TcCLB.509033.10	TcCLB.446377.20001	TcCLB.504115.10	780	765	1044	280	1263	6.04193e-13	4.69235e-14	1.74379e-14	2.54529e-10	9.1311e-11	1.36713e-07	1.36713e-07	1.74379e-14	NA	NA	VIII	1
TcCLB.460111.10	TcCLB.508047.60	TcCLB.509665.100030	1620	1017	1466	450	2097	NS	1.93157e-10	1.42582e-12	1.82563e-10	1.59253e-07	NS	1.59253e-07	1.42582e-12	NA	V	NA	2
TcCLB.508633.20	TcCLB.510239.80	TcCLB.421499.20001	2134	2083	2379	297	2388	3.96259e-08	6.9275e-08	1.63653e-07	8.27987e-11	1.61126e-10	7.24685e-08	1.63653e-07	8.27987e-11	V	V	NA	7
TcCLB.507071.190	TcCLB.506131.1000120	TcCLB.510537.40	2218	2153	2554	402	2736	9.12668e-13	2.82728e-28	9.43054e-27	1.68366e-07	7.34113e-14	NS	1.68366e-07	2.82728e-28	V	NA	NA	3
TcCLB.506899.10	TcCLB.511099.100020	TcCLB.507071.80	2597	832	1100	269	1110	1.75967e-07	1.72072e-11	5.33031e-10	3.02457e-12	4.01272e-13	NS	1.75967e-07	4.01272e-13	NA	NA	VI	2
TcCLB.506499.170	TcCLB.506757.60	TcCLB.507283.100010	1846	1792	2359	568	2361	NS	4.9365e-11	1.76135e-07	2.10679e-13	1.63126e-09	NS	1.76135e-07	2.10679e-13	V	V	NA	3
TcCLB.511061.40	TcCLB.511871.150	TcCLB.511255.350	1570	1522	2512	991	2535	1.80478e-07	NS	1.15397e-12	7.52463e-16	4.26786e-09	NS	1.80478e-07	7.52463e-16	V	NA	V	6
TcCLB.506129.30	TcCLB.511117.30	TcCLB.504343.10	495	483	857	375	2187	1.85786e-09	1.05294e-16	2.20332e-14	1.86885e-07	1.25319e-11	2.58739e-10	1.86885e-07	1.05294e-16	II	II	II	6
TcCLB.508983.20	TcCLB.506993.1000160	TcCLB.507633.80	195	192	591	400	2784	2.8114e-11	1.87103e-14	3.70489e-15	2.06704e-12	2.08174e-07	1.87884e-08	2.08174e-07	3.70489e-15	NA	NA	V	5
TcCLB.508399.100040	TcCLB.504065.100050	TcCLB.477355.20001	1861	1851	1945	95	3163	NS	7.46056e-11	4.1376e-08	2.09569e-07	1.73755e-08	2.57264e-10	2.09569e-07	7.46056e-11	NA	NA	NA	1
TcCLB.511923.60	TcCLB.511399.24	TcCLB.509897.140	2458	2416	2688	273	2619	2.11226e-07	4.27719e-15	9.74991e-16	4.67933e-12	2.14368e-08	NS	2.11226e-07	9.74991e-16	V	NA	V	3
TcCLB.508221.1000530	TcCLB.511255.700	TcCLB.510359.530	557	486	721	236	2378	6.29721e-19	6.30398e-38	3.28196e-37	2.24024e-07	5.2734e-12	1.17627e-21	2.24024e-07	6.30398e-38	NA	V	V	1
TcCLB.510307.240	TcCLB.508061.154	TcCLB.427059.20001	631	622	1009	388	3153	9.3018e-09	2.25224e-07	6.81539e-10	1.81183e-09	1.03918e-11	3.03091e-14	2.25224e-07	3.03091e-14	VIII	NA	NA	5
TcCLB.510377.10	TcCLB.506767.310	TcCLB.504239.260	1518	1518	2270	753	2361	NS	1.10321e-08	8.89441e-09	1.11674e-08	2.21116e-09	2.26206e-07	2.26206e-07	2.21116e-09	V	NA	V	2
TcCLB.509251.20	TcCLB.507091.1000100	TcCLB.509897.20	2117	2081	2361	281	2625	6.90077e-13	3.8035e-10	1.73357e-11	3.76541e-10	2.44545e-11	2.33197e-07	2.33197e-07	6.90077e-13	V	NA	V	5
TcCLB.504155.280	TcCLB.509545.40	TcCLB.506703.90	1777	1705	2003	299	2358	2.35677e-07	8.58537e-18	3.37137e-15	5.77809e-10	2.88947e-09	2.38211e-08	2.35677e-07	8.58537e-18	NA	NA	VI	10
TcCLB.511171.40	TcCLB.506225.20	TcCLB.475569.20001	333	30	124	95	2106	3.7147e-27	5.18176e-33	4.28074e-23	1.00792e-12	2.3779e-07	8.2535e-21	2.3779e-07	5.18176e-33	NA	NA	NA	2
TcCLB.398009.100020	TcCLB.505919.20	TcCLB.511471.100020	1549	1517	2227	711	2166	9.59979e-10	3.85068e-11	3.40383e-15	6.04766e-12	2.47884e-07	NS	2.47884e-07	3.40383e-15	NA	II	NA	2
TcCLB.505997.80	TcCLB.506537.200	TcCLB.506217.40	3191	2906	3111	206	3117	4.28808e-14	1.35655e-25	3.31039e-20	4.7812e-11	8.12495e-12	2.70852e-07	2.70852e-07	1.35655e-25	VIII	VIII	VIII	4
TcCLB.462379.20001	TcCLB.504115.10	TcCLB.416679.20001	2975	2924	3171	248	3108	NS	4.15463e-09	2.77629e-07	3.05308e-09	6.14147e-08	NS	2.77629e-07	3.05308e-09	NA	VIII	NA	3
TcCLB.508011.90	TcCLB.510085.50	TcCLB.506309.130	1804	1771	1880	110	2796	NS	2.8939e-13	1.13574e-11	1.01796e-08	2.80348e-07	NS	2.80348e-07	2.8939e-13	NA	NA	NA	9
TcCLB.506335.1000130	TcCLB.506335.100020	TcCLB.510419.20	969	956	1219	264	2601	1.07833e-19	7.45452e-22	1.8711e-21	4.07349e-12	1.33748e-07	2.82821e-07	2.82821e-07	7.45452e-22	NA	NA	VI	6
TcCLB.509217.40	TcCLB.509685.40	TcCLB.510137.10	233	233	828	596	2715	NS	7.77089e-13	2.92577e-07	2.54896e-12	1.51422e-09	NS	2.92577e-07	7.77089e-13	V	V	NA	8
TcCLB.511149.180	TcCLB.508375.20	TcCLB.508761.110	2182	2117	2616	500	2847	3.05113e-07	6.70014e-26	3.0568e-20	1.53415e-20	3.67089e-12	NS	3.05113e-07	6.70014e-26	VI	V	VI	5
TcCLB.503907.10	TcCLB.456531.20001	TcCLB.508603.10	286	286	1684	1399	2760	NS	1.69783e-10	3.34115e-07	4.13503e-14	5.75634e-10	NS	3.34115e-07	4.13503e-14	VIII	NA	NA	1
TcCLB.507091.1000160	TcCLB.511923.1000100	TcCLB.511401.90	1974	1915	2578	664	2764	NS	6.97636e-10	3.35371e-07	1.8406e-10	1.65665e-10	NS	3.35371e-07	1.65665e-10	NA	NA	V	4
TcCLB.511401.90	TcCLB.511643.110	TcCLB.507163.70	2455	2233	2755	523	2796	NS	3.3689e-07	7.65724e-10	5.34939e-10	3.72841e-10	NS	3.3689e-07	3.72841e-10	V	V	V	4
TcCLB.510419.20	TcCLB.506613.40	TcCLB.511183.400	769	724	837	114	2823	NS	2.34979e-09	2.24826e-07	6.98617e-08	3.65647e-07	NS	3.65647e-07	2.34979e-09	VI	V	VI	11
TcCLB.507907.20	TcCLB.505003.20001	TcCLB.507125.10	1	1	173	173	2193	NS	3.40076e-11	9.77809e-17	3.70647e-07	5.5877e-08	NS	3.70647e-07	9.77809e-17	II	NA	II	7
TcCLB.507255.20	TcCLB.505699.10	TcCLB.398477.10	2097	1278	1674	397	2361	2.4112e-13	3.37726e-21	1.38077e-18	3.82123e-07	9.56751e-08	8.31334e-18	3.82123e-07	3.37726e-21	II	NA	II	3
TcCLB.510441.30	TcCLB.485505.20001	TcCLB.509163.100030	1108	1101	1506	406	2217	1.50808e-09	1.70891e-16	4.97805e-14	3.28835e-08	3.85593e-07	NS	3.85593e-07	1.70891e-16	NA	NA	NA	3
TcCLB.509525.20	TcCLB.503533.30	TcCLB.511259.1000170	2400	2321	2622	302	2790	NS	2.7725e-14	8.01714e-09	4.04807e-07	4.06504e-08	NS	4.04807e-07	2.7725e-14	NA	V	NA	2
TcCLB.511451.80	TcCLB.511077.100040	TcCLB.510713.90	1836	1791	2125	335	2775	NS	7.44181e-16	4.35127e-13	8.7463e-12	4.06583e-07	NS	4.06583e-07	7.44181e-16	V	NA	V	2
TcCLB.508983.20	TcCLB.511149.180	TcCLB.506993.1000160	194	191	737	547	2784	2.81815e-10	7.57405e-29	2.00551e-18	1.87943e-23	1.00828e-19	4.21722e-07	4.21722e-07	7.57405e-29	NA	VI	NA	5
TcCLB.506667.50	TcCLB.506609.30	TcCLB.506667.90	171	171	239	69	2544	NS	8.08795e-18	3.59105e-18	4.76338e-08	2.52358e-08	4.25282e-07	4.25282e-07	3.59105e-18	NA	V	V	8
TcCLB.511887.30	TcCLB.410895.20001	TcCLB.507555.100070	1081	1066	2002	937	2232	4.8555e-19	NS	3.12597e-20	4.17545e-21	4.26127e-07	1.53527e-30	4.26127e-07	1.53527e-30	NA	NA	NA	2
TcCLB.508677.100040	TcCLB.504115.10	TcCLB.505993.30	845	827	1073	247	3126	NS	2.46317e-07	NS	9.89879e-09	2.1586e-09	4.29709e-07	4.29709e-07	2.1586e-09	NA	VIII	VIII	7
TcCLB.510627.30	TcCLB.510359.530	TcCLB.508165.200	1853	1777	2430	654	2430	7.80301e-11	1.14253e-27	1.56743e-28	4.31097e-07	4.62613e-20	NS	4.31097e-07	1.56743e-28	NA	V	NA	10
TcCLB.417871.20001	TcCLB.507047.40	TcCLB.432995.9	1174	841	940	100	1083	NS	2.50514e-11	6.23005e-14	4.35226e-07	2.34224e-07	8.92619e-14	4.35226e-07	6.23005e-14	NA	II	NA	1
TcCLB.503827.100	TcCLB.504007.20	TcCLB.451017.20001	1476	1452	1803	352	2874	4.48893e-07	4.04783e-07	7.48453e-10	3.64674e-08	7.08815e-09	1.02789e-11	4.48893e-07	1.02789e-11	VI	V	NA	6
TcCLB.503501.50	TcCLB.507233.70	TcCLB.507381.20	982	974	1426	453	2484	NS	1.50242e-14	6.60454e-13	4.63827e-07	1.03294e-07	2.21774e-18	4.63827e-07	2.21774e-18	NA	NA	NA	3
TcCLB.510461.20	TcCLB.510623.80	TcCLB.508291.50	2066	2062	2199	138	2199	5.0889e-07	1.0143e-12	9.7442e-16	3.84176e-14	1.82275e-11	NS	5.0889e-07	9.7442e-16	NA	NA	NA	5
TcCLB.509163.100030	TcCLB.511887.30	TcCLB.508479.100050	1116	1048	1432	385	2201	2.72943e-15	2.53128e-16	1.05911e-19	5.28078e-07	1.87961e-08	4.84497e-18	5.28078e-07	1.05911e-19	NA	NA	NA	6
TcCLB.506973.10	TcCLB.506973.120	TcCLB.510625.40	1664	1450	1739	290	2739	1.07423e-19	4.85145e-16	2.79965e-19	4.55454e-13	5.32348e-07	3.3091e-08	5.32348e-07	1.07423e-19	V	V	V	6
TcCLB.506965.170	TcCLB.506133.130	TcCLB.509755.10	1860	1770	2280	511	2280	2.54873e-12	1.6062e-20	4.68633e-17	5.44064e-07	1.3082e-14	NS	5.44064e-07	1.6062e-20	V	V	V	5
TcCLB.510275.260	TcCLB.508157.50	TcCLB.506955.270	1229	1169	2133	965	2688	5.30177e-07	NS	5.74472e-07	3.41841e-15	5.59228e-16	1.59223e-21	5.74472e-07	1.59223e-21	NA	NA	V	6
TcCLB.507091.1000100	TcCLB.509897.70	TcCLB.507091.60	2161	2102	2426	325	2776	NS	1.30943e-10	5.81551e-07	9.02269e-10	8.10439e-09	NS	5.81551e-07	1.30943e-10	NA	V	V	1
TcCLB.506341.50	TcCLB.506331.50	TcCLB.508171.10	208	205	517	313	3126	3.82105e-14	1.27246e-20	9.71493e-17	5.82884e-07	9.29984e-12	NS	5.82884e-07	1.27246e-20	VIII	NA	VIII	1
TcCLB.508061.154	TcCLB.404711.20001	TcCLB.452997.20001	664	0	174	175	1830	NS	1.43744e-14	NS	6.47931e-13	5.86607e-07	NS	5.86607e-07	1.43744e-14	NA	NA	NA	2
TcCLB.510205.40	TcCLB.508011.120	TcCLB.506717.1000130	1226	1213	1483	271	2325	1.85816e-14	2.18911e-25	3.29377e-24	4.13534e-10	5.88113e-07	1.256e-12	5.88113e-07	2.18911e-25	V	NA	NA	2
TcCLB.506789.20	TcCLB.508963.30	TcCLB.506973.120	1619	1363	1617	255	2832	NS	1.96334e-13	NS	8.10593e-11	5.93226e-07	NS	5.93226e-07	1.96334e-13	V	VIII	V	1
TcCLB.506251.70	TcCLB.476821.20001	TcCLB.510331.10	2545	2542	2759	218	2940	NS	5.14456e-08	4.93988e-07	3.94487e-09	9.91055e-10	6.20546e-07	6.20546e-07	9.91055e-10	NA	NA	III	1
TcCLB.506471.50	TcCLB.506341.50	TcCLB.509345.20	184	184	732	549	2598	6.23121e-07	9.74874e-15	5.19635e-10	6.40843e-16	1.32795e-14	9.05986e-19	6.23121e-07	9.05986e-19	NA	VIII	NA	1
TcCLB.503769.20	TcCLB.508603.10	TcCLB.404975.30	2644	2416	2746	331	2790	NS	6.59586e-07	1.02705e-07	2.81343e-07	6.10781e-08	2.52857e-07	6.59586e-07	6.10781e-08	NA	NA	NA	2
TcCLB.508149.60	TcCLB.510627.30	TcCLB.508109.60	1684	1599	1682	84	2484	NS	1.09188e-17	3.78728e-15	7.70685e-09	1.23048e-08	6.59669e-07	6.59669e-07	1.09188e-17	NA	NA	V	4
TcCLB.510279.160	TcCLB.506335.100020	TcCLB.510279.230	1936	1921	2086	166	2835	1.7212e-07	2.69159e-08	6.85553e-07	3.7035e-08	1.75487e-09	NS	6.85553e-07	1.75487e-09	NA	NA	VI	1
TcCLB.506131.170	TcCLB.504155.20	TcCLB.511451.80	2420	2244	2465	222	2589	5.29529e-07	NS	6.88864e-07	6.57677e-08	1.79689e-07	NS	6.88864e-07	6.57677e-08	V	V	V	3
TcCLB.509527.120	TcCLB.511669.10	TcCLB.509525.100	2022	1938	2171	234	2775	NS	4.0048e-07	NS	3.86602e-08	7.01996e-07	NS	7.01996e-07	3.86602e-08	V	VIII	NA	3
TcCLB.508221.400	TcCLB.509217.40	TcCLB.510363.250	2415	2238	2340	103	2538	NS	1.4213e-09	7.02382e-07	2.7718e-09	3.66521e-07	NS	7.02382e-07	1.4213e-09	V	V	V	4
TcCLB.508149.60	TcCLB.510191.100040	TcCLB.506667.90	1804	1687	1903	217	2484	NS	1.03808e-14	1.16587e-11	8.66338e-10	7.35443e-07	NS	7.35443e-07	1.03808e-14	NA	NA	V	4
TcCLB.508983.20	TcCLB.508761.110	TcCLB.506279.250	1961	1881	1929	49	2784	1.364e-09	1.25811e-09	4.27021e-07	7.37725e-07	4.90754e-07	NS	7.37725e-07	1.25811e-09	NA	VI	NA	5
TcCLB.498219.20001	TcCLB.506471.120	TcCLB.504479.10	2485	569	696	128	897	NS	1.98851e-13	4.23511e-14	7.57376e-07	7.34285e-07	2.50133e-12	7.57376e-07	4.23511e-14	NA	II	II	2
TcCLB.508013.40	TcCLB.509419.70	TcCLB.506279.10	2045	1949	2949	1001	2850	6.47085e-10	2.88112e-31	6.52005e-28	7.79855e-07	3.25067e-15	NS	7.79855e-07	2.88112e-31	VI	V	VI	6
TcCLB.507283.100010	TcCLB.510377.500	TcCLB.399173.20001	442	442	504	63	2336	NS	3.82114e-09	8.71935e-09	1.6986e-08	7.95966e-07	9.41469e-14	7.95966e-07	9.41469e-14	NA	NA	NA	2
TcCLB.511183.190	TcCLB.510197.229	TcCLB.423309.20001	280	280	389	110	2565	NS	8.16003e-07	3.60341e-09	7.67525e-07	1.63651e-07	NS	8.16003e-07	3.60341e-09	V	NA	NA	4
TcCLB.504031.50	TcCLB.506703.90	TcCLB.511173.470	2210	2151	2597	447	2796	8.2535e-07	7.10762e-19	6.05268e-09	1.23257e-16	3.96351e-14	NS	8.2535e-07	7.10762e-19	V	VI	V	3
TcCLB.511255.350	TcCLB.510363.250	TcCLB.508221.750	243	243	337	95	2640	4.17642e-13	1.09027e-16	4.96707e-13	1.2459e-10	1.09275e-09	8.48988e-07	8.48988e-07	1.09027e-16	V	V	V	4
TcCLB.506131.1000120	TcCLB.510487.100070	TcCLB.506813.190	2235	2143	2480	338	2758	5.85013e-07	2.98491e-21	2.27139e-14	8.51388e-07	2.01481e-12	NS	8.51388e-07	2.98491e-21	NA	NA	VI	3
TcCLB.506183.90	TcCLB.506129.50	TcCLB.509875.100030	29	29	1928	1900	2766	9.08039e-23	8.97117e-07	1.32331e-14	5.29741e-22	1.31901e-25	9.87074e-46	8.97117e-07	9.87074e-46	NA	IV	NA	2
TcCLB.503861.100	TcCLB.504065.100050	TcCLB.509529.40	1790	1678	2484	807	2484	NS	4.48821e-16	1.01016e-13	9.14078e-07	2.05289e-11	NS	9.14078e-07	4.48821e-16	NA	NA	VII	3
TcCLB.400945.10	TcCLB.511669.10	TcCLB.509905.170	117	117	650	534	987	9.54274e-07	1.62902e-13	7.28457e-15	2.35089e-10	2.86649e-12	3.10862e-15	9.54274e-07	3.10862e-15	NA	VIII	VIII	3
TcCLB.508291.50	TcCLB.510625.210	TcCLB.509217.60	75	75	2056	1982	2316	4.67737e-13	3.31552e-07	4.69985e-13	1.93528e-16	9.57546e-07	7.27458e-44	9.57546e-07	7.27458e-44	NA	NA	NA	1
TcCLB.504155.280	TcCLB.505655.10	TcCLB.509545.40	52	52	611	560	2358	9.72621e-07	1.38581e-15	1.02555e-11	8.71145e-17	8.92916e-16	2.27729e-12	9.72621e-07	8.71145e-17	NA	NA	NA	10
TcCLB.508523.30	TcCLB.507381.20	TcCLB.402163.20001	764	756	808	53	2478	NS	1.79161e-09	4.30517e-11	2.11369e-09	3.77267e-09	1.007e-06	1.007e-06	4.30517e-11	II	NA	NA	1
TcCLB.503861.100	TcCLB.504065.100050	TcCLB.509529.40	1182	1170	1667	498	2484	NS	2.51054e-07	5.3697e-08	7.42103e-09	1.02036e-06	NS	1.02036e-06	7.42103e-09	NA	NA	VII	3
TcCLB.508165.200	TcCLB.506335.1000130	TcCLB.508221.650	574	241	665	425	2703	1.32444e-08	5.25336e-17	2.76635e-13	2.08909e-13	2.03485e-12	1.10602e-06	1.10602e-06	5.25336e-17	NA	NA	V	3
TcCLB.427125.20001	TcCLB.510643.40	TcCLB.510635.10	314	239	691	453	1161	1.10606e-06	2.04336e-08	4.96271e-08	5.78732e-12	2.10461e-11	1.38556e-13	1.10606e-06	1.38556e-13	NA	VIII	VII	1
TcCLB.509941.100085	TcCLB.510441.41	TcCLB.505037.70	269	0	1020	1021	1562	1.14112e-46	2.13043e-48	3.86291e-45	3.66835e-34	1.11459e-06	4.61614e-119	1.11459e-06	4.61614e-119	NA	NA	NA	2
TcCLB.506767.1000250	TcCLB.506765.40	TcCLB.506499.100030	1	1	161	161	2236	NS	1.70086e-16	4.37288e-19	1.15651e-06	8.74904e-08	NS	1.15651e-06	4.37288e-19	NA	II	NA	1
TcCLB.399699.20001	TcCLB.509527.120	TcCLB.507125.10	1	1	248	248	1002	NS	NS	1.16717e-06	2.20812e-08	1.52237e-07	NS	1.16717e-06	2.20812e-08	NA	V	II	1
TcCLB.510501.40	TcCLB.508305.40	TcCLB.510583.1000140	2391	444	559	116	825	NS	1.43071e-09	4.52445e-09	1.38496e-11	9.20878e-12	1.18024e-06	1.18024e-06	9.20878e-12	NA	V	NA	1
TcCLB.506965.40	TcCLB.508285.60	TcCLB.507553.30	1690	1520	2022	503	2022	NS	1.4405e-19	1.47085e-15	3.38696e-11	1.18886e-06	7.45168e-09	1.18886e-06	1.4405e-19	NA	II	NA	1
TcCLB.451575.20001	TcCLB.450799.20001	TcCLB.464433.20001	1	1	590	590	1155	NS	1.21941e-06	6.40772e-07	7.8027e-08	5.90403e-10	2.3691e-10	1.21941e-06	2.3691e-10	NA	NA	NA	4
TcCLB.451575.20001	TcCLB.450799.20001	TcCLB.464433.20001	1	1	590	590	1155	NS	1.21941e-06	6.40772e-07	7.8027e-08	5.90403e-10	2.3691e-10	1.21941e-06	2.3691e-10	NA	NA	NA	4
TcCLB.510137.10	TcCLB.511401.90	TcCLB.511843.70	1338	1284	1472	189	2772	NS	1.24145e-06	2.81019e-09	1.78318e-08	2.22665e-09	NS	1.24145e-06	2.22665e-09	NA	V	V	2
TcCLB.442103.20001	TcCLB.508163.250	TcCLB.432629.10	1842	1277	1602	326	1626	NS	1.11952e-07	1.26902e-06	1.44408e-09	9.75292e-10	NS	1.26902e-06	9.75292e-10	NA	VI	NA	5
TcCLB.508121.30	TcCLB.508389.160	TcCLB.505023.10	38	38	192	155	2157	7.76086e-07	1.39014e-17	1.6422e-11	9.0438e-09	1.6399e-10	1.27287e-06	1.27287e-06	1.39014e-17	NA	NA	NA	1
TcCLB.506309.130	TcCLB.510715.90	TcCLB.510085.50	2119	2014	2522	509	2835	NS	6.50001e-09	3.55462e-07	3.48381e-07	1.32926e-06	NS	1.32926e-06	6.50001e-09	NA	V	NA	6
TcCLB.511923.1000100	TcCLB.511921.50	TcCLB.511923.30	7	7	550	544	2576	3.48183e-13	1.40174e-24	3.85512e-25	3.69571e-08	6.80581e-13	1.34789e-06	1.34789e-06	3.85512e-25	NA	VI	V	1
TcCLB.506741.130	TcCLB.508011.120	TcCLB.506703.90	527	521	2069	1549	2811	1.39701e-07	4.70334e-11	1.39936e-06	9.92622e-08	1.64884e-09	5.94343e-46	1.39936e-06	5.94343e-46	V	NA	VI	9
TcCLB.510275.1000110	TcCLB.510197.130	TcCLB.409119.20001	1997	1992	2154	163	2548	NS	NS	2.67838e-07	1.45803e-06	2.39933e-07	2.27711e-09	1.45803e-06	2.27711e-09	NA	VI	NA	4
TcCLB.504341.10	TcCLB.413409.20001	TcCLB.483717.20001	1642	1195	1376	182	2784	NS	2.36958e-09	6.46837e-07	5.03451e-07	1.47035e-06	1.91112e-11	1.47035e-06	1.91112e-11	IV	NA	NA	2
TcCLB.510465.100	TcCLB.510275.350	TcCLB.510625.40	1756	1726	2513	788	2712	1.47363e-06	3.01261e-14	4.76188e-15	7.04465e-07	4.0065e-08	NS	1.47363e-06	4.76188e-15	V	V	V	8
TcCLB.506455.30	TcCLB.503447.20	TcCLB.508563.20	2288	2138	2256	119	2262	1.70305e-15	1.12475e-26	4.12834e-20	1.49199e-06	3.38437e-11	NS	1.49199e-06	1.12475e-26	II	II	II	5
TcCLB.507633.51	TcCLB.510331.10	TcCLB.511081.15	2713	133	211	79	372	NS	1.45286e-08	7.61447e-09	3.1783e-07	1.4922e-06	2.76365e-10	1.4922e-06	2.76365e-10	NA	III	NA	1
TcCLB.506973.10	TcCLB.506973.120	TcCLB.510625.40	198	36	354	319	2739	3.89304e-11	7.89654e-08	1.77153e-12	2.48054e-07	NS	1.52272e-06	1.52272e-06	1.77153e-12	V	V	V	6
TcCLB.431431.20001	TcCLB.503739.20	TcCLB.436341.20001	1905	372	404	33	954	NS	1.67574e-13	NS	7.52499e-07	1.5239e-06	NS	1.5239e-06	1.67574e-13	NA	NA	NA	1
TcCLB.507875.220	TcCLB.510005.20	TcCLB.511667.80	130	130	560	431	2373	1.52683e-06	1.72078e-08	1.34908e-08	2.55835e-09	3.93293e-11	4.56494e-10	1.52683e-06	3.93293e-11	II	II	NA	4
TcCLB.511757.70	TcCLB.511759.100020	TcCLB.510307.230	48	48	180	133	2169	NS	7.71479e-14	1.36442e-15	1.55495e-06	1.32444e-06	NS	1.55495e-06	1.36442e-15	II	NA	II	3
TcCLB.510851.40	TcCLB.508835.30	TcCLB.507231.100020	1	1	174	174	2268	NS	8.59699e-15	7.94513e-20	3.17166e-07	1.59488e-06	NS	1.59488e-06	7.94513e-20	NA	NA	NA	1
TcCLB.511173.130	TcCLB.508011.120	TcCLB.506309.130	1897	1870	2105	236	2805	NS	NS	8.2082e-07	1.10173e-09	4.22987e-08	1.6165e-06	1.6165e-06	1.10173e-09	V	NA	NA	5
TcCLB.511643.110	TcCLB.508873.60	TcCLB.509897.110	780	705	1000	296	2811	1.69223e-11	NS	1.35695e-12	8.15646e-11	1.61676e-06	5.24273e-08	1.61676e-06	1.35695e-12	V	V	V	4
TcCLB.508755.11	TcCLB.509257.10	TcCLB.511301.160	1678	1646	2032	387	2163	6.64768e-12	2.6019e-11	1.26439e-15	3.46733e-09	7.98319e-10	1.63385e-06	1.63385e-06	1.26439e-15	NA	II	II	5
TcCLB.422867.10	TcCLB.505699.10	TcCLB.511757.70	2817	1948	2028	81	2115	NS	1.09313e-08	3.80269e-10	1.63944e-06	6.7631e-07	NS	1.63944e-06	3.80269e-10	II	NA	II	1
TcCLB.511089.80	TcCLB.506813.80	TcCLB.511451.80	347	320	838	519	2685	1.84867e-14	8.2825e-17	1.43203e-22	1.39926e-14	1.48621e-11	1.70059e-06	1.70059e-06	1.43203e-22	V	V	V	5
TcCLB.510697.50	TcCLB.510693.270	TcCLB.450621.20001	625	610	642	33	2877	NS	6.11104e-09	1.65007e-10	1.62595e-06	1.32661e-06	1.78535e-06	1.78535e-06	1.65007e-10	VI	VI	NA	5
TcCLB.508147.100070	TcCLB.508109.60	TcCLB.506667.90	2179	2074	2485	412	2491	NS	7.67949e-07	2.2559e-08	2.83185e-12	1.78948e-06	NS	1.78948e-06	2.83185e-12	NA	V	V	6
TcCLB.508789.100	TcCLB.511671.20	TcCLB.507773.10	393	393	1820	1428	2697	1.82857e-06	NS	1.12286e-07	8.12469e-14	8.47638e-12	4.08727e-08	1.82857e-06	8.12469e-14	NA	NA	IV	4
TcCLB.503759.10	TcCLB.503545.100010	TcCLB.432909.20001	1329	1259	1539	281	2274	NS	NS	6.80373e-09	1.84058e-06	7.31987e-07	6.67299e-09	1.84058e-06	6.67299e-09	II	NA	NA	1
TcCLB.510197.180	TcCLB.510269.100060	TcCLB.510419.20	1967	1906	2127	222	2871	NS	NS	4.1676e-07	1.22627e-06	1.87195e-06	NS	1.87195e-06	4.1676e-07	VI	NA	VI	3
TcCLB.506765.40	TcCLB.503501.50	TcCLB.417299.20001	2218	2208	2422	215	2493	NS	5.78179e-12	3.00757e-12	2.07443e-10	7.11715e-09	1.91796e-06	1.91796e-06	3.00757e-12	II	NA	NA	1
TcCLB.509785.90	TcCLB.454391.10	TcCLB.509163.100030	965	958	1622	665	2205	1.9898e-06	6.07563e-14	6.74668e-15	7.1679e-13	1.11785e-12	NS	1.9898e-06	6.74668e-15	NA	NA	NA	10
TcCLB.467519.20001	TcCLB.504239.260	TcCLB.507167.190	492	401	1144	744	1168	NS	8.09428e-23	NS	6.55082e-11	7.29313e-11	1.99701e-06	1.99701e-06	8.09428e-23	NA	V	NA	1
TcCLB.510275.260	TcCLB.506613.1000150	TcCLB.510275.350	1911	1867	1981	115	2688	NS	2.00307e-12	1.66181e-15	6.28991e-07	1.55369e-07	2.04672e-06	2.04672e-06	1.66181e-15	NA	NA	V	6
TcCLB.510191.100040	TcCLB.508165.200	TcCLB.510279.110	213	210	759	550	2873	2.58179e-21	3.272e-27	2.29157e-26	1.15766e-09	4.6952e-15	2.10583e-06	2.10583e-06	3.272e-27	V	V	NA	3
TcCLB.504081.540	TcCLB.507953.100	TcCLB.510483.210	357	351	908	558	2364	1.79421e-07	1.75591e-13	2.629e-18	8.3042e-17	8.408e-13	2.10583e-06	2.10583e-06	2.629e-18	NA	NA	VI	7
TcCLB.508677.100040	TcCLB.505993.30	TcCLB.504115.10	2742	2685	2927	243	3126	NS	1.63809e-07	3.02653e-08	5.19428e-09	2.14389e-06	NS	2.14389e-06	5.19428e-09	NA	VIII	VIII	7
TcCLB.507849.10	TcCLB.509333.10	TcCLB.509157.170	2390	1995	2423	429	2649	NS	9.29585e-07	NS	1.49895e-09	2.18342e-06	NS	2.18342e-06	1.49895e-09	NA	III	VIII	2
TcCLB.454877.20001	TcCLB.509815.100020	TcCLB.509931.20	2454	720	902	183	1294	NS	2.25372e-06	1.79773e-11	2.8735e-13	1.60973e-10	9.11892e-18	2.25372e-06	9.11892e-18	NA	NA	VIII	1
TcCLB.508633.20	TcCLB.508103.30	TcCLB.510979.40	588	399	541	143	2388	NS	7.45487e-08	NS	2.35919e-06	9.25577e-08	NS	2.35919e-06	7.45487e-08	V	V	V	7
TcCLB.455617.20001	TcCLB.508343.10	TcCLB.401569.10	294	139	393	255	933	NS	5.51482e-18	2.38716e-06	1.12563e-11	5.72487e-12	NS	2.38716e-06	5.51482e-18	NA	NA	NA	2
TcCLB.511221.60	TcCLB.511401.30	TcCLB.507411.10	902	878	1437	560	2769	NS	NS	2.42898e-06	1.5134e-07	2.48676e-07	NS	2.42898e-06	1.5134e-07	V	V	V	5
TcCLB.504579.20	TcCLB.505267.100020	TcCLB.509163.100030	37	37	1123	1087	2397	1.70761e-38	1.85497e-35	1.36203e-34	2.23675e-27	2.46018e-06	9.06443e-61	2.46018e-06	9.06443e-61	NA	NA	NA	1
TcCLB.504007.20	TcCLB.510537.40	TcCLB.507069.1000120	1710	1668	1796	129	2625	NS	1.81768e-06	NS	8.93918e-07	2.46621e-06	1.41704e-08	2.46621e-06	1.41704e-08	V	NA	NA	8
TcCLB.506955.240	TcCLB.506955.270	TcCLB.511401.30	805	786	1036	251	2808	NS	1.08735e-07	4.37997e-08	1.59333e-08	2.48776e-06	NS	2.48776e-06	1.59333e-08	V	V	V	8
TcCLB.505201.50	TcCLB.506083.20	TcCLB.509581.10	599	284	517	234	3132	2.51873e-06	2.84977e-15	3.55753e-14	9.94055e-09	7.20249e-08	NS	2.51873e-06	2.84977e-15	NA	NA	VII	7
TcCLB.510307.1000210	TcCLB.507611.230	TcCLB.420369.20	1192	1064	1104	41	2050	NS	8.06318e-07	5.13815e-08	2.54886e-06	1.65028e-06	NS	2.54886e-06	5.13815e-08	NA	NA	NA	6
TcCLB.511873.10	TcCLB.509085.50	TcCLB.511871.150	1263	1239	1395	157	2559	NS	1.0881e-13	1.84167e-17	5.36339e-07	5.8796e-07	2.55691e-06	2.55691e-06	1.84167e-17	V	NA	NA	3
TcCLB.510095.20	TcCLB.505937.70	TcCLB.511301.160	1299	1284	1389	106	2310	2.26108e-11	4.53092e-17	1.70829e-12	1.65854e-08	2.56319e-07	2.59679e-06	2.59679e-06	4.53092e-17	II	NA	II	1
TcCLB.508325.250	TcCLB.511117.30	TcCLB.509533.10	157	157	1131	975	2187	2.63496e-06	1.37971e-07	1.35765e-08	1.9069e-13	6.26002e-16	1.05809e-10	2.63496e-06	6.26002e-16	NA	II	II	1
TcCLB.509075.50	TcCLB.508113.7	TcCLB.511891.10	225	225	348	124	2208	5.19266e-12	1.42543e-09	2.02149e-12	7.7528e-08	2.65762e-06	1.00719e-08	2.65762e-06	2.02149e-12	II	NA	II	2
TcCLB.506667.50	TcCLB.506667.160	TcCLB.508433.40	2576	2501	2544	44	2544	2.6853e-06	NS	6.99507e-09	1.11644e-11	1.4592e-12	NS	2.6853e-06	1.4592e-12	NA	V	V	8
TcCLB.504081.390	TcCLB.511871.150	TcCLB.510361.180	673	658	838	181	2742	NS	1.79476e-07	NS	2.78778e-06	9.67961e-07	NS	2.78778e-06	1.79476e-07	NA	NA	NA	3
TcCLB.508221.1050	TcCLB.510377.330	TcCLB.504081.390	1685	287	445	159	1341	NS	1.75631e-06	9.79132e-08	2.01965e-06	2.41259e-08	2.79352e-06	2.79352e-06	2.41259e-08	NA	V	NA	2
TcCLB.506279.10	TcCLB.511099.100020	TcCLB.506279.60	2418	2375	2568	194	2787	2.82939e-06	5.84006e-19	1.0193e-12	4.37324e-13	3.72228e-08	NS	2.82939e-06	5.84006e-19	VI	NA	VI	8
TcCLB.408081.20001	TcCLB.509077.20	TcCLB.506345.90	1072	928	1108	181	2370	NS	7.24444e-16	4.98445e-14	1.33642e-09	1.78359e-09	2.85105e-06	2.85105e-06	7.24444e-16	NA	NA	II	3
TcCLB.444233.20001	TcCLB.506393.40	TcCLB.508515.150	149	23	379	357	1020	3.08476e-06	1.19354e-13	5.27412e-10	1.22332e-15	1.21239e-11	1.18471e-06	3.08476e-06	1.22332e-15	NA	NA	VIII	3
TcCLB.506741.100	TcCLB.510487.100070	TcCLB.506067.300	2336	2238	2473	236	2685	4.82709e-14	2.2648e-12	1.25693e-10	9.21039e-09	3.17246e-10	3.1916e-06	3.1916e-06	4.82709e-14	V	NA	V	10
TcCLB.506537.1000100	TcCLB.506323.40	TcCLB.408081.20001	1451	1437	2306	870	2306	3.22751e-06	5.42083e-14	2.1501e-10	9.38988e-10	1.84035e-07	NS	3.22751e-06	5.42083e-14	NA	NA	NA	3
TcCLB.509655.10	TcCLB.510197.130	TcCLB.511063.1000100	1234	1138	1510	373	1911	2.08113e-08	3.30932e-06	7.36317e-11	1.34026e-06	6.84459e-09	6.4161e-09	3.30932e-06	7.36317e-11	NA	VI	NA	3
TcCLB.504639.60	TcCLB.511669.10	TcCLB.510307.240	991	0	288	289	1182	NS	3.31692e-06	8.65586e-07	7.45208e-11	6.07417e-11	NS	3.31692e-06	6.07417e-11	NA	VIII	VIII	1
TcCLB.508963.100040	TcCLB.411461.20001	TcCLB.508837.70	1418	1324	1396	73	2276	NS	3.60801e-17	3.04174e-13	3.51594e-09	3.32218e-06	NS	3.32218e-06	3.60801e-17	NA	NA	II	2
TcCLB.511911.10	TcCLB.506615.120	TcCLB.509631.120	2076	2071	2301	231	2211	6.80577e-13	1.55115e-15	2.44919e-16	6.56651e-11	3.46774e-06	3.51719e-13	3.46774e-06	2.44919e-16	II	NA	NA	6
TcCLB.483717.20001	TcCLB.508677.30	TcCLB.508481.10	2866	2839	3166	328	3745	NS	2.22884e-17	3.48633e-06	2.62848e-14	1.29071e-10	NS	3.48633e-06	2.22884e-17	NA	NA	IV	1
TcCLB.506537.210	TcCLB.506537.80	TcCLB.507555.100070	1047	840	1048	209	2037	NS	4.43729e-11	2.77519e-08	3.09048e-08	3.716e-06	2.98203e-07	3.716e-06	4.43729e-11	NA	II	NA	5
TcCLB.507071.190	TcCLB.510537.40	TcCLB.506131.1000120	123	123	796	674	2736	6.86552e-10	6.09306e-09	8.20153e-13	2.64734e-13	9.132e-12	3.85675e-06	3.85675e-06	2.64734e-13	V	NA	NA	3
TcCLB.507759.10	TcCLB.509959.60	TcCLB.421173.4	1132	1128	1543	416	3129	NS	3.88433e-06	1.33446e-07	3.886e-08	5.32878e-07	NS	3.88433e-06	3.886e-08	VIII	NA	NA	4
TcCLB.406115.20001	TcCLB.510275.350	TcCLB.503717.120	1656	1104	1365	262	1620	NS	2.81028e-14	1.22827e-07	5.7777e-10	3.91345e-06	NS	3.91345e-06	2.81028e-14	NA	V	V	2
TcCLB.408899.20001	TcCLB.475863.20001	TcCLB.401051.20001	16	0	392	393	960	NS	3.94718e-23	NS	3.92268e-06	1.50807e-09	NS	3.92268e-06	3.94718e-23	NA	NA	NA	1
TcCLB.404377.20001	TcCLB.497731.20001	TcCLB.406573.20001	921	95	217	123	921	NS	4.08432e-06	7.64188e-09	8.22505e-09	NS	8.7002e-09	4.08432e-06	7.64188e-09	NA	NA	NA	1
TcCLB.510715.90	TcCLB.508103.30	TcCLB.506245.190	1612	1405	1511	107	2688	NS	3.15611e-07	4.11438e-06	8.50059e-08	1.45996e-08	NS	4.11438e-06	1.45996e-08	V	V	V	6
TcCLB.508761.40	TcCLB.510851.40	TcCLB.508761.200	464	388	516	129	2778	NS	4.27878e-06	NS	1.17216e-06	1.77078e-06	NS	4.27878e-06	1.17216e-06	V	NA	NA	4
TcCLB.511149.180	TcCLB.511259.230	TcCLB.508761.110	1609	1583	1711	129	2847	NS	5.5594e-13	1.25908e-13	4.33399e-06	1.20394e-06	2.1306e-10	4.33399e-06	1.25908e-13	VI	NA	VI	5
TcCLB.509785.90	TcCLB.510853.30	TcCLB.509735.100	928	922	1746	825	2205	4.43142e-06	1.02514e-08	1.22733e-10	3.43947e-13	9.58219e-15	1.55465e-11	4.43142e-06	9.58219e-15	NA	NA	NA	10
TcCLB.510269.100060	TcCLB.510275.350	TcCLB.509115.20	1726	1702	1916	215	2539	NS	1.36155e-16	1.24794e-11	9.74057e-09	4.615e-06	NS	4.615e-06	1.36155e-16	NA	V	V	5
TcCLB.504945.20001	TcCLB.511311.20	TcCLB.511311.7	1867	1846	2399	554	2487	NS	3.25889e-08	1.1678e-08	2.78823e-08	4.62454e-06	NS	4.62454e-06	1.1678e-08	NA	II	NA	2
TcCLB.511919.20	TcCLB.507091.1000100	TcCLB.511923.1000100	2335	2297	2635	339	2796	6.5984e-08	2.70766e-13	2.95267e-15	1.95722e-11	1.58311e-11	4.62706e-06	4.62706e-06	2.95267e-15	V	NA	NA	4
TcCLB.510713.160	TcCLB.508515.150	TcCLB.509867.70	1181	1121	1828	708	2586	NS	4.52719e-08	2.25167e-09	4.68411e-06	NS	NS	4.68411e-06	2.25167e-09	V	VIII	VI	6
TcCLB.507121.20	TcCLB.509843.100020	TcCLB.504065.100050	365	221	517	297	2478	NS	1.39147e-08	4.87051e-06	3.03351e-10	1.9401e-06	NS	4.87051e-06	3.03351e-10	VII	NA	NA	4
TcCLB.509843.100020	TcCLB.505833.20001	TcCLB.510643.40	2061	1402	1530	129	3279	2.10583e-09	2.90919e-14	7.34639e-16	4.99203e-06	1.4027e-06	NS	4.99203e-06	7.34639e-16	NA	NA	VIII	2
TcCLB.510307.240	TcCLB.506683.110	TcCLB.416679.20001	2981	2963	3105	143	3153	4.95182e-06	7.26079e-14	9.79682e-11	3.9204e-10	4.99616e-06	2.88816e-11	4.99616e-06	7.26079e-14	VIII	VIII	NA	5
TcCLB.503501.50	TcCLB.507233.70	TcCLB.507381.20	1068	1060	1202	143	2484	NS	5.02718e-06	NS	2.01576e-07	3.20696e-08	4.53643e-06	5.02718e-06	3.20696e-08	NA	NA	NA	3
TcCLB.507611.170	TcCLB.507125.10	TcCLB.508325.250	2038	2032	2172	141	2364	8.83072e-10	3.31544e-15	1.11988e-12	1.93979e-08	4.50015e-06	5.09516e-06	5.09516e-06	3.31544e-15	II	II	NA	5
TcCLB.511771.40	TcCLB.509897.20	TcCLB.503861.100	22	22	181	160	2493	NS	1.79357e-24	4.93648e-28	1.64399e-10	5.14837e-06	NS	5.14837e-06	4.93648e-28	NA	V	NA	2
TcCLB.510239.80	TcCLB.506139.120	TcCLB.510237.80	187	187	450	264	2331	3.36866e-06	5.42595e-17	7.21287e-15	5.17429e-06	2.09518e-10	NS	5.17429e-06	5.42595e-17	V	V	V	3
TcCLB.510627.30	TcCLB.510359.530	TcCLB.506609.30	224	224	587	364	2430	NS	1.11481e-07	4.64488e-08	2.18973e-07	5.22051e-06	1.14427e-39	5.22051e-06	1.14427e-39	NA	V	V	10
TcCLB.510487.100070	TcCLB.508305.9	TcCLB.404925.20001	740	731	812	82	2784	NS	7.05739e-08	1.6375e-08	5.2628e-06	3.96315e-06	NS	5.2628e-06	1.6375e-08	NA	NA	NA	5
TcCLB.511643.70	TcCLB.511643.110	TcCLB.511643.40	1034	798	1828	1031	2763	4.40506e-07	5.27117e-06	7.07526e-10	9.65413e-12	7.92739e-12	4.80498e-09	5.27117e-06	7.92739e-12	VI	V	V	6
TcCLB.504155.280	TcCLB.505655.10	TcCLB.509545.40	972	956	1425	470	2358	5.47636e-06	1.00512e-16	2.69127e-14	3.30002e-13	8.87713e-10	4.39596e-06	5.47636e-06	1.00512e-16	NA	NA	NA	10
TcCLB.505201.50	TcCLB.506083.20	TcCLB.509581.10	2828	2474	2669	196	3132	1.05483e-06	2.0582e-10	7.89433e-10	1.38768e-06	5.50516e-06	NS	5.50516e-06	2.0582e-10	NA	NA	VII	7
TcCLB.418917.20001	TcCLB.506613.40	TcCLB.466367.20001	449	407	548	142	1056	4.32886e-06	1.00134e-10	7.78504e-11	1.83299e-06	5.58942e-06	4.90232e-07	5.58942e-06	7.78504e-11	NA	V	NA	3
TcCLB.509959.60	TcCLB.503907.10	TcCLB.415459.20001	1480	1414	1804	391	3126	NS	NS	5.78178e-06	2.56652e-08	2.1986e-06	NS	5.78178e-06	2.56652e-08	NA	VIII	NA	2
TcCLB.510867.19	TcCLB.509817.40	TcCLB.506173.1000179	1074	865	1224	360	2160	2.56543e-08	1.3262e-15	2.95016e-13	5.89602e-06	3.96458e-07	NS	5.89602e-06	1.3262e-15	NA	NA	NA	1
TcCLB.507633.80	TcCLB.507747.130	TcCLB.508979.50	2291	2219	2422	204	2814	NS	3.71427e-09	1.70553e-06	7.59227e-10	5.93709e-06	NS	5.93709e-06	7.59227e-10	V	NA	VI	1
TcCLB.510553.100020	TcCLB.511197.40	TcCLB.510035.10	1586	1546	1870	325	2188	NS	5.9967e-06	2.66089e-06	6.57133e-07	2.8842e-06	NS	5.9967e-06	6.57133e-07	NA	NA	NA	1
TcCLB.509843.100020	TcCLB.505833.20001	TcCLB.510643.40	579	0	328	329	3279	6.17728e-09	1.61442e-15	1.87809e-13	1.41007e-11	6.00474e-06	NS	6.00474e-06	1.61442e-15	NA	NA	VIII	2
TcCLB.503827.100	TcCLB.510697.50	TcCLB.506067.300	2203	2140	2750	611	2874	1.26887e-06	1.45232e-10	8.72472e-14	9.42079e-13	1.15614e-13	6.13929e-06	6.13929e-06	8.72472e-14	VI	VI	V	6
TcCLB.511861.50	TcCLB.432997.10	TcCLB.403887.20001	1475	1454	1653	200	3162	NS	4.79642e-06	2.3658e-09	6.15662e-06	4.27789e-06	2.91942e-07	6.15662e-06	2.3658e-09	VIII	NA	NA	2
TcCLB.506951.80	TcCLB.506741.10	TcCLB.507997.30	2705	2530	2590	61	2673	NS	2.28794e-07	6.21911e-06	3.64396e-06	1.49268e-08	NS	6.21911e-06	1.49268e-08	V	NA	V	5
TcCLB.506537.200	TcCLB.505997.80	TcCLB.508903.110	3158	3128	3369	242	3339	6.22217e-06	1.59543e-12	4.42701e-12	2.41504e-07	1.47488e-07	NS	6.22217e-06	1.59543e-12	VIII	VIII	NA	2
TcCLB.504115.5	TcCLB.508755.11	TcCLB.431525.20001	1260	1229	1340	112	2094	NS	1.96998e-06	9.67227e-10	4.25437e-07	1.7199e-08	6.56632e-06	6.56632e-06	9.67227e-10	NA	NA	NA	2
TcCLB.506951.80	TcCLB.506741.10	TcCLB.507997.30	794	778	886	109	2673	NS	2.37077e-08	3.8163e-06	2.00532e-06	6.57067e-06	NS	6.57067e-06	2.37077e-08	V	NA	V	5
TcCLB.509817.40	TcCLB.506499.170	TcCLB.508523.100050	1350	1318	1436	119	2298	NS	3.17654e-08	NS	2.18455e-08	6.5766e-06	NS	6.5766e-06	2.18455e-08	NA	V	NA	5
TcCLB.442771.20001	TcCLB.407591.20001	TcCLB.507979.30	2032	803	2531	1729	915	NS	5.89456e-15	2.8499e-21	8.55905e-07	6.60565e-06	7.73644e-09	6.60565e-06	2.8499e-21	NA	NA	I	1
TcCLB.507523.70	TcCLB.508977.40	TcCLB.506245.250	184	181	1068	888	2625	4.30547e-06	NS	2.5808e-13	2.05178e-12	6.83279e-06	7.32968e-10	6.83279e-06	2.5808e-13	V	V	V	5
TcCLB.430499.20001	TcCLB.485713.20001	TcCLB.504219.40	1452	116	717	602	1104	6.9129e-06	7.82933e-09	1.36669e-07	9.23178e-12	1.31921e-13	1.04583e-13	6.9129e-06	1.04583e-13	NA	NA	NA	1
TcCLB.507167.1000259	TcCLB.509593.30	TcCLB.505943.95	36	36	173	138	2127	NS	1.33435e-11	7.94962e-15	7.29387e-06	4.06836e-07	9.88543e-13	7.29387e-06	7.94962e-15	NA	NA	NA	1
TcCLB.506331.130	TcCLB.506331.1000120	TcCLB.432909.20001	2146	2079	2319	241	2247	NS	2.89294e-08	7.33116e-06	5.88785e-09	1.81641e-07	NS	7.33116e-06	5.88785e-09	II	NA	NA	10
TcCLB.506245.190	TcCLB.506245.250	TcCLB.506133.190	1717	1621	1855	235	2622	NS	7.45797e-06	NS	2.1729e-08	2.3051e-08	NS	7.45797e-06	2.1729e-08	V	V	VI	1
TcCLB.471701.20001	TcCLB.466599.20001	TcCLB.454725.20001	731	234	462	229	898	NS	6.12699e-06	7.54052e-06	6.7265e-09	5.08743e-08	2.2941e-09	7.54052e-06	2.2941e-09	NA	NA	NA	1
TcCLB.510465.100	TcCLB.510275.350	TcCLB.510625.40	314	293	485	193	2712	2.4876e-07	7.57858e-06	8.97892e-08	3.75504e-10	2.77193e-11	5.53974e-09	7.57858e-06	2.77193e-11	V	V	V	8
TcCLB.508521.100	TcCLB.506331.50	TcCLB.508677.100040	2606	2565	2660	96	3351	NS	7.66481e-06	NS	6.37347e-07	3.18734e-06	1.32789e-06	7.66481e-06	6.37347e-07	VIII	NA	NA	12
TcCLB.507907.20	TcCLB.511117.30	TcCLB.510543.70	48	48	1210	1163	2193	1.89634e-07	1.28154e-11	1.93931e-09	7.00453e-14	7.67037e-06	5.85443e-12	7.67037e-06	7.00453e-14	II	II	II	7
TcCLB.509931.20	TcCLB.510847.10	TcCLB.509581.10	1191	876	1116	241	3135	NS	1.79542e-08	1.89485e-08	6.95824e-09	7.74592e-06	NS	7.74592e-06	6.95824e-09	VIII	VIII	VII	7
TcCLB.422467.20001	TcCLB.403739.20001	TcCLB.457977.20001	1566	12	389	378	969	7.75825e-06	8.56238e-07	4.1684e-08	8.77856e-09	1.65018e-06	5.40193e-07	7.75825e-06	8.77856e-09	NA	NA	NA	3
TcCLB.507167.190	TcCLB.510853.30	TcCLB.504265.20001	173	173	286	114	2178	NS	8.10189e-06	NS	1.55029e-08	9.81014e-07	NS	8.10189e-06	1.55029e-08	NA	NA	NA	4
TcCLB.507949.210	TcCLB.506331.130	TcCLB.510359.610	162	162	1451	1290	2253	1.69055e-07	8.22048e-06	6.14919e-06	7.27302e-12	1.82014e-13	3.44169e-15	8.22048e-06	3.44169e-15	II	II	II	1
TcCLB.509287.170	TcCLB.507859.100080	TcCLB.511675.10	2257	2178	2356	179	2457	NS	1.39214e-06	NS	8.36287e-06	2.34536e-06	NS	8.36287e-06	1.39214e-06	NA	NA	NA	6
TcCLB.506973.10	TcCLB.437805.9	TcCLB.510625.40	1615	1579	1739	161	2739	NS	5.39568e-14	4.87038e-13	2.30148e-07	7.27671e-09	8.55049e-06	8.55049e-06	5.39568e-14	V	NA	V	6
TcCLB.510461.20	TcCLB.508291.50	TcCLB.510463.1000180	148	148	1256	1109	2199	2.0358e-11	1.34264e-15	8.60655e-06	8.713e-20	3.95958e-20	2.70702e-25	8.60655e-06	2.70702e-25	NA	NA	NA	5
TcCLB.511587.90	TcCLB.508515.150	TcCLB.507313.20	189	186	528	343	3147	8.80633e-06	1.29009e-18	1.46857e-13	5.06956e-10	3.18358e-14	NS	8.80633e-06	1.29009e-18	VIII	VIII	VIII	4
TcCLB.507237.10	TcCLB.511173.1000190	TcCLB.511603.90	64	64	481	418	2277	9.05456e-06	4.31319e-07	3.14287e-10	3.13913e-12	3.29859e-12	4.20354e-09	9.05456e-06	3.13913e-12	V	NA	V	3
TcCLB.508521.11	TcCLB.507691.61	TcCLB.508523.21	134	134	174	41	1935	NS	8.73663e-07	9.12653e-06	9.45635e-07	3.11571e-06	5.07565e-07	9.12653e-06	5.07565e-07	NA	NA	NA	1
TcCLB.510537.40	TcCLB.504007.20	TcCLB.510693.120	193	187	653	467	2832	5.08491e-06	2.1551e-08	9.13015e-06	3.79576e-10	1.55042e-11	2.64696e-09	9.13015e-06	1.55042e-11	NA	V	NA	3
TcCLB.509785.90	TcCLB.508325.100080	TcCLB.509163.100030	350	348	545	198	2205	5.83943e-09	1.16203e-12	1.47629e-11	4.37511e-09	5.72833e-11	1.00063e-05	1.00063e-05	1.16203e-12	NA	NA	NA	10
TcCLB.511767.100060	TcCLB.510627.1000200	TcCLB.510643.1000180	36	36	1051	1016	2225	7.55822e-16	1.00353e-05	8.73489e-17	7.39422e-18	1.14941e-14	3.23691e-27	1.00353e-05	3.23691e-27	NA	NA	NA	6
TcCLB.510047.80	TcCLB.505949.30	TcCLB.506309.60	754	745	1094	350	2679	NS	1.00723e-05	8.85539e-06	2.14304e-09	8.59812e-09	NS	1.00723e-05	2.14304e-09	V	V	V	9
TcCLB.442103.20001	TcCLB.506757.60	TcCLB.432629.10	923	381	950	570	1626	1.02235e-05	NS	4.76087e-06	4.26501e-12	4.22833e-08	NS	1.02235e-05	4.26501e-12	NA	V	NA	5
TcCLB.510933.10	TcCLB.470561.20001	TcCLB.510361.80	2378	2174	2371	198	2649	3.90501e-11	5.17391e-19	1.91978e-21	1.14985e-12	2.02156e-12	1.03159e-05	1.03159e-05	1.91978e-21	V	NA	V	7
TcCLB.507723.50	TcCLB.508481.10	TcCLB.506055.100014	2077	2068	2255	188	2715	8.7143e-08	2.44488e-08	4.12677e-07	1.06447e-05	4.86534e-08	NS	1.06447e-05	2.44488e-08	IV	IV	NA	8
TcCLB.506471.120	TcCLB.484137.20001	TcCLB.506471.30	1512	1503	1556	54	2817	NS	3.60636e-12	7.08023e-16	6.92964e-06	1.11557e-05	NS	1.11557e-05	7.08023e-16	II	NA	II	4
TcCLB.504239.260	TcCLB.506757.60	TcCLB.506615.150	914	875	1769	895	2340	NS	NS	1.13826e-05	1.412e-10	7.12873e-12	NS	1.13826e-05	7.12873e-12	V	V	V	4
TcCLB.511259.1000170	TcCLB.508493.100060	TcCLB.509525.20	2195	2102	2276	175	2771	NS	3.9725e-08	1.14187e-05	1.18206e-09	7.98774e-07	NS	1.14187e-05	1.18206e-09	NA	NA	NA	7
TcCLB.508761.200	TcCLB.506279.10	TcCLB.506279.250	502	498	801	304	2790	1.98998e-08	2.26268e-16	1.19183e-15	2.52909e-10	1.53963e-06	1.14595e-05	1.14595e-05	2.26268e-16	NA	VI	NA	4
TcCLB.510307.1000210	TcCLB.507611.230	TcCLB.420369.20	296	168	347	180	2050	NS	8.75337e-09	3.15877e-08	4.76176e-10	1.15949e-05	NS	1.15949e-05	4.76176e-10	NA	NA	NA	6
TcCLB.505937.70	TcCLB.503937.100040	TcCLB.482061.20001	1927	1926	2026	101	2256	NS	1.4515e-10	1.17579e-10	5.99003e-07	1.26114e-07	1.16947e-05	1.16947e-05	1.17579e-10	NA	NA	NA	2
TcCLB.511835.10	TcCLB.503861.40	TcCLB.505833.20001	2477	1671	1809	139	3054	NS	1.03592e-05	2.86989e-06	NS	1.18733e-05	NS	1.18733e-05	2.86989e-06	VIII	VIII	NA	7
TcCLB.508677.100040	TcCLB.505993.30	TcCLB.504115.10	575	557	1785	1229	3126	NS	NS	4.88193e-08	8.65432e-17	4.03662e-15	1.19909e-05	1.19909e-05	8.65432e-17	NA	VIII	VIII	7
TcCLB.507611.230	TcCLB.507611.170	TcCLB.511667.140	1	1	346	346	2172	3.81563e-18	7.04711e-16	4.76892e-17	7.70874e-13	3.5363e-14	1.2074e-05	1.2074e-05	3.81563e-18	NA	II	NA	3
TcCLB.507163.70	TcCLB.507523.70	TcCLB.507091.1000160	937	918	1280	363	2763	NS	1.07059e-08	7.9748e-10	8.4877e-11	8.58752e-10	1.2118e-05	1.2118e-05	8.4877e-11	V	V	NA	2
TcCLB.510307.1000210	TcCLB.506843.1000120	TcCLB.504229.50	37	0	1474	1475	2050	1.2226e-05	NS	3.18272e-07	2.2908e-13	1.63519e-10	1.17462e-13	1.2226e-05	1.17462e-13	NA	NA	NA	6
TcCLB.506451.20	TcCLB.509685.40	TcCLB.508161.50	2199	1998	2715	718	2415	NS	1.9957e-09	1.2289e-05	4.07077e-07	1.02912e-10	NS	1.2289e-05	1.02912e-10	V	V	NA	2
TcCLB.430045.20001	TcCLB.403739.20001	TcCLB.506613.40	706	583	818	236	978	NS	1.24045e-05	2.45271e-06	1.03634e-06	9.64529e-06	NS	1.24045e-05	1.03634e-06	NA	NA	V	1
TcCLB.508607.100070	TcCLB.511887.30	TcCLB.508607.100070	144	144	839	696	2276	1.63182e-12	1.2227e-08	1.24226e-05	1.06095e-06	2.39233e-08	NS	1.24226e-05	1.63182e-12	NA	NA	NA	3
TcCLB.509875.80	TcCLB.503447.20	TcCLB.509631.120	454	451	618	168	2268	1.2527e-05	7.86179e-14	2.84906e-16	4.62899e-10	1.1776e-10	6.56504e-11	1.2527e-05	2.84906e-16	II	II	NA	2
TcCLB.506279.10	TcCLB.511099.100020	TcCLB.506279.60	1276	1251	2000	750	2787	8.96596e-08	1.25729e-05	5.80678e-08	2.58776e-13	1.17825e-13	2.59261e-10	1.25729e-05	1.17825e-13	VI	NA	VI	8
TcCLB.509581.10	TcCLB.506341.50	TcCLB.505201.50	3214	3187	3370	184	3444	1.25958e-05	3.9669e-08	5.30473e-07	1.47026e-06	1.07251e-06	NS	1.25958e-05	3.9669e-08	VII	VIII	NA	2
TcCLB.511173.1000190	TcCLB.508011.120	TcCLB.511063.1000100	182	176	973	798	2309	1.31034e-05	NS	2.63467e-12	8.09814e-14	1.0391e-11	NS	1.31034e-05	8.09814e-14	NA	NA	NA	6
TcCLB.508433.40	TcCLB.506245.190	TcCLB.506667.90	1469	1417	1709	293	2535	1.46407e-15	8.46292e-15	3.98248e-15	8.29267e-10	6.06324e-07	1.31109e-05	1.31109e-05	1.46407e-15	V	V	V	5
TcCLB.505997.80	TcCLB.506537.200	TcCLB.506217.40	351	153	581	429	3117	1.32316e-05	1.33892e-10	1.77921e-09	1.29637e-10	6.9185e-13	NS	1.32316e-05	6.9185e-13	VIII	VIII	VIII	4
TcCLB.506537.210	TcCLB.507555.100070	TcCLB.506537.80	1993	1777	2010	234	2037	2.21532e-07	5.35986e-15	1.32889e-05	1.06296e-12	3.93538e-12	NS	1.32889e-05	5.35986e-15	NA	NA	II	5
TcCLB.508745.30	TcCLB.508011.90	TcCLB.506759.90	942	915	1834	920	2535	4.57367e-09	NS	2.48136e-13	3.42681e-18	1.77596e-07	1.33869e-05	1.33869e-05	3.42681e-18	V	NA	NA	5
TcCLB.508455.20	TcCLB.510729.280	TcCLB.510625.40	2711	2522	2661	140	2661	NS	2.75254e-07	1.3801e-05	1.29532e-10	2.07701e-07	NS	1.3801e-05	1.29532e-10	V	III	V	4
TcCLB.510817.50	TcCLB.506173.1000179	TcCLB.511667.140	1643	1633	1786	154	2205	1.3826e-05	2.10164e-13	3.91982e-13	1.34377e-09	1.69171e-08	NS	1.3826e-05	2.10164e-13	II	NA	NA	5
TcCLB.511173.1000190	TcCLB.510715.20	TcCLB.506965.170	1790	1723	2309	587	2309	1.46304e-05	3.52061e-17	4.98847e-19	5.13828e-17	9.12681e-14	NS	1.46304e-05	4.98847e-19	NA	V	V	6
TcCLB.510419.20	TcCLB.506335.1000130	TcCLB.509655.10	1270	1222	1346	125	2823	NS	3.34297e-06	4.28507e-06	8.24506e-07	1.22412e-06	1.47504e-05	1.47504e-05	8.24506e-07	VI	NA	NA	11
TcCLB.511923.60	TcCLB.511399.24	TcCLB.509897.140	2393	2351	2408	58	2619	NS	9.20598e-06	3.70673e-07	1.49604e-05	NS	NS	1.49604e-05	3.70673e-07	V	NA	V	3
TcCLB.511173.80	TcCLB.506741.10	TcCLB.511173.130	446	440	491	52	2805	NS	1.54361e-09	6.6931e-10	1.50032e-05	5.63424e-06	NS	1.50032e-05	6.6931e-10	V	NA	V	1
TcCLB.509665.100030	TcCLB.510979.40	TcCLB.460111.10	2132	2060	2173	114	2856	8.43286e-10	1.82939e-13	8.13799e-11	2.31845e-06	1.81959e-07	1.50114e-05	1.50114e-05	1.82939e-13	NA	V	NA	8
TcCLB.509665.100030	TcCLB.510979.40	TcCLB.460111.10	2132	2060	2173	114	2856	8.43286e-10	1.82939e-13	8.13799e-11	2.31845e-06	1.81959e-07	1.50114e-05	1.50114e-05	1.82939e-13	NA	V	NA	8
TcCLB.450801.20001	TcCLB.477351.20001	TcCLB.451949.20001	280	258	477	220	573	NS	1.23174e-06	1.64128e-07	1.51792e-05	7.51889e-06	8.66934e-10	1.51792e-05	8.66934e-10	NA	NA	NA	1
TcCLB.504081.80	TcCLB.508873.390	TcCLB.504239.260	2210	2150	2424	275	2556	1.57173e-05	1.9463e-26	5.48488e-25	7.01389e-12	9.64689e-10	NS	1.57173e-05	1.9463e-26	V	V	V	4
TcCLB.506961.100070	TcCLB.507313.20	TcCLB.507875.70	1765	1672	2540	869	2541	1.57377e-05	1.25563e-15	8.32849e-09	2.55527e-11	3.12579e-13	NS	1.57377e-05	1.25563e-15	NA	VIII	VII	3
TcCLB.496901.20001	TcCLB.511665.20001	TcCLB.438381.20001	621	607	838	232	878	NS	1.57422e-05	8.67131e-07	5.38273e-10	5.31799e-10	1.03403e-09	1.57422e-05	5.31799e-10	NA	NA	NA	1
TcCLB.509545.40	TcCLB.508229.40	TcCLB.504155.280	1741	1711	2009	299	2559	NS	1.08638e-14	1.03781e-08	5.11662e-12	1.66224e-05	NS	1.66224e-05	1.08638e-14	NA	V	NA	4
TcCLB.510269.100060	TcCLB.510197.130	TcCLB.510275.1000110	1469	1436	1540	105	2539	NS	1.66461e-05	1.47711e-05	NS	NS	3.531e-07	1.66461e-05	3.531e-07	NA	VI	NA	5
TcCLB.472133.20001	TcCLB.508139.100080	TcCLB.511675.10	2035	996	1067	72	1707	NS	2.62258e-08	2.93148e-06	2.45825e-07	2.0132e-07	1.70656e-05	1.70656e-05	2.62258e-08	NA	NA	NA	3
TcCLB.509817.40	TcCLB.509427.60	TcCLB.507611.230	734	733	1039	307	2298	5.55709e-10	1.62196e-15	4.91586e-17	5.70668e-12	1.85991e-11	1.74911e-05	1.74911e-05	4.91586e-17	NA	NA	NA	5
TcCLB.510125.20	TcCLB.506331.50	TcCLB.421173.4	701	698	1287	590	3165	1.35185e-05	NS	1.79643e-05	1.143e-05	6.08122e-09	NS	1.79643e-05	6.08122e-09	VIII	NA	NA	4
TcCLB.511255.490	TcCLB.507555.50	TcCLB.508873.390	1154	1114	2151	1038	2586	NS	NS	1.88587e-05	4.539e-09	7.56507e-06	NS	1.88587e-05	4.539e-09	NA	VIII	V	5
TcCLB.504007.20	TcCLB.506813.190	TcCLB.506789.20	232	231	313	83	2625	NS	7.94826e-10	2.38227e-10	3.8926e-09	1.93245e-05	NS	1.93245e-05	2.38227e-10	V	VI	V	8
TcCLB.504155.280	TcCLB.506703.90	TcCLB.509545.40	55	55	611	557	2358	6.33562e-13	1.2155e-22	5.61598e-23	7.91826e-20	2.12621e-13	1.94886e-05	1.94886e-05	5.61598e-23	NA	VI	NA	10
TcCLB.509613.20	TcCLB.505919.20	TcCLB.504183.20	1316	1244	2007	764	2007	1.95145e-05	2.95579e-11	2.06715e-07	7.02724e-10	7.09513e-09	NS	1.95145e-05	2.95579e-11	NA	II	II	4
TcCLB.400945.10	TcCLB.507643.100060	TcCLB.415459.20001	137	122	603	482	987	NS	1.46111e-07	1.98868e-05	3.83258e-12	3.80242e-10	2.7371e-08	1.98868e-05	3.83258e-12	NA	NA	NA	3
TcCLB.510461.20	TcCLB.510623.80	TcCLB.508291.50	123	123	240	118	2199	1.89612e-06	1.99858e-05	1.70164e-06	6.0457e-06	NS	NS	1.99858e-05	1.70164e-06	NA	NA	NA	5
TcCLB.511183.400	TcCLB.506335.1000130	TcCLB.504441.20001	145	145	601	457	2865	NS	2.60371e-07	1.60571e-08	2.00058e-05	1.14117e-05	NS	2.00058e-05	1.60571e-08	VI	NA	NA	10
TcCLB.507015.30	TcCLB.507875.1000200	TcCLB.510165.90	1299	1180	1526	347	2031	NS	3.35786e-07	3.44491e-07	2.00268e-05	1.11427e-07	2.86376e-06	2.00268e-05	1.11427e-07	NA	NA	NA	1
TcCLB.509533.10	TcCLB.503501.50	TcCLB.451853.20001	745	697	848	152	2223	NS	2.93935e-07	NS	1.96356e-10	2.03363e-05	NS	2.03363e-05	1.96356e-10	II	NA	NA	2
TcCLB.511487.90	TcCLB.510557.10	TcCLB.503973.340	1685	1592	1651	60	2340	NS	7.34894e-09	1.57972e-06	5.50099e-06	2.04844e-05	NS	2.04844e-05	7.34894e-09	V	NA	NA	8
TcCLB.511861.50	TcCLB.508979.50	TcCLB.510401.50	1575	1507	1570	64	3162	NS	2.79505e-06	1.30949e-09	2.05402e-05	9.78322e-07	NS	2.05402e-05	1.30949e-09	VIII	VI	NA	2
TcCLB.508983.20	TcCLB.508761.110	TcCLB.506279.250	1162	1118	1376	259	2784	NS	NS	1.03788e-05	2.05595e-05	8.44419e-06	NS	2.05595e-05	8.44419e-06	NA	VI	NA	5
TcCLB.511255.700	TcCLB.511255.350	TcCLB.507987.10	1502	1478	1850	373	2505	8.72369e-16	2.07123e-05	8.54995e-16	1.75737e-12	4.96755e-14	1.96366e-21	2.07123e-05	1.96366e-21	V	V	NA	4
TcCLB.511345.30	TcCLB.508633.20	TcCLB.508485.10	1	1	166	166	2175	NS	1.11446e-09	1.12744e-11	2.12493e-05	3.20593e-06	NS	2.12493e-05	1.12744e-11	NA	V	II	4
TcCLB.508107.30	TcCLB.510279.160	TcCLB.506335.1000130	474	474	886	413	2865	NS	1.05435e-05	NS	2.1529e-05	3.12384e-06	NS	2.1529e-05	3.12384e-06	VI	NA	NA	7
TcCLB.503429.39	TcCLB.509527.120	TcCLB.503427.9	212	212	727	516	1208	2.18873e-05	2.01995e-07	1.21121e-06	1.61615e-13	3.20123e-14	2.31315e-12	2.18873e-05	3.20123e-14	NA	V	NA	2
TcCLB.398009.100020	TcCLB.505919.20	TcCLB.511471.100020	1355	1326	1376	51	2166	NS	3.83221e-07	4.78346e-07	2.21997e-05	1.48808e-06	NS	2.21997e-05	3.83221e-07	NA	II	NA	2
TcCLB.509179.231	TcCLB.511667.140	TcCLB.510867.19	539	412	686	275	993	2.2589e-05	5.37184e-15	2.37434e-12	1.95084e-12	8.71963e-14	1.11022e-16	2.2589e-05	1.11022e-16	NA	NA	NA	1
TcCLB.509905.1000200	TcCLB.511891.10	TcCLB.508451.60	211	199	874	676	2379	2.28711e-05	1.33006e-06	3.44496e-07	4.61016e-12	2.18818e-10	2.18796e-05	2.28711e-05	4.61016e-12	NA	II	II	4
TcCLB.511923.30	TcCLB.507091.1000100	TcCLB.511921.150	49	49	427	379	2622	NS	4.81537e-06	2.15541e-05	3.31863e-06	2.31455e-05	NS	2.31455e-05	3.31863e-06	V	NA	V	4
TcCLB.511401.90	TcCLB.511401.120	TcCLB.508977.80	1824	1800	1873	74	2796	NS	2.3281e-05	NS	2.30911e-07	4.21513e-06	1.35744e-07	2.3281e-05	1.35744e-07	V	V	V	4
TcCLB.508221.870	TcCLB.504155.20	TcCLB.508219.170	2325	2180	2489	310	2667	NS	4.25321e-18	4.15435e-12	2.33201e-05	1.00899e-08	NS	2.33201e-05	4.25321e-18	V	V	NA	5
TcCLB.511345.30	TcCLB.433021.20001	TcCLB.474015.20001	130	130	224	95	2175	1.27966e-09	8.30888e-16	2.98856e-14	1.86571e-07	5.77732e-07	2.34108e-05	2.34108e-05	8.30888e-16	NA	NA	NA	4
TcCLB.503533.30	TcCLB.510497.40	TcCLB.507523.70	296	281	658	378	2757	NS	3.24586e-12	2.45962e-10	2.34593e-10	2.36458e-05	NS	2.36458e-05	3.24586e-12	V	V	V	4
TcCLB.511183.400	TcCLB.507071.80	TcCLB.508293.60	2461	2368	2664	297	2865	2.39336e-05	1.434e-15	7.22143e-13	1.04058e-11	2.32249e-05	NS	2.39336e-05	1.434e-15	VI	VI	VI	10
TcCLB.442103.20001	TcCLB.432629.10	TcCLB.508163.250	1531	969	1024	56	1626	NS	4.72918e-07	6.46263e-06	2.43664e-05	6.1431e-07	1.31248e-05	2.43664e-05	4.72918e-07	NA	NA	VI	5
TcCLB.508011.90	TcCLB.511173.160	TcCLB.504031.50	458	458	989	532	2796	NS	6.08489e-08	6.96026e-10	2.43537e-07	2.48482e-05	NS	2.48482e-05	6.96026e-10	NA	NA	V	9
TcCLB.511401.30	TcCLB.508977.120	TcCLB.511399.24	96	96	210	115	2778	NS	2.01806e-10	5.1871e-09	1.43979e-06	2.58058e-05	NS	2.58058e-05	2.01806e-10	V	V	NA	1
TcCLB.506899.10	TcCLB.511099.100020	TcCLB.507071.80	2039	283	373	91	1110	NS	1.5882e-11	7.81598e-13	2.46055e-08	2.61846e-05	1.65437e-08	2.61846e-05	7.81598e-13	NA	NA	VI	2
TcCLB.503955.40	TcCLB.507063.70	TcCLB.509777.30	1236	1236	1298	63	2154	NS	6.4669e-08	1.65863e-08	2.38772e-05	2.69996e-05	NS	2.69996e-05	1.65863e-08	II	II	II	1
TcCLB.511599.10	TcCLB.506139.170	TcCLB.509419.100090	2270	866	1118	253	1161	NS	7.02786e-07	NS	1.04051e-07	2.7182e-05	NS	2.7182e-05	1.04051e-07	NA	NA	NA	1
TcCLB.510933.80	TcCLB.506459.180	TcCLB.506245.100060	188	188	470	283	2685	2.42968e-06	NS	8.95028e-07	2.87094e-09	2.75897e-05	NS	2.75897e-05	2.87094e-09	V	V	NA	5
TcCLB.510697.50	TcCLB.509559.40	TcCLB.450621.20001	45	45	163	119	2877	NS	3.23207e-10	1.44396e-12	2.77451e-05	2.21102e-06	3.78714e-11	2.77451e-05	1.44396e-12	VI	NA	NA	5
TcCLB.506187.20	TcCLB.506955.270	TcCLB.509897.1000160	2405	2292	2614	323	2643	2.94167e-09	7.45178e-20	2.77361e-20	2.01825e-12	3.62305e-10	2.79948e-05	2.79948e-05	2.77361e-20	V	V	NA	3
TcCLB.511183.400	TcCLB.504441.20001	TcCLB.506335.1000130	606	603	683	81	2865	NS	1.16543e-11	5.30034e-12	4.15245e-08	1.71727e-08	2.81929e-05	2.81929e-05	5.30034e-12	VI	NA	NA	10
TcCLB.509899.40	TcCLB.509897.20	TcCLB.509897.110	1827	1797	1875	79	2628	NS	7.90806e-08	2.10941e-08	8.95289e-08	4.91204e-09	2.84367e-05	2.84367e-05	4.91204e-09	NA	V	V	7
TcCLB.506285.100030	TcCLB.509699.40	TcCLB.509527.120	684	608	716	109	2812	NS	2.85899e-05	9.43975e-09	7.12706e-06	1.81897e-05	NS	2.85899e-05	9.43975e-09	NA	V	V	4
TcCLB.509251.20	TcCLB.511921.50	TcCLB.509897.70	2164	2121	2354	234	2625	2.85997e-05	6.11177e-14	1.22533e-12	1.36151e-09	5.7811e-09	2.75828e-07	2.85997e-05	6.11177e-14	V	VI	V	5
TcCLB.504081.540	TcCLB.510061.30	TcCLB.510377.50	2049	1767	2364	598	2364	NS	NS	3.33708e-08	6.46557e-09	4.10235e-08	2.93953e-05	2.93953e-05	6.46557e-09	V	V	V	7
TcCLB.508103.30	TcCLB.511843.70	TcCLB.511839.40	977	959	1256	298	2595	NS	1.96514e-14	1.73774e-12	2.94063e-05	3.62025e-06	NS	2.94063e-05	1.96514e-14	V	V	V	5
TcCLB.482803.20001	TcCLB.407591.20001	TcCLB.509495.30	656	0	422	423	939	NS	2.9775e-05	3.19254e-07	NS	NS	6.43929e-15	2.9775e-05	6.43929e-15	NA	NA	I	1
TcCLB.509699.220	TcCLB.507237.10	TcCLB.509525.100	1381	1343	2572	1230	2799	1.4585e-05	NS	6.6639e-11	2.99228e-05	1.58641e-07	NS	2.99228e-05	6.6639e-11	NA	V	NA	4
TcCLB.407695.20001	TcCLB.511061.40	TcCLB.423309.20001	1280	773	1383	611	1422	3.03195e-05	1.02625e-10	6.03877e-14	3.22303e-15	7.22103e-11	6.18061e-13	3.03195e-05	3.22303e-15	NA	V	NA	1
TcCLB.464253.20001	TcCLB.507611.170	TcCLB.485713.20001	1354	1345	2656	1312	2789	2.64816e-05	NS	3.17247e-07	3.69855e-11	3.09621e-05	3.14401e-09	3.09621e-05	3.69855e-11	NA	II	NA	2
TcCLB.509785.90	TcCLB.509163.100030	TcCLB.508325.100080	222	220	319	100	2205	NS	3.10609e-05	5.32389e-07	9.61204e-07	2.91979e-06	NS	3.10609e-05	5.32389e-07	NA	NA	NA	10
TcCLB.510211.100010	TcCLB.509419.131	TcCLB.510207.50	282	270	423	154	729	NS	3.1113e-05	2.06292e-06	2.99095e-09	2.69991e-05	1.19343e-07	3.1113e-05	2.99095e-09	NA	V	NA	1
TcCLB.508573.80	TcCLB.509817.40	TcCLB.511887.30	1417	1153	1388	236	2178	8.64507e-11	7.87641e-16	3.86958e-19	1.09922e-12	6.04967e-12	3.14209e-05	3.14209e-05	3.86958e-19	NA	NA	NA	2
TcCLB.509287.170	TcCLB.507859.100080	TcCLB.511675.10	41	41	191	151	2457	NS	NS	1.03059e-08	3.14835e-05	5.1224e-06	NS	3.14835e-05	1.03059e-08	NA	NA	NA	6
TcCLB.509899.40	TcCLB.509897.20	TcCLB.509897.110	1123	1108	1787	680	2628	3.29559e-05	1.88951e-07	1.65813e-08	1.57833e-10	1.69022e-11	1.73643e-10	3.29559e-05	1.69022e-11	NA	V	V	7
TcCLB.506173.70	TcCLB.508219.170	TcCLB.508219.20	2347	2254	2449	196	2652	3.30027e-05	1.79021e-12	2.72849e-06	2.36747e-10	2.59855e-09	NS	3.30027e-05	1.79021e-12	V	NA	V	1
TcCLB.509525.100	TcCLB.460111.10	TcCLB.503609.50	1581	1544	1680	137	2805	NS	1.27326e-06	2.7757e-06	3.32523e-05	2.80454e-06	NS	3.32523e-05	1.27326e-06	NA	NA	VI	2
TcCLB.508163.1000380	TcCLB.510463.1000211	TcCLB.508165.330	1	1	211	211	2298	6.69955e-20	3.40278e-27	1.49849e-21	3.38501e-05	4.35864e-12	NS	3.38501e-05	3.40278e-27	NA	NA	NA	2
TcCLB.509187.10	TcCLB.430499.20001	TcCLB.506809.10	1296	1293	1554	262	2268	NS	NS	3.42199e-05	1.33104e-07	9.71697e-09	1.98249e-06	3.42199e-05	9.71697e-09	II	NA	NA	3
TcCLB.510483.60	TcCLB.510279.230	TcCLB.470561.20001	475	431	578	148	2772	NS	NS	3.45503e-05	4.17113e-06	2.42147e-08	NS	3.45503e-05	2.42147e-08	V	VI	NA	5
TcCLB.511603.450	TcCLB.509753.90	TcCLB.509979.320	1189	1135	1275	141	2340	NS	8.77757e-07	2.89203e-07	1.61976e-05	3.45739e-05	NS	3.45739e-05	2.89203e-07	V	NA	V	6
TcCLB.509287.170	TcCLB.427533.20001	TcCLB.468217.30	2027	2006	2068	63	2457	NS	1.28051e-07	1.92345e-07	3.5608e-05	1.68275e-05	NS	3.5608e-05	1.28051e-07	NA	NA	NA	6
TcCLB.508313.14	TcCLB.508761.200	TcCLB.508761.40	211	208	263	56	1694	NS	1.61265e-07	2.70838e-05	2.60813e-05	3.62198e-05	1.38431e-05	3.62198e-05	1.61265e-07	NA	NA	V	3
TcCLB.505201.50	TcCLB.510155.220	TcCLB.506975.90	243	237	546	310	3132	NS	3.62582e-05	NS	4.25865e-08	1.49067e-09	NS	3.62582e-05	1.49067e-09	NA	NA	VIII	7
TcCLB.510933.10	TcCLB.508633.20	TcCLB.510933.80	941	866	1074	209	2649	NS	9.95463e-10	3.71597e-05	1.34261e-09	4.93542e-06	NS	3.71597e-05	9.95463e-10	V	V	V	7
TcCLB.511923.30	TcCLB.507091.1000100	TcCLB.511921.150	2111	2087	2425	339	2622	NS	7.08338e-12	5.75944e-10	4.51624e-11	3.72288e-05	NS	3.72288e-05	7.08338e-12	V	NA	V	4
TcCLB.508521.100	TcCLB.508677.100040	TcCLB.508627.40	918	900	2910	2011	3351	2.10903e-05	NS	7.4195e-06	2.08541e-06	3.81517e-05	1.94813e-24	3.81517e-05	1.94813e-24	VIII	NA	VIII	12
TcCLB.414495.20001	TcCLB.410627.20001	TcCLB.429343.20001	533	6	180	175	862	NS	1.95295e-08	3.86048e-05	3.57107e-12	4.48563e-07	NS	3.86048e-05	3.57107e-12	NA	NA	NA	2
TcCLB.503427.9	TcCLB.508761.110	TcCLB.503429.39	214	214	715	502	2097	2.73183e-08	3.87516e-05	1.3884e-08	1.33521e-12	1.64041e-10	2.6279e-13	3.87516e-05	2.6279e-13	NA	VI	NA	1
TcCLB.476067.20001	TcCLB.506217.40	TcCLB.506717.80	2459	239	416	178	982	2.36468e-05	3.93236e-05	NS	4.0312e-07	5.20476e-08	3.23574e-06	3.93236e-05	5.20476e-08	NA	VIII	VIII	1
TcCLB.506331.130	TcCLB.506537.1000100	TcCLB.450225.20001	745	680	946	267	2247	NS	3.33111e-08	2.95867e-08	2.19674e-07	8.84777e-09	3.9523e-05	3.9523e-05	8.84777e-09	II	NA	NA	10
TcCLB.506751.50	TcCLB.503447.20	TcCLB.509533.10	139	139	912	774	2193	NS	NS	4.09062e-05	1.11989e-05	7.65701e-06	NS	4.09062e-05	7.65701e-06	II	II	II	3
TcCLB.510359.610	TcCLB.503447.20	TcCLB.509533.10	139	139	912	774	2193	NS	NS	4.09062e-05	1.11989e-05	7.65701e-06	NS	4.09062e-05	7.65701e-06	II	II	II	3
TcCLB.505997.80	TcCLB.511833.10	TcCLB.508071.20	152	149	581	433	3117	NS	4.09332e-05	4.48874e-07	2.0421e-05	1.04002e-07	NS	4.09332e-05	1.04002e-07	VIII	VIII	NA	4
TcCLB.510635.10	TcCLB.510643.40	TcCLB.510233.39	888	867	1206	340	2496	1.15244e-08	5.53051e-09	1.43365e-10	4.18156e-05	3.18559e-06	NS	4.18156e-05	1.43365e-10	VII	VIII	NA	2
TcCLB.511063.1000100	TcCLB.506393.40	TcCLB.511063.40	393	359	663	305	2729	NS	3.53673e-07	NS	6.13227e-09	4.19195e-05	NS	4.19195e-05	6.13227e-09	NA	NA	V	3
TcCLB.506653.40	TcCLB.503501.50	TcCLB.506539.100010	2173	2066	2226	161	2226	NS	3.81327e-07	1.01516e-06	4.23258e-05	NS	NS	4.23258e-05	3.81327e-07	NA	NA	NA	1
TcCLB.511873.10	TcCLB.509085.50	TcCLB.511871.150	499	481	896	416	2559	NS	4.26812e-05	3.32565e-07	3.97486e-09	2.42014e-06	NS	4.26812e-05	3.97486e-09	V	NA	NA	3
TcCLB.509815.100020	TcCLB.511669.10	TcCLB.508903.110	196	193	512	320	3134	5.46756e-15	3.51457e-23	4.61851e-18	3.80274e-15	2.35128e-12	4.31858e-05	4.31858e-05	3.51457e-23	NA	VIII	NA	3
TcCLB.506667.160	TcCLB.510627.30	TcCLB.506667.50	1188	1131	1241	111	2436	NS	NS	NS	2.82644e-05	2.25437e-06	4.35273e-05	4.35273e-05	2.25437e-06	V	NA	NA	12
TcCLB.420615.20001	TcCLB.504155.20	TcCLB.510047.80	2134	271	416	146	1137	NS	NS	NS	4.35779e-05	5.51006e-07	5.17037e-06	4.35779e-05	5.51006e-07	NA	V	V	1
TcCLB.510307.284	TcCLB.508481.10	TcCLB.471031.20001	188	137	247	111	3402	NS	1.92874e-05	4.39379e-05	2.06005e-07	1.54695e-07	NS	4.39379e-05	1.54695e-07	IV	IV	NA	5
TcCLB.506751.90	TcCLB.503827.100	TcCLB.506389.10	1847	1772	2920	1149	2340	NS	2.31443e-09	4.39952e-05	1.7343e-14	1.15025e-07	NS	4.39952e-05	1.7343e-14	NA	VI	NA	2
TcCLB.510047.80	TcCLB.506965.170	TcCLB.508633.20	1397	1373	1471	99	2679	NS	2.31523e-06	6.75344e-09	5.0003e-07	4.4096e-05	NS	4.4096e-05	6.75344e-09	V	V	V	9
TcCLB.510025.50	TcCLB.510021.120	TcCLB.506499.170	594	591	1311	721	2583	4.47027e-05	NS	2.1763e-11	9.33166e-10	4.48023e-06	1.69495e-10	4.47027e-05	2.1763e-11	V	V	V	4
TcCLB.510643.40	TcCLB.506975.90	TcCLB.506537.200	2789	2567	2945	379	3162	1.5709e-09	2.75526e-18	9.18831e-16	1.60885e-07	4.48346e-05	2.10335e-07	4.48346e-05	2.75526e-18	VIII	VIII	VIII	8
TcCLB.510111.20	TcCLB.510115.10	TcCLB.507821.130	1207	1196	1393	198	2478	NS	4.32801e-21	2.95281e-21	4.12277e-09	2.63494e-09	4.49025e-05	4.49025e-05	2.95281e-21	II	NA	II	1
TcCLB.509251.20	TcCLB.509897.20	TcCLB.507091.1000100	2412	2370	2574	205	2625	NS	4.56177e-05	1.22146e-05	4.18424e-07	2.63734e-05	6.08302e-06	4.56177e-05	4.18424e-07	V	V	NA	5
TcCLB.507059.50	TcCLB.511401.30	TcCLB.509251.80	2443	2395	2609	215	2781	NS	4.58327e-05	1.99774e-06	2.31049e-05	1.36829e-05	NS	4.58327e-05	1.99774e-06	V	V	V	4
TcCLB.510643.1000100	TcCLB.411019.20001	TcCLB.510115.70	1502	1496	2175	680	2317	1.50126e-05	4.58855e-05	9.0735e-07	1.11528e-10	3.80478e-06	9.95738e-23	4.58855e-05	9.95738e-23	NA	NA	NA	3
TcCLB.508633.1000120	TcCLB.508939.10	TcCLB.506451.50	695	695	898	204	2182	NS	6.24486e-08	NS	4.58984e-05	1.42034e-05	1.81122e-09	4.58984e-05	1.81122e-09	NA	NA	NA	7
TcCLB.506741.100	TcCLB.508871.170	TcCLB.506741.130	319	307	802	496	2685	8.65748e-12	1.99707e-16	2.14557e-19	4.37034e-14	1.20946e-12	4.60493e-05	4.60493e-05	2.14557e-19	V	V	V	10
TcCLB.472491.20001	TcCLB.511099.100020	TcCLB.453473.20001	1	0	153	154	507	NS	NS	1.90318e-08	4.69664e-05	2.99693e-05	NS	4.69664e-05	1.90318e-08	NA	NA	NA	1
TcCLB.510275.260	TcCLB.506955.270	TcCLB.508157.50	1937	1853	1968	116	2688	NS	4.39811e-06	NS	3.99176e-06	4.6992e-05	NS	4.6992e-05	3.99176e-06	NA	V	NA	6
TcCLB.508293.60	TcCLB.508293.10	TcCLB.508107.30	2806	2751	2901	151	2901	NS	8.78671e-21	4.47529e-22	1.33884e-10	4.70434e-05	NS	4.70434e-05	4.47529e-22	VI	NA	VI	1
TcCLB.510933.10	TcCLB.406819.20001	TcCLB.490989.20001	1171	1121	1246	126	2649	NS	1.37214e-05	NS	7.00084e-07	4.82574e-05	NS	4.82574e-05	7.00084e-07	V	NA	NA	7
TcCLB.461067.20001	TcCLB.404975.30	TcCLB.506577.80	2134	232	476	245	813	NS	6.10687e-07	4.1272e-05	4.82927e-05	3.11604e-07	1.31017e-08	4.82927e-05	1.31017e-08	NA	NA	VIII	2
TcCLB.506769.65	TcCLB.503717.71	TcCLB.507957.20001	459	332	453	122	543	NS	1.46115e-05	4.33326e-07	1.10815e-06	4.84226e-05	4.02517e-05	4.84226e-05	4.33326e-07	NA	NA	NA	1
TcCLB.509815.100020	TcCLB.511669.10	TcCLB.508903.110	1527	1486	1812	327	3134	NS	4.90995e-05	7.25843e-08	2.03483e-06	1.01151e-05	NS	4.90995e-05	7.25843e-08	NA	VIII	NA	3
TcCLB.506613.1000150	TcCLB.506451.20	TcCLB.511063.1000100	863	743	1228	486	2044	NS	4.96381e-05	2.42009e-06	4.08422e-08	4.03992e-05	NS	4.96381e-05	4.08422e-08	NA	V	NA	2
TcCLB.506309.130	TcCLB.508011.120	TcCLB.506741.10	1756	1730	1843	114	2835	NS	5.0059e-12	5.28275e-05	1.61084e-10	1.28056e-08	NS	5.28275e-05	5.0059e-12	NA	NA	NA	6
TcCLB.410895.20001	TcCLB.507035.80	TcCLB.504069.1000140	102	102	806	705	3721	5.30847e-05	1.83801e-05	4.59971e-05	NS	NS	7.51069e-78	5.30847e-05	7.51069e-78	NA	NA	NA	3
TcCLB.504031.50	TcCLB.506703.90	TcCLB.511173.470	1605	1576	1664	89	2796	NS	5.56381e-08	1.22318e-06	1.74978e-05	5.30965e-05	NS	5.30965e-05	5.56381e-08	V	VI	V	3
TcCLB.507523.10	TcCLB.404925.20001	TcCLB.425435.10	1056	991	1165	175	2541	5.31082e-05	5.74771e-12	2.64279e-13	2.39999e-08	1.18702e-05	4.35374e-06	5.31082e-05	2.64279e-13	NA	NA	NA	3
TcCLB.508107.30	TcCLB.506335.1000130	TcCLB.506667.160	171	171	872	702	2865	1.02585e-10	1.07539e-13	8.52357e-14	8.61775e-14	9.34798e-14	5.42329e-05	5.42329e-05	8.52357e-14	VI	NA	V	7
TcCLB.511835.10	TcCLB.503861.40	TcCLB.510907.10	154	154	1491	1338	3054	NS	3.52063e-05	NS	1.60163e-10	5.53539e-05	NS	5.53539e-05	1.60163e-10	VIII	VIII	VIII	7
TcCLB.507691.100040	TcCLB.511451.1000100	TcCLB.508001.100050	87	87	742	656	2237	NS	2.99714e-10	1.12755e-12	5.36256e-13	3.64433e-07	5.60424e-05	5.60424e-05	5.36256e-13	NA	NA	NA	1
TcCLB.454391.10	TcCLB.458369.10	TcCLB.398009.100020	1235	1233	1766	534	2205	5.60584e-05	NS	1.91804e-06	1.30503e-05	2.36645e-10	3.58207e-08	5.60584e-05	2.36645e-10	NA	NA	NA	2
TcCLB.507611.170	TcCLB.504055.130	TcCLB.464253.20001	536	30	233	204	2364	NS	NS	5.71817e-05	1.35322e-06	4.89202e-07	6.02162e-06	5.71817e-05	4.89202e-07	II	NA	NA	5
TcCLB.506667.160	TcCLB.506667.50	TcCLB.510627.30	1848	1778	2391	614	2436	NS	3.33699e-11	1.70239e-12	5.28317e-14	8.04543e-08	5.73493e-05	5.73493e-05	5.28317e-14	V	NA	NA	12
TcCLB.510697.50	TcCLB.510489.50	TcCLB.507071.390	2858	2816	2877	62	2877	NS	NS	1.81792e-10	6.01861e-05	9.82426e-06	NS	6.01861e-05	1.81792e-10	VI	NA	V	5
TcCLB.509665.100030	TcCLB.510979.40	TcCLB.460111.10	1160	1118	1389	272	2856	6.12695e-05	1.59924e-17	2.13094e-15	7.32595e-12	7.51151e-07	7.73992e-06	6.12695e-05	1.59924e-17	NA	V	NA	8
TcCLB.509665.100030	TcCLB.510979.40	TcCLB.460111.10	1160	1118	1389	272	2856	6.12695e-05	1.59924e-17	2.13094e-15	7.32595e-12	7.51151e-07	7.73992e-06	6.12695e-05	1.59924e-17	NA	V	NA	8
TcCLB.507611.70	TcCLB.504579.20	TcCLB.503937.100040	1458	1389	2121	733	2196	1.36008e-05	1.3678e-10	1.10224e-07	1.21671e-10	6.21687e-05	9.05254e-10	6.21687e-05	1.21671e-10	NA	NA	NA	7
TcCLB.509281.20	TcCLB.507611.70	TcCLB.510095.20	172	118	517	400	2187	NS	6.24567e-05	NS	1.87737e-06	1.22151e-06	NS	6.24567e-05	1.22151e-06	II	NA	II	2
TcCLB.508677.100040	TcCLB.504115.10	TcCLB.505993.30	1613	1595	1772	178	3126	NS	NS	NS	3.49663e-05	6.25649e-05	7.28444e-06	6.25649e-05	7.28444e-06	NA	VIII	VIII	7
TcCLB.506331.1000120	TcCLB.463279.20	TcCLB.507167.80	1278	1263	1628	366	2225	5.03829e-08	3.45556e-11	6.0156e-12	2.12142e-08	2.33423e-09	6.44987e-05	6.44987e-05	6.0156e-12	NA	II	II	3
TcCLB.459117.20001	TcCLB.507479.70	TcCLB.510307.284	517	502	615	114	663	NS	6.48253e-05	1.63651e-06	6.483e-05	2.90786e-05	7.10772e-06	6.483e-05	1.63651e-06	NA	IV	IV	1
TcCLB.509495.30	TcCLB.504723.20001	TcCLB.503993.10	1095	1094	2018	925	2823	6.52801e-05	1.18566e-09	3.08687e-08	3.45627e-17	2.97349e-15	2.09543e-12	6.52801e-05	3.45627e-17	I	NA	I	1
TcCLB.506813.190	TcCLB.510361.10	TcCLB.506703.90	2222	2147	2824	678	2862	6.75993e-05	4.11999e-11	1.3699e-12	1.08765e-11	1.67393e-07	NS	6.75993e-05	1.3699e-12	VI	V	VI	2
TcCLB.503845.60	TcCLB.510411.10	TcCLB.506595.120	1	1	1173	1173	2247	1.59849e-45	1.40611e-57	6.37129e-50	6.79956e-05	2.91891e-14	2.29681e-92	6.79956e-05	2.29681e-92	NA	II	NA	3
TcCLB.508163.250	TcCLB.506335.100020	TcCLB.510279.320	925	916	1527	612	2874	4.35219e-07	NS	6.01461e-05	1.89406e-11	4.10271e-11	7.05966e-05	7.05966e-05	1.89406e-11	VI	NA	V	4
TcCLB.511221.60	TcCLB.510371.90	TcCLB.504115.60	1448	1400	2150	751	2769	NS	7.1806e-05	1.66806e-06	6.76923e-08	1.09663e-05	NS	7.1806e-05	6.76923e-08	V	V	V	5
TcCLB.508581.10	TcCLB.507643.100060	TcCLB.506723.20	1193	1184	1660	477	2496	7.39904e-05	1.29885e-06	7.26602e-07	8.8438e-09	1.51457e-09	NS	7.39904e-05	1.51457e-09	VII	NA	VII	3
TcCLB.402163.20001	TcCLB.421987.20001	TcCLB.483781.20001	445	395	549	155	996	NS	2.46732e-06	4.31606e-06	7.49388e-05	2.26067e-05	1.07854e-07	7.49388e-05	1.07854e-07	NA	NA	NA	1
TcCLB.509417.9	TcCLB.508139.250	TcCLB.505267.100020	146	146	575	430	1958	7.51073e-05	3.0997e-07	8.10546e-07	2.35074e-12	9.12178e-10	NS	7.51073e-05	2.35074e-12	NA	II	NA	6
TcCLB.454391.10	TcCLB.504689.30	TcCLB.508479.100050	1	1	459	459	2205	1.47135e-15	1.61327e-13	2.66863e-15	2.32248e-12	7.2176e-09	7.54663e-05	7.54663e-05	1.47135e-15	NA	NA	NA	2
TcCLB.507723.50	TcCLB.508481.10	TcCLB.506129.50	1853	1844	2176	333	2715	5.34179e-05	2.47563e-06	7.563e-05	1.50762e-06	5.88337e-08	NS	7.563e-05	5.88337e-08	IV	IV	IV	8
TcCLB.507237.10	TcCLB.511603.90	TcCLB.511173.1000190	1731	1605	2277	673	2277	9.70661e-11	1.46832e-15	3.32194e-16	7.65988e-05	5.42853e-11	NS	7.65988e-05	3.32194e-16	V	V	NA	3
TcCLB.505993.10	TcCLB.504183.20	TcCLB.507015.30	1034	1017	1059	43	2115	NS	3.18735e-08	NS	7.71558e-05	4.1126e-05	NS	7.71558e-05	3.18735e-08	NA	II	NA	2
TcCLB.508121.150	TcCLB.508047.60	TcCLB.506067.300	1712	1605	1790	186	2670	NS	6.84946e-05	7.83842e-05	4.41804e-05	7.95792e-06	NS	7.83842e-05	7.95792e-06	V	V	V	10
TcCLB.510483.210	TcCLB.511149.180	TcCLB.508147.100070	371	371	909	539	2532	2.02908e-30	2.90678e-57	4.24264e-34	1.94224e-23	3.26626e-19	7.94979e-05	7.94979e-05	2.90678e-57	NA	VI	NA	2
TcCLB.424347.20001	TcCLB.445117.20001	TcCLB.493951.20001	334	332	723	392	1014	NS	NS	NS	8.8124e-09	2.23836e-06	8.08088e-05	8.08088e-05	8.8124e-09	NA	NA	NA	2
TcCLB.510497.40	TcCLB.511089.80	TcCLB.506131.170	1782	1653	1816	164	2607	NS	NS	1.02583e-06	8.08696e-05	7.71756e-05	NS	8.08696e-05	1.02583e-06	V	V	V	4
TcCLB.508219.20	TcCLB.510361.10	TcCLB.511255.350	2389	2341	2541	201	2667	3.69462e-06	2.12417e-06	2.05528e-06	4.34239e-07	3.21287e-07	8.1485e-05	8.1485e-05	3.21287e-07	V	V	V	3
TcCLB.398915.20001	TcCLB.508139.100080	TcCLB.506951.80	184	184	515	332	1851	NS	1.5715e-07	NS	2.17876e-09	8.25225e-05	NS	8.25225e-05	2.17876e-09	NA	NA	V	2
TcCLB.511671.20	TcCLB.506129.50	TcCLB.432987.20001	1886	1886	1931	46	2757	NS	1.27731e-13	4.93597e-12	2.89393e-06	8.332e-05	7.08261e-10	8.332e-05	1.27731e-13	NA	IV	NA	1
TcCLB.464253.20001	TcCLB.504343.10	TcCLB.398477.10	657	657	907	251	2789	8.49492e-05	5.27639e-07	7.74203e-07	6.84686e-10	4.98982e-12	NS	8.49492e-05	4.98982e-12	NA	II	II	2
TcCLB.510307.284	TcCLB.506183.90	TcCLB.508481.10	1718	1718	2089	372	3402	4.51722e-06	2.79378e-12	4.92571e-08	6.43708e-08	8.53051e-05	NS	8.53051e-05	2.79378e-12	IV	NA	IV	5
TcCLB.508163.90	TcCLB.506683.110	TcCLB.505023.10	8	8	201	194	2262	5.87646e-39	3.43325e-31	6.34596e-36	6.4023e-13	6.19185e-14	8.53274e-05	8.53274e-05	5.87646e-39	NA	VIII	NA	1
TcCLB.508633.1000120	TcCLB.511311.20	TcCLB.508165.330	958	947	1532	586	2182	NS	NS	8.63972e-05	4.1073e-06	1.59809e-06	NS	8.63972e-05	1.59809e-06	NA	II	NA	7
TcCLB.442103.20001	TcCLB.506757.60	TcCLB.432629.10	1553	1008	1278	271	1626	NS	1.73329e-05	8.37724e-06	4.08214e-06	8.6543e-05	NS	8.6543e-05	4.08214e-06	NA	V	NA	5
TcCLB.508285.60	TcCLB.508139.250	TcCLB.506757.90	753	731	851	121	2376	1.56089e-09	4.20719e-15	4.19247e-15	6.14079e-10	2.81751e-09	8.71092e-05	8.71092e-05	4.19247e-15	II	II	II	2
TcCLB.510279.110	TcCLB.506335.100020	TcCLB.506737.90	1705	1615	2314	700	2823	8.74202e-05	NS	NS	1.2558e-05	3.01462e-06	NS	8.74202e-05	3.01462e-06	VI	NA	V	3
TcCLB.506285.100030	TcCLB.509699.40	TcCLB.509527.120	2754	2642	2812	171	2812	8.33818e-07	5.32134e-08	2.49196e-08	8.87409e-05	9.11175e-05	NS	9.11175e-05	2.49196e-08	NA	V	V	4
TcCLB.510239.80	TcCLB.506139.120	TcCLB.510237.80	1205	1178	1244	67	2331	NS	1.15758e-07	3.01328e-07	3.8367e-06	9.19551e-05	NS	9.19551e-05	1.15758e-07	V	V	V	3
TcCLB.507071.230	TcCLB.507071.10	TcCLB.503633.40	847	781	1158	378	2775	NS	NS	1.33745e-05	9.37417e-05	1.51398e-08	NS	9.37417e-05	1.51398e-08	V	V	NA	5
TcCLB.510643.40	TcCLB.508171.10	TcCLB.509815.100020	1280	1265	1399	135	3162	NS	9.34339e-05	3.16625e-05	9.44624e-05	3.2121e-06	NS	9.44624e-05	3.2121e-06	VIII	VIII	NA	8
TcCLB.414755.20001	TcCLB.507691.100040	TcCLB.507473.30	1093	812	1310	499	1365	NS	5.0784e-06	3.96e-07	NS	9.61267e-05	NS	9.61267e-05	3.96e-07	NA	NA	II	3
TcCLB.511487.90	TcCLB.507071.10	TcCLB.503973.340	577	528	847	320	2340	5.53978e-07	1.19983e-16	3.90745e-15	1.49374e-14	2.9375e-12	9.91603e-05	9.91603e-05	1.19983e-16	V	V	NA	8
TcCLB.435051.20001	TcCLB.510847.10	TcCLB.415459.20001	917	101	329	229	1287	NS	2.51567e-09	1.04258e-10	1.00157e-11	2.76313e-07	9.93761e-05	9.93761e-05	1.00157e-11	NA	VIII	NA	2
TcCLB.511921.50	TcCLB.509897.270	TcCLB.508977.40	2188	2155	2540	386	2796	NS	0.000100227	NS	4.12916e-05	NS	2.59209e-05	0.000100227	2.59209e-05	VI	V	V	3
TcCLB.508221.400	TcCLB.509217.40	TcCLB.510363.250	2213	2096	2222	127	2538	NS	0.000101119	1.54703e-05	4.3358e-05	1.04628e-05	NS	0.000101119	1.04628e-05	V	V	V	4
TcCLB.424347.20001	TcCLB.478027.20001	TcCLB.445117.20001	689	665	819	155	1014	NS	1.39557e-05	0.00010162	6.4832e-07	1.89852e-06	NS	0.00010162	6.4832e-07	NA	NA	NA	2
TcCLB.508735.65	TcCLB.510503.50	TcCLB.472133.20001	1824	1809	1889	81	2457	NS	0.000102822	9.2912e-09	5.48396e-06	6.56888e-06	1.03474e-06	0.000102822	9.2912e-09	NA	V	NA	1
TcCLB.506245.100060	TcCLB.511077.100040	TcCLB.510693.120	1560	1476	1698	223	2838	9.92065e-05	NS	9.25557e-05	0.000103001	4.77199e-06	NS	0.000103001	4.77199e-06	NA	NA	NA	6
TcCLB.506083.20	TcCLB.504333.20	TcCLB.510125.20	2544	2484	2741	258	3132	0.000103093	1.23554e-11	4.99182e-10	1.92107e-09	2.34578e-09	NS	0.000103093	1.23554e-11	NA	NA	VIII	4
TcCLB.509185.30	TcCLB.509427.10	TcCLB.507611.170	174	174	250	77	2364	NS	9.39172e-06	0.000103306	5.83319e-08	1.46842e-06	2.08783e-07	0.000103306	5.83319e-08	II	II	II	2
TcCLB.509163.100030	TcCLB.507881.90	TcCLB.420369.20	1905	1890	2201	312	2201	3.32392e-12	5.29843e-18	4.34425e-19	0.000103508	9.53161e-09	NS	0.000103508	4.34425e-19	NA	NA	NA	6
TcCLB.510125.20	TcCLB.509905.170	TcCLB.511833.10	76	76	180	105	3165	NS	NS	6.11256e-05	5.43718e-06	0.000104483	NS	0.000104483	5.43718e-06	VIII	VIII	VIII	4
TcCLB.506965.170	TcCLB.508011.90	TcCLB.509699.40	701	620	703	84	2280	NS	1.47186e-06	0.00010499	3.14645e-06	1.80665e-05	NS	0.00010499	1.47186e-06	V	NA	V	5
TcCLB.507879.10	TcCLB.506021.20	TcCLB.505407.20001	427	376	427	52	2382	NS	1.22439e-06	NS	1.94631e-05	5.9608e-06	0.000105452	0.000105452	1.22439e-06	II	II	NA	3
TcCLB.511183.400	TcCLB.508165.40	TcCLB.510419.20	1	1	167	167	2865	NS	0.000105731	6.66237e-07	1.09909e-05	2.76211e-05	NS	0.000105731	6.66237e-07	VI	NA	VI	10
TcCLB.511607.60	TcCLB.506965.170	TcCLB.508143.90	1309	1098	1157	60	2745	NS	3.6258e-08	1.23643e-06	6.3021e-06	0.000106557	NS	0.000106557	3.6258e-08	NA	V	NA	4
TcCLB.508633.1000120	TcCLB.511311.20	TcCLB.494845.20001	581	577	783	207	2182	NS	0.00010762	NS	5.57245e-05	2.84534e-06	NS	0.00010762	2.84534e-06	NA	II	NA	7
TcCLB.511667.140	TcCLB.507611.230	TcCLB.504115.5	657	654	814	161	2229	6.29128e-12	2.29659e-19	3.39103e-13	1.27617e-13	1.7955e-10	0.000108709	0.000108709	2.29659e-19	NA	NA	NA	1
TcCLB.507219.9	TcCLB.438851.20001	TcCLB.404975.30	1304	1304	1631	328	2468	NS	NS	0.000108752	3.68474e-07	2.99767e-07	5.11896e-07	0.000108752	2.99767e-07	NA	NA	NA	1
TcCLB.511921.100	TcCLB.511401.90	TcCLB.511921.150	489	483	850	368	2646	NS	6.45481e-08	1.36545e-06	1.34648e-08	0.000113853	NS	0.000113853	1.34648e-08	NA	V	V	4
TcCLB.509097.20	TcCLB.504787.40	TcCLB.504239.260	1037	1028	1443	416	2340	NS	NS	9.17936e-06	3.06823e-07	0.000115772	NS	0.000115772	3.06823e-07	V	V	V	8
TcCLB.510979.40	TcCLB.511625.130	TcCLB.509665.100030	1168	1117	1439	323	2547	NS	0.000117136	1.12569e-05	1.88135e-05	5.25322e-05	NS	0.000117136	1.12569e-05	V	V	NA	5
TcCLB.509897.70	TcCLB.507163.70	TcCLB.509897.20	1822	1789	1826	38	2778	NS	4.28183e-09	5.915e-06	1.80108e-06	0.000118002	NS	0.000118002	4.28183e-09	V	V	V	2
TcCLB.506623.20	TcCLB.506217.40	TcCLB.398827.20001	1547	1541	1647	107	3132	NS	3.01514e-05	9.62667e-05	7.13872e-07	5.83321e-05	0.000118004	0.000118004	7.13872e-07	NA	VIII	NA	3
TcCLB.511173.1000190	TcCLB.511173.370	TcCLB.506139.120	1594	1554	1668	115	2309	NS	1.7341e-09	1.5479e-10	7.52377e-06	0.000119403	NS	0.000119403	1.5479e-10	NA	VI	V	6
TcCLB.511063.40	TcCLB.510201.40	TcCLB.511183.430	1203	1161	1199	39	2511	NS	1.22129e-05	3.71454e-05	2.11685e-06	0.000119748	NS	0.000119748	2.11685e-06	V	NA	V	3
TcCLB.506667.160	TcCLB.510627.30	TcCLB.506667.50	379	373	1008	636	2436	NS	4.13014e-09	7.0572e-12	1.6729e-13	1.2517e-11	0.000121065	0.000121065	1.6729e-13	V	NA	NA	12
TcCLB.508221.180	TcCLB.470561.20001	TcCLB.506285.100030	2336	2167	2268	102	2649	1.14075e-07	4.86348e-08	2.301e-07	0.000122214	2.45001e-07	NS	0.000122214	4.86348e-08	V	NA	NA	2
TcCLB.506279.10	TcCLB.506279.250	TcCLB.503609.50	1871	1824	1930	107	2787	0.000122403	2.32694e-09	1.25295e-07	2.65334e-08	1.00338e-08	NS	0.000122403	2.32694e-09	VI	NA	VI	8
TcCLB.507175.20001	TcCLB.445453.20001	TcCLB.504393.30	1888	1422	2367	946	1896	NS	1.20584e-06	NS	4.32622e-11	0.000122573	NS	0.000122573	4.32622e-11	NA	NA	NA	2
TcCLB.511767.100060	TcCLB.510627.1000200	TcCLB.509165.10	1355	1312	1403	92	2225	NS	1.12064e-06	NS	5.60334e-05	0.000124227	NS	0.000124227	1.12064e-06	NA	NA	NA	6
TcCLB.506965.170	TcCLB.508011.90	TcCLB.509699.40	225	215	462	248	2280	4.07645e-07	NS	1.128e-06	5.27381e-07	0.000125996	NS	0.000125996	4.07645e-07	V	NA	V	5
TcCLB.511797.110	TcCLB.474959.20001	TcCLB.504081.540	2009	1988	2201	214	2607	0.000126635	3.66833e-06	1.19258e-05	9.78308e-05	7.87675e-05	9.053e-06	0.000126635	3.66833e-06	V	NA	V	5
TcCLB.475309.20001	TcCLB.507411.10	TcCLB.510867.19	866	849	994	146	994	NS	4.26364e-12	1.04709e-11	4.25222e-09	0.000130106	NS	0.000130106	4.26364e-12	NA	V	NA	1
TcCLB.511255.190	TcCLB.511255.1000110	TcCLB.510361.10	2404	2297	2475	179	2586	0.000131462	NS	3.0718e-05	NS	NS	5.7645e-05	0.000131462	3.0718e-05	V	NA	V	5
TcCLB.506335.100020	TcCLB.508753.20	TcCLB.506613.40	1680	1642	2025	384	2731	3.48895e-07	2.34004e-12	7.73192e-14	1.37444e-09	0.00013304	5.10908e-09	0.00013304	7.73192e-14	NA	V	V	5
TcCLB.507747.130	TcCLB.508761.40	TcCLB.509699.220	2060	2029	2826	798	2829	NS	1.57856e-13	0.000133323	4.34938e-12	3.40786e-12	NS	0.000133323	1.57856e-13	NA	V	NA	9
TcCLB.510307.1000210	TcCLB.422843.10	TcCLB.507611.230	977	860	1117	258	2050	NS	8.21447e-06	4.40735e-05	5.46083e-05	2.64997e-07	0.000133589	0.000133589	2.64997e-07	NA	NA	NA	6
TcCLB.506577.80	TcCLB.511835.10	TcCLB.438851.20001	1059	939	1529	591	2718	0.000135378	1.82044e-09	1.09719e-09	8.98138e-11	2.08922e-05	1.31983e-05	0.000135378	8.98138e-11	VIII	VIII	NA	3
TcCLB.506741.10	TcCLB.506741.130	TcCLB.508013.40	1847	1663	1905	243	2664	0.000135445	NS	2.34849e-07	9.17566e-10	7.05646e-12	6.00594e-10	0.000135445	7.05646e-12	NA	V	VI	2
TcCLB.505363.19	TcCLB.430567.20001	TcCLB.510005.20	471	423	946	524	1339	3.73522e-05	0.000135977	9.36526e-05	8.43201e-11	1.12683e-11	6.64102e-12	0.000135977	6.64102e-12	NA	NA	II	1
TcCLB.509581.10	TcCLB.506341.50	TcCLB.505201.50	351	351	741	391	3444	2.10485e-05	9.7789e-11	5.12372e-12	3.60466e-10	6.95e-11	0.000136091	0.000136091	5.12372e-12	VII	VIII	NA	2
TcCLB.508313.14	TcCLB.508761.200	TcCLB.508761.40	608	593	717	125	1694	0.000136859	3.21362e-12	5.6849e-12	1.71785e-09	4.03323e-08	2.4757e-08	0.000136859	3.21362e-12	NA	NA	V	3
TcCLB.508139.240	TcCLB.508523.100050	TcCLB.464253.20001	1185	667	868	202	2310	NS	0.000138752	NS	2.433e-09	8.35388e-06	NS	0.000138752	2.433e-09	II	NA	NA	3
TcCLB.508139.250	TcCLB.508523.100050	TcCLB.464253.20001	1185	667	868	202	2310	NS	0.000138752	NS	2.433e-09	8.35388e-06	NS	0.000138752	2.433e-09	II	NA	NA	3
TcCLB.506667.160	TcCLB.508149.60	TcCLB.503601.10	1518	1467	1713	247	2436	0.000140845	3.01624e-08	9.0652e-09	9.21595e-06	1.07806e-06	5.18677e-05	0.000140845	9.0652e-09	V	NA	V	12
TcCLB.511061.40	TcCLB.509685.40	TcCLB.505431.20001	1196	1157	1673	517	2535	7.18208e-09	4.39048e-17	6.58515e-18	7.40168e-14	2.49597e-11	0.00014596	0.00014596	6.58515e-18	V	V	NA	6
TcCLB.508759.20	TcCLB.511173.470	TcCLB.511449.70	660	630	753	124	2682	NS	0.000147371	NS	2.55603e-05	5.53471e-05	NS	0.000147371	2.55603e-05	V	V	V	3
TcCLB.452163.20001	TcCLB.504101.50	TcCLB.510021.180	2061	593	714	122	1060	NS	1.57895e-05	2.89008e-07	4.0538e-06	4.47809e-07	0.000147406	0.000147406	2.89008e-07	NA	V	V	2
TcCLB.505201.50	TcCLB.509665.100030	TcCLB.506341.50	2433	2312	2817	506	3132	NS	8.7805e-09	NS	2.55599e-11	0.000149099	NS	0.000149099	2.55599e-11	NA	NA	VIII	7
TcCLB.510093.20	TcCLB.509843.100020	TcCLB.504115.10	442	304	595	292	3147	2.40147e-13	2.77247e-12	9.42859e-17	0.000149964	2.43592e-13	0.000101794	0.000149964	9.42859e-17	VIII	NA	VIII	1
TcCLB.506751.50	TcCLB.503447.20	TcCLB.509533.10	1515	1503	1844	342	2193	2.10267e-11	1.231e-09	1.14575e-11	0.000151293	6.5551e-09	2.90885e-06	0.000151293	1.14575e-11	II	II	II	3
TcCLB.510359.610	TcCLB.503447.20	TcCLB.509533.10	1515	1503	1844	342	2193	2.10267e-11	1.231e-09	1.14575e-11	0.000151293	6.5551e-09	2.90885e-06	0.000151293	1.14575e-11	II	II	II	3
TcCLB.510979.40	TcCLB.511625.130	TcCLB.509665.100030	7	7	341	335	2547	3.34815e-09	NS	2.48768e-16	4.88666e-11	0.000154128	NS	0.000154128	2.48768e-16	V	V	NA	5
TcCLB.510275.350	TcCLB.508305.40	TcCLB.510275.1000110	1902	1789	1861	73	2685	NS	8.54589e-05	NS	0.000154265	8.54053e-05	NS	0.000154265	8.54053e-05	V	V	NA	1
TcCLB.509899.100	TcCLB.509251.20	TcCLB.509899.40	1789	1771	1870	100	2640	NS	9.51896e-07	0.000154483	1.99023e-08	8.57047e-06	NS	0.000154483	1.99023e-08	V	V	NA	4
TcCLB.503501.50	TcCLB.510359.1000490	TcCLB.408081.20001	902	890	2058	1169	2484	2.01657e-06	1.84857e-06	1.38025e-07	0.000155694	4.36735e-12	7.98259e-09	0.000155694	4.36735e-12	NA	NA	NA	3
TcCLB.510377.330	TcCLB.510557.10	TcCLB.508999.120	243	237	331	95	2427	NS	1.95904e-05	NS	2.37562e-05	0.000158552	NS	0.000158552	1.95904e-05	V	NA	NA	5
TcCLB.508433.40	TcCLB.506245.190	TcCLB.506667.90	346	346	766	421	2535	NS	0.000160166	NS	2.00205e-05	9.81881e-05	NS	0.000160166	2.00205e-05	V	V	V	5
TcCLB.508121.150	TcCLB.470561.20001	TcCLB.508013.40	2104	1945	2095	151	2670	0.00016041	8.29814e-08	4.32014e-06	3.47434e-07	2.80746e-08	NS	0.00016041	2.80746e-08	V	NA	VI	10
TcCLB.511183.400	TcCLB.507071.80	TcCLB.508293.60	618	615	1074	460	2865	NS	9.9591e-05	8.75501e-05	0.000119034	0.000160867	NS	0.000160867	8.75501e-05	VI	VI	VI	10
TcCLB.510085.50	TcCLB.503587.30	TcCLB.507523.70	1524	1493	1653	161	2841	NS	9.30133e-05	7.29537e-05	0.000161606	3.34858e-05	NS	0.000161606	3.34858e-05	NA	V	V	8
TcCLB.510377.330	TcCLB.510557.10	TcCLB.508999.120	2172	2124	2224	101	2427	7.08693e-05	8.5783e-08	1.79848e-05	1.10525e-05	0.00016171	8.18997e-06	0.00016171	8.5783e-08	V	NA	NA	5
TcCLB.511183.230	TcCLB.510269.100060	TcCLB.510279.10	1983	1947	2000	54	2556	NS	3.99219e-10	5.95381e-09	0.000103863	0.000162047	NS	0.000162047	3.99219e-10	V	NA	NA	4
TcCLB.510643.1000100	TcCLB.509411.10	TcCLB.503447.20	184	181	334	154	2317	NS	4.03149e-11	2.27543e-12	6.18672e-07	0.000162245	7.23628e-05	0.000162245	2.27543e-12	NA	II	II	3
TcCLB.503587.30	TcCLB.511923.30	TcCLB.506245.190	1968	1893	1961	69	2613	NS	NS	0.000168162	1.03622e-05	1.83904e-05	NS	0.000168162	1.03622e-05	V	V	V	3
TcCLB.511255.700	TcCLB.510363.250	TcCLB.506667.90	2513	2392	2451	60	2505	NS	0.000168844	0.00013697	9.51808e-06	3.97675e-05	0.000130228	0.000168844	9.51808e-06	V	V	V	4
TcCLB.506909.160	TcCLB.506909.100	TcCLB.507633.80	775	766	900	135	2805	NS	1.56255e-21	1.01231e-19	2.83598e-10	2.1687e-10	0.000169569	0.000169569	1.56255e-21	V	V	V	7
TcCLB.503667.10	TcCLB.509921.20	TcCLB.509287.230	1370	1094	1163	70	1902	NS	6.34889e-13	8.42032e-14	0.000171545	6.74421e-05	NS	0.000171545	8.42032e-14	NA	NA	II	1
TcCLB.511569.30	TcCLB.507175.20001	TcCLB.398477.10	2118	1896	1962	67	2169	NS	8.18937e-05	0.000173302	1.99818e-05	9.33845e-06	6.54798e-08	0.000173302	6.54798e-08	NA	NA	II	2
TcCLB.511173.370	TcCLB.508109.60	TcCLB.506741.10	1840	1801	1836	36	2823	NS	3.36342e-07	0.000173904	0.000166861	0.000161555	NS	0.000173904	3.36342e-07	VI	V	NA	9
TcCLB.509905.10	TcCLB.446377.20001	TcCLB.509529.40	1149	1118	1163	46	2571	NS	0.000176614	5.85955e-05	6.94842e-05	2.60696e-05	NS	0.000176614	2.60696e-05	NA	NA	VII	4
TcCLB.507907.20	TcCLB.408081.20001	TcCLB.509905.150	2137	2046	2080	35	2193	NS	3.5135e-09	3.53621e-09	3.95252e-05	0.00017787	NS	0.00017787	3.5135e-09	II	NA	II	7
TcCLB.510359.1000490	TcCLB.505589.20001	TcCLB.402163.20001	914	732	801	70	2474	NS	4.05783e-06	0.000180213	2.10609e-08	3.74327e-07	NS	0.000180213	2.10609e-08	NA	NA	NA	1
TcCLB.478455.20001	TcCLB.504787.40	TcCLB.510061.30	1274	94	812	719	1436	0.00018046	NS	4.68833e-11	1.77633e-18	8.48647e-15	5.24294e-10	0.00018046	1.77633e-18	NA	V	V	1
TcCLB.510441.30	TcCLB.454391.10	TcCLB.509785.90	1648	1640	2217	578	2217	2.64646e-13	NS	0.000180717	1.3985e-11	6.68546e-12	1.23515e-08	0.000180717	2.64646e-13	NA	NA	NA	3
TcCLB.509699.220	TcCLB.506909.160	TcCLB.509527.120	1866	1814	1994	181	2799	0.000105038	7.2572e-12	3.30438e-09	0.00018128	9.53278e-06	NS	0.00018128	7.2572e-12	NA	V	V	4
TcCLB.507069.1000120	TcCLB.507071.190	TcCLB.509419.40	124	124	1280	1157	2681	1.36862e-07	NS	3.79978e-10	0.000184779	1.88375e-09	NS	0.000184779	3.79978e-10	NA	V	V	4
TcCLB.507881.90	TcCLB.479263.20001	TcCLB.507611.70	138	137	1368	1232	2193	1.15619e-12	4.00515e-26	1.31025e-20	0.00018537	2.86836e-19	3.16326e-28	0.00018537	3.16326e-28	NA	NA	NA	2
TcCLB.414695.20001	TcCLB.506471.120	TcCLB.506843.1000120	1512	761	897	137	1656	NS	2.883e-08	0.000185879	5.86908e-05	8.76476e-05	NS	0.000185879	2.883e-08	NA	II	NA	2
TcCLB.508939.10	TcCLB.511311.20	TcCLB.509419.230	2029	2016	2213	198	2334	0.000186051	3.05213e-09	3.26287e-05	2.17777e-09	7.5632e-05	NS	0.000186051	2.17777e-09	NA	II	NA	3
TcCLB.506339.10	TcCLB.506139.170	TcCLB.509753.100020	1908	1821	1875	55	2724	NS	3.17601e-07	0.000187686	4.6003e-05	NS	NS	0.000187686	3.17601e-07	V	NA	NA	6
TcCLB.510451.10	TcCLB.510769.170	TcCLB.509257.10	462	447	600	154	2418	NS	3.03201e-06	NS	3.47022e-06	0.000189538	NS	0.000189538	3.03201e-06	NA	NA	II	5
TcCLB.510155.220	TcCLB.510483.360	TcCLB.505365.60	2246	2196	2602	407	3150	NS	1.09488e-08	2.96206e-06	0.000192706	3.83431e-10	NS	0.000192706	3.83431e-10	NA	VII	VIII	4
TcCLB.504229.50	TcCLB.507549.40	TcCLB.402753.20001	1488	1136	1360	225	2118	6.88692e-06	3.71623e-15	5.8278e-15	2.88226e-10	0.00014663	0.000194668	0.000194668	3.71623e-15	NA	NA	NA	3
TcCLB.510419.20	TcCLB.508293.60	TcCLB.511183.400	165	141	307	167	2823	NS	2.32314e-05	3.03696e-05	1.80975e-06	0.000195178	NS	0.000195178	1.80975e-06	VI	VI	VI	11
TcCLB.508433.200	TcCLB.506939.200	TcCLB.506067.300	602	596	774	179	2808	3.2631e-17	2.63004e-17	7.91058e-17	0.000196576	6.87116e-10	3.20273e-11	0.000196576	2.63004e-17	NA	NA	V	4
TcCLB.511149.180	TcCLB.511259.230	TcCLB.508761.110	2041	1994	2089	96	2847	NS	0.000199372	1.25548e-07	0.000198247	6.71471e-05	NS	0.000199372	1.25548e-07	VI	NA	VI	5
TcCLB.506131.1000120	TcCLB.506813.190	TcCLB.510487.100070	655	649	834	186	2758	1.00541e-06	5.63552e-17	5.25624e-14	0.000201069	1.23004e-07	2.14242e-06	0.000201069	5.63552e-17	NA	VI	NA	3
TcCLB.508521.100	TcCLB.508677.100040	TcCLB.508627.40	247	247	451	205	3351	NS	NS	1.7758e-05	0.000201824	9.99832e-06	2.33791e-07	0.000201824	2.33791e-07	VIII	NA	VIII	12
TcCLB.506331.130	TcCLB.510279.320	TcCLB.503759.10	1553	1427	2247	821	2247	NS	6.45946e-12	NS	0.000201879	2.20322e-09	NS	0.000201879	6.45946e-12	II	V	II	10
TcCLB.511643.110	TcCLB.509897.200	TcCLB.511643.70	1163	1154	1402	249	2811	NS	3.33556e-06	6.62647e-06	1.50647e-06	0.000201909	NS	0.000201909	1.50647e-06	V	V	VI	4
TcCLB.508521.100	TcCLB.508627.40	TcCLB.508677.100040	2730	2652	2793	142	3351	NS	7.38028e-06	NS	0.000162874	0.000204301	NS	0.000204301	7.38028e-06	VIII	VIII	NA	12
TcCLB.511173.130	TcCLB.511173.370	TcCLB.506309.130	650	641	841	201	2805	NS	1.00084e-09	1.80742e-06	1.76955e-08	1.57758e-05	0.00020504	0.00020504	1.00084e-09	V	VI	NA	5
TcCLB.510483.210	TcCLB.511149.180	TcCLB.508147.100070	1920	1873	1957	85	2532	NS	1.52013e-09	0.000113956	0.000205072	8.15217e-05	NS	0.000205072	1.52013e-09	NA	VI	NA	2
TcCLB.510307.1000210	TcCLB.422843.10	TcCLB.507611.230	836	719	859	141	2050	NS	0.00020654	1.09283e-06	5.18626e-06	8.33262e-06	NS	0.00020654	1.09283e-06	NA	NA	NA	6
TcCLB.507879.10	TcCLB.505407.20001	TcCLB.506021.20	2259	2115	2327	213	2382	0.000207822	1.03651e-10	1.76448e-07	2.29783e-15	1.60623e-07	NS	0.000207822	2.29783e-15	II	NA	II	3
TcCLB.508433.40	TcCLB.506245.190	TcCLB.506667.90	2022	1967	2180	214	2535	NS	0.000210606	2.06353e-07	8.70121e-09	2.93566e-08	NS	0.000210606	8.70121e-09	V	V	V	5
TcCLB.511183.190	TcCLB.406683.20001	TcCLB.511185.80	1634	1619	1769	151	2565	NS	4.87837e-05	9.9119e-09	1.09944e-05	6.52092e-06	0.000213292	0.000213292	9.9119e-09	V	NA	V	4
TcCLB.507523.70	TcCLB.503533.30	TcCLB.509867.70	1250	1181	1391	211	2625	NS	0.000213884	3.11662e-05	1.56976e-05	1.39194e-06	NS	0.000213884	1.39194e-06	V	V	VI	5
TcCLB.511767.100010	TcCLB.506537.1000100	TcCLB.511767.100060	2126	750	819	70	882	NS	1.20314e-07	1.09457e-09	0.000215928	8.40165e-05	4.50149e-09	0.000215928	1.09457e-09	NA	NA	NA	4
TcCLB.511767.100010	TcCLB.506537.1000100	TcCLB.511767.100060	2126	750	819	70	882	NS	1.20314e-07	1.09457e-09	0.000215928	8.40165e-05	4.50149e-09	0.000215928	1.09457e-09	NA	NA	NA	4
TcCLB.485675.20001	TcCLB.406227.20001	TcCLB.507633.80	953	640	1088	449	1924	9.09452e-21	5.7809e-52	1.21497e-31	6.47252e-26	3.74584e-17	0.0002162	0.0002162	5.7809e-52	NA	NA	V	1
TcCLB.511259.1000170	TcCLB.511255.270	TcCLB.511259.50	1845	1781	1915	135	2771	NS	0.000184378	8.38747e-07	1.3689e-08	0.000219513	NS	0.000219513	1.3689e-08	NA	NA	NA	7
TcCLB.504065.100050	TcCLB.510093.20	TcCLB.505201.50	977	955	2701	1747	3128	0.000220766	NS	6.00336e-07	1.31558e-15	3.99948e-19	3.47179e-21	0.000220766	3.47179e-21	NA	VIII	NA	3
TcCLB.511921.150	TcCLB.506813.80	TcCLB.509251.20	739	664	1023	360	2775	NS	1.81783e-05	NS	5.68757e-05	0.000221731	NS	0.000221731	1.81783e-05	V	V	V	2
TcCLB.508935.10	TcCLB.413409.20001	TcCLB.428475.20001	1548	1548	1681	134	2733	NS	2.00706e-05	2.61962e-07	4.82348e-05	5.09086e-05	0.000222304	0.000222304	2.61962e-07	IV	NA	NA	1
TcCLB.448675.20001	TcCLB.509753.270	TcCLB.509753.100020	1095	798	860	63	912	NS	6.64287e-06	5.11909e-07	0.000225261	0.000114155	NS	0.000225261	5.11909e-07	NA	NA	NA	1
TcCLB.510197.130	TcCLB.510275.1000110	TcCLB.510419.20	1931	1864	2053	190	2871	0.0002048	NS	8.23687e-05	0.000225794	1.311e-05	NS	0.000225794	1.311e-05	VI	NA	VI	7
TcCLB.511255.350	TcCLB.510363.250	TcCLB.508221.750	2229	2109	2431	323	2640	NS	1.37461e-07	1.45383e-07	2.3454e-07	0.000226791	NS	0.000226791	1.37461e-07	V	V	V	4
TcCLB.506245.250	TcCLB.508157.50	TcCLB.457977.20001	1918	1903	2142	240	2895	5.78755e-05	NS	0.00022909	NS	NS	0.00022723	0.00022909	5.78755e-05	V	NA	NA	3
TcCLB.503705.19	TcCLB.504689.30	TcCLB.510729.280	48	48	197	150	1015	NS	3.8555e-06	5.02945e-05	7.24378e-09	0.000234066	NS	0.000234066	7.24378e-09	NA	NA	III	2
TcCLB.469059.20001	TcCLB.453767.20	TcCLB.463901.20001	1660	625	657	33	985	NS	1.28071e-08	1.43949e-05	1.08924e-05	4.34276e-05	0.000234693	0.000234693	1.28071e-08	NA	NA	NA	1
TcCLB.508143.90	TcCLB.505949.100	TcCLB.504787.40	2204	2155	2750	596	2907	9.54965e-09	8.08389e-15	2.99018e-18	2.41048e-13	3.40848e-09	0.000237529	0.000237529	2.99018e-18	NA	NA	V	4
TcCLB.507949.190	TcCLB.508739.11	TcCLB.511759.100020	27	27	148	122	2217	NS	1.80493e-07	7.51579e-16	0.00023996	4.02158e-05	NS	0.00023996	7.51579e-16	NA	NA	NA	1
TcCLB.510491.60	TcCLB.508677.30	TcCLB.506183.90	979	865	1475	611	2658	NS	0.000240856	1.51007e-05	6.16882e-07	6.35272e-05	NS	0.000240856	6.16882e-07	IV	NA	NA	2
TcCLB.510377.330	TcCLB.510557.10	TcCLB.508999.120	1877	1832	1935	104	2427	NS	1.60734e-12	0.000243612	1.51099e-11	7.81571e-06	NS	0.000243612	1.60734e-12	V	NA	NA	5
TcCLB.511487.90	TcCLB.507071.10	TcCLB.503973.340	1431	1316	1404	89	2340	NS	1.33296e-05	0.000181061	0.000243683	NS	NS	0.000243683	1.33296e-05	V	V	NA	8
TcCLB.511391.100060	TcCLB.504581.20001	TcCLB.504265.20001	217	202	255	54	2378	NS	3.50951e-10	2.11298e-09	0.000244073	5.00021e-07	NS	0.000244073	3.50951e-10	NA	NA	NA	1
TcCLB.511063.1000100	TcCLB.508163.210	TcCLB.508437.20	1414	1370	1621	252	2729	NS	NS	0.000244311	3.03646e-07	2.9545e-06	NS	0.000244311	3.03646e-07	NA	NA	NA	3
TcCLB.509897.140	TcCLB.508977.100010	TcCLB.507059.50	2104	2070	2310	241	2610	NS	0.000246456	NS	NS	0.000100434	0.000196681	0.000246456	0.000100434	V	NA	V	4
TcCLB.505975.20	TcCLB.432987.20001	TcCLB.506443.100	1776	1773	1925	153	4341	NS	2.35948e-07	NS	5.4794e-06	0.000246599	NS	0.000246599	2.35948e-07	IV	NA	IV	3
TcCLB.511185.80	TcCLB.511183.400	TcCLB.406683.20001	1	1	931	931	2556	0.000249966	2.35274e-10	1.05296e-10	4.51156e-13	1.19106e-09	2.69019e-05	0.000249966	4.51156e-13	V	VI	NA	4
TcCLB.439289.20001	TcCLB.504229.50	TcCLB.454391.10	881	153	218	66	1077	NS	0.000251179	NS	2.07775e-06	7.13421e-06	NS	0.000251179	2.07775e-06	NA	NA	NA	1
TcCLB.505347.20001	TcCLB.509663.47	TcCLB.511595.100010	1122	939	1696	758	1696	NS	3.95535e-05	0.000251485	5.87844e-07	1.6824e-05	NS	0.000251485	5.87844e-07	NA	NA	NA	1
TcCLB.511675.10	TcCLB.427533.20001	TcCLB.510503.50	888	838	1122	285	2415	NS	NS	1.20284e-06	0.000252607	1.47742e-05	NS	0.000252607	1.20284e-06	NA	NA	V	5
TcCLB.509251.80	TcCLB.511919.20	TcCLB.511917.10	170	170	639	470	2607	2.93074e-06	6.66841e-19	5.86544e-22	4.61388e-12	1.87673e-07	0.000252939	0.000252939	5.86544e-22	V	V	NA	4
TcCLB.509785.90	TcCLB.454391.10	TcCLB.509163.100030	593	588	736	149	2205	NS	NS	NS	7.77146e-08	3.13528e-06	0.000253991	0.000253991	7.77146e-08	NA	NA	NA	10
TcCLB.504945.20001	TcCLB.511311.20	TcCLB.511311.7	540	537	620	84	2487	NS	0.000255459	1.79412e-05	3.0708e-06	1.89657e-06	NS	0.000255459	1.89657e-06	NA	II	NA	2
TcCLB.510483.60	TcCLB.470561.20001	TcCLB.510279.230	978	897	1701	805	2772	2.9075e-07	NS	1.01021e-09	6.46386e-10	1.05199e-10	0.000255611	0.000255611	1.05199e-10	V	NA	VI	5
TcCLB.433555.20001	TcCLB.505997.80	TcCLB.510881.9	1136	659	703	45	753	NS	7.62597e-05	0.000154996	NS	NS	0.000256212	0.000256212	7.62597e-05	NA	VIII	NA	1
TcCLB.506067.1000230	TcCLB.511921.150	TcCLB.511921.100	504	498	839	342	2624	NS	1.14784e-06	NS	0.000256719	1.04168e-05	NS	0.000256719	1.14784e-06	NA	V	NA	2
TcCLB.508977.100010	TcCLB.509897.200	TcCLB.508977.40	277	271	435	165	2584	NS	0.000257149	1.25999e-05	0.000147788	4.86753e-05	3.31809e-06	0.000257149	3.31809e-06	NA	V	V	1
TcCLB.511255.490	TcCLB.506667.90	TcCLB.504081.80	1787	1740	1951	212	2586	1.15414e-06	2.16699e-11	3.30306e-10	3.20177e-06	0.000260636	NS	0.000260636	2.16699e-11	NA	V	V	5
TcCLB.510627.30	TcCLB.508165.200	TcCLB.510359.530	607	589	1079	491	2430	0.000263492	5.16845e-05	2.69268e-06	1.03146e-06	1.43164e-07	1.57716e-05	0.000263492	1.43164e-07	NA	NA	V	10
TcCLB.509897.20	TcCLB.510503.50	TcCLB.509897.70	99	99	397	299	2628	NS	0.000147704	NS	4.14566e-06	0.000265271	NS	0.000265271	4.14566e-06	V	V	V	4
TcCLB.442103.20001	TcCLB.432629.10	TcCLB.508163.250	601	60	384	325	1626	1.77725e-05	3.20735e-07	4.68665e-09	1.21753e-09	6.70118e-08	0.000266352	0.000266352	1.21753e-09	NA	NA	VI	5
TcCLB.506939.120	TcCLB.507071.80	TcCLB.506939.200	2491	2437	2695	259	2892	0.000269142	0.00011642	5.71422e-06	1.73729e-07	0.000173235	NS	0.000269142	1.73729e-07	V	VI	NA	4
TcCLB.506129.30	TcCLB.508563.20	TcCLB.509905.1000200	1301	1219	1384	166	2187	NS	1.38761e-07	8.72427e-09	0.000274132	2.349e-05	NS	0.000274132	8.72427e-09	II	II	NA	6
TcCLB.510021.180	TcCLB.505025.150	TcCLB.506499.170	1258	1232	1718	487	2517	0.000211861	NS	0.000274151	1.69191e-05	2.46697e-07	1.06683e-07	0.000274151	1.06683e-07	V	NA	V	1
TcCLB.508871.170	TcCLB.505655.10	TcCLB.510271.30	311	311	796	486	2673	6.55638e-10	1.04218e-16	2.74393e-17	4.56634e-07	4.60678e-13	0.000276868	0.000276868	2.74393e-17	V	NA	NA	1
TcCLB.510487.100070	TcCLB.508305.9	TcCLB.404925.20001	515	509	698	190	2784	NS	3.60058e-07	0.00017621	0.000280984	9.56298e-08	NS	0.000280984	9.56298e-08	NA	NA	NA	5
TcCLB.511911.10	TcCLB.506615.120	TcCLB.509631.120	504	502	793	292	2211	NS	1.46322e-05	0.000281096	2.80545e-08	3.59202e-06	NS	0.000281096	2.80545e-08	II	NA	NA	6
TcCLB.511487.90	TcCLB.507071.10	TcCLB.503973.340	1832	1696	1818	123	2340	NS	0.000283312	4.10452e-07	2.11336e-06	2.49561e-05	NS	0.000283312	4.10452e-07	V	V	NA	8
TcCLB.507747.130	TcCLB.510279.160	TcCLB.403869.20001	1611	1506	1808	303	2829	0.000283607	7.35585e-06	2.62681e-10	4.53224e-07	2.08392e-09	6.69473e-05	0.000283607	2.62681e-10	NA	NA	NA	9
TcCLB.509753.270	TcCLB.509755.50	TcCLB.509753.100020	1206	1154	1818	665	2721	3.47118e-07	4.68385e-06	0.00028443	1.77396e-09	2.90228e-09	3.97438e-12	0.00028443	3.97438e-12	NA	V	NA	9
TcCLB.452163.20001	TcCLB.508161.50	TcCLB.507687.10	1611	880	1060	181	1060	NS	7.70914e-06	NS	4.56694e-08	0.000291314	NS	0.000291314	4.56694e-08	NA	NA	NA	2
TcCLB.458877.20001	TcCLB.506021.20	TcCLB.402163.20001	153	152	232	81	750	3.08788e-08	1.12601e-11	6.92487e-09	0.000295486	1.26489e-07	1.49146e-10	0.000295486	1.12601e-11	NA	II	NA	3
TcCLB.507881.90	TcCLB.506843.1000120	TcCLB.458369.10	1572	1555	1695	141	2193	NS	6.2012e-07	5.42796e-07	0.000237051	0.000300933	NS	0.000300933	5.42796e-07	NA	NA	NA	2
TcCLB.511185.80	TcCLB.504201.30	TcCLB.511183.60	122	122	904	783	2556	9.00709e-14	7.99181e-07	4.48301e-08	7.14372e-08	0.000225594	0.000302644	0.000302644	9.00709e-14	V	V	V	4
TcCLB.510853.40	TcCLB.511671.20	TcCLB.510491.60	709	709	1051	343	2847	NS	0.000305422	3.04721e-05	1.36891e-05	0.00011778	NS	0.000305422	1.36891e-05	IV	NA	IV	2
TcCLB.414019.20001	TcCLB.509753.100020	TcCLB.509755.50	1164	969	1042	74	1959	NS	2.44452e-07	0.000306874	1.92692e-05	0.000269818	NS	0.000306874	2.44452e-07	NA	NA	V	3
TcCLB.510543.70	TcCLB.511885.20	TcCLB.461801.20001	2101	799	1688	890	2178	NS	NS	0.000308073	8.81872e-13	5.58303e-10	NS	0.000308073	8.81872e-13	II	II	NA	2
TcCLB.451951.20001	TcCLB.507237.10	TcCLB.451127.20001	2138	1247	1362	116	1374	NS	2.21202e-06	0.000308267	1.51366e-11	NS	NS	0.000308267	1.51366e-11	NA	V	NA	4
TcCLB.506613.40	TcCLB.511063.140	TcCLB.508437.20	858	846	1423	578	2868	0.00031041	1.24219e-10	1.14687e-08	2.71797e-11	2.94382e-10	NS	0.00031041	2.71797e-11	V	NA	NA	3
TcCLB.506335.100020	TcCLB.508753.20	TcCLB.506613.40	2392	2336	2551	216	2731	0.000313866	6.82453e-07	2.89754e-06	8.7586e-07	1.21244e-08	NS	0.000313866	1.21244e-08	NA	V	V	5
TcCLB.510197.100030	TcCLB.511063.40	TcCLB.511063.1000100	1595	1555	1662	108	2509	NS	NS	0.000303629	0.000316731	7.83925e-05	NS	0.000316731	7.83925e-05	NA	V	NA	7
TcCLB.508677.100040	TcCLB.510401.50	TcCLB.508521.20	1953	1922	1949	28	3126	NS	8.68833e-08	NS	0.000317862	0.000149086	NS	0.000317862	8.68833e-08	NA	NA	VIII	7
TcCLB.511767.100060	TcCLB.443923.20001	TcCLB.454403.10	658	648	951	304	2225	NS	0.000318544	NS	3.61088e-08	9.21019e-05	NS	0.000318544	3.61088e-08	NA	NA	NA	6
TcCLB.506129.30	TcCLB.504343.10	TcCLB.511117.30	1144	1126	1332	207	2187	0.000321099	2.53703e-05	6.8529e-07	4.67476e-07	1.31645e-07	9.95657e-07	0.000321099	1.31645e-07	II	II	II	6
TcCLB.510371.90	TcCLB.508109.60	TcCLB.511255.270	1643	1592	1649	58	2457	NS	3.35149e-07	3.62965e-05	8.50248e-05	0.000321226	NS	0.000321226	3.35149e-07	V	V	NA	1
TcCLB.507777.41	TcCLB.433011.20001	TcCLB.507245.100020	150	91	136	46	852	NS	0.000321502	3.00947e-06	1.24055e-05	0.000105491	2.97849e-09	0.000321502	2.97849e-09	NA	NA	NA	1
TcCLB.509217.40	TcCLB.504115.60	TcCLB.510497.40	1607	1568	2003	436	2715	8.22431e-05	NS	1.26172e-05	2.07139e-06	0.000321938	NS	0.000321938	2.07139e-06	V	V	V	8
TcCLB.508221.650	TcCLB.510205.40	TcCLB.510363.310	1	1	1635	1635	2973	NS	NS	5.08926e-07	1.36129e-06	6.22389e-12	0.000321971	0.000321971	6.22389e-12	V	V	NA	1
TcCLB.506335.100020	TcCLB.506335.1000130	TcCLB.510279.320	941	910	1195	286	2731	1.80686e-13	6.83345e-25	1.13723e-19	3.38071e-12	5.52027e-12	0.000322045	0.000322045	6.83345e-25	NA	NA	V	5
TcCLB.510237.80	TcCLB.509753.270	TcCLB.506139.170	2686	2644	2758	115	2712	NS	9.06626e-05	0.000252329	NS	0.000322151	NS	0.000322151	9.06626e-05	V	NA	NA	3
TcCLB.511871.150	TcCLB.509085.50	TcCLB.511843.70	2231	2181	2437	257	2535	NS	6.51765e-05	NS	2.65882e-09	0.000322434	NS	0.000322434	2.65882e-09	NA	NA	V	7
TcCLB.509735.100	TcCLB.503957.10	TcCLB.509785.90	1515	1507	1712	206	2205	0.000327089	1.69048e-06	0.000136574	3.98116e-07	7.28045e-08	1.46453e-05	0.000327089	7.28045e-08	NA	NA	NA	2
TcCLB.506613.1000150	TcCLB.510551.20	TcCLB.511063.1000100	621	499	664	166	2044	NS	NS	0.000327686	4.99641e-06	1.3401e-05	NS	0.000327686	4.99641e-06	NA	NA	NA	2
TcCLB.508479.100050	TcCLB.506209.100050	TcCLB.509785.90	987	820	930	111	1949	NS	NS	NS	0.000150466	0.000152363	0.000330531	0.000330531	0.000150466	NA	NA	NA	6
TcCLB.508521.100	TcCLB.508677.100040	TcCLB.506331.50	890	887	1402	516	3351	NS	0.000338832	1.78472e-05	NS	0.000170781	NS	0.000338832	1.78472e-05	VIII	NA	NA	12
TcCLB.504007.20	TcCLB.504261.20	TcCLB.506067.1000230	712	700	1633	934	2625	NS	NS	0.000339495	1.2237e-05	1.93099e-06	NS	0.000339495	1.93099e-06	V	VI	NA	8
TcCLB.511259.1000170	TcCLB.508493.100060	TcCLB.509525.20	1088	1046	1312	267	2771	NS	NS	1.55738e-05	1.11484e-05	0.000340212	NS	0.000340212	1.11484e-05	NA	NA	NA	7
TcCLB.510715.150	TcCLB.506813.190	TcCLB.504007.20	2057	1996	2826	831	2826	NS	NS	2.61207e-05	0.000341237	2.95697e-05	0.000273245	0.000341237	2.61207e-05	VI	VI	V	3
TcCLB.506737.90	TcCLB.506741.100	TcCLB.460111.10	586	586	753	168	2682	NS	2.62431e-05	0.000342367	1.75054e-07	0.000213398	NS	0.000342367	1.75054e-07	V	V	NA	2
TcCLB.503845.60	TcCLB.506595.120	TcCLB.510411.10	824	814	952	139	2247	NS	NS	NS	1.52863e-11	3.66535e-09	0.000342417	0.000342417	1.52863e-11	NA	NA	II	3
TcCLB.509097.20	TcCLB.511603.90	TcCLB.510377.500	1089	1050	1365	316	2340	2.06018e-06	0.000346687	4.13369e-10	1.90108e-11	2.59955e-12	NS	0.000346687	2.59955e-12	V	V	NA	8
TcCLB.435723.20001	TcCLB.424045.20001	TcCLB.508325.20001	1011	533	734	202	1496	NS	4.43029e-05	1.10437e-09	0.00035481	0.000105842	0.000255102	0.00035481	1.10437e-09	NA	NA	NA	1
TcCLB.458877.20001	TcCLB.506021.20	TcCLB.402163.20001	336	285	343	59	750	NS	1.36563e-06	3.65415e-07	4.89238e-05	1.53052e-05	0.000359056	0.000359056	3.65415e-07	NA	II	NA	3
TcCLB.506139.170	TcCLB.511603.90	TcCLB.509753.100020	231	231	367	137	2703	1.91153e-06	7.9694e-11	1.30678e-08	0.000359239	8.55766e-05	1.44594e-06	0.000359239	7.9694e-11	NA	V	NA	4
TcCLB.422467.20001	TcCLB.457977.20001	TcCLB.403739.20001	2535	913	969	57	969	NS	2.40495e-06	3.22865e-05	0.000360791	4.21907e-05	NS	0.000360791	2.40495e-06	NA	NA	NA	3
TcCLB.511255.10	TcCLB.510363.310	TcCLB.508221.1050	1897	1849	2640	792	2640	1.17282e-09	9.26633e-13	2.73652e-13	4.16157e-13	0.000362273	NS	0.000362273	2.73652e-13	V	NA	NA	3
TcCLB.504769.100	TcCLB.506471.120	TcCLB.506595.100040	293	95	1179	1085	2298	0.000365065	NS	NS	0.00033947	3.78626e-09	6.2674e-05	0.000365065	3.78626e-09	II	II	NA	4
TcCLB.448627.20001	TcCLB.504429.50	TcCLB.506253.39	158	158	233	76	1260	NS	0.000365073	0.000202271	5.92598e-05	0.000304193	NS	0.000365073	5.92598e-05	NA	NA	NA	1
TcCLB.511173.370	TcCLB.511173.1000190	TcCLB.506741.100	1647	1587	1672	86	2823	NS	5.10416e-06	3.10685e-07	0.000119559	0.000365948	NS	0.000365948	3.10685e-07	VI	NA	V	9
TcCLB.509699.40	TcCLB.511255.1000110	TcCLB.506285.100030	2220	2127	2431	305	2715	1.00254e-07	6.2128e-11	1.69336e-11	0.000366197	0.000194331	2.28006e-05	0.000366197	1.69336e-11	V	NA	NA	5
TcCLB.511487.20001	TcCLB.508515.150	TcCLB.507981.51	703	700	774	75	1299	NS	NS	0.000141016	0.000367197	0.00010536	0.000366656	0.000367197	0.00010536	NA	VIII	NA	1
TcCLB.509899.100	TcCLB.508977.80	TcCLB.509897.20	1876	1849	1984	136	2640	NS	2.91101e-06	5.38699e-08	1.95344e-07	1.20113e-07	0.000369294	0.000369294	5.38699e-08	V	V	V	4
TcCLB.451015.20001	TcCLB.507163.70	TcCLB.511077.100040	559	538	913	376	1036	0.00037027	0.000122328	1.04575e-06	8.97326e-12	5.18264e-10	1.78708e-07	0.00037027	8.97326e-12	NA	V	NA	1
TcCLB.509437.160	TcCLB.508677.30	TcCLB.509387.19	703	703	1132	430	2769	NS	0.000370294	0.000265095	3.49714e-06	7.77687e-07	9.62893e-06	0.000370294	7.77687e-07	IV	NA	NA	1
TcCLB.410269.20001	TcCLB.506757.90	TcCLB.402163.20001	776	557	613	57	1137	NS	1.07965e-05	0.000308339	8.91505e-06	5.20952e-05	0.000370857	0.000370857	8.91505e-06	NA	II	NA	1
TcCLB.506909.160	TcCLB.506409.170	TcCLB.506279.10	2387	2327	2396	70	2805	NS	3.36943e-07	3.04575e-06	4.1359e-05	0.000371533	NS	0.000371533	3.36943e-07	V	VI	VI	7
TcCLB.509251.20	TcCLB.511921.50	TcCLB.509897.70	413	403	440	38	2625	NS	4.69888e-06	NS	4.11171e-05	0.000375215	NS	0.000375215	4.69888e-06	V	VI	V	5
TcCLB.509655.10	TcCLB.510197.130	TcCLB.511063.1000100	817	727	975	249	1911	NS	0.000379784	3.44999e-05	0.000258185	0.000239157	NS	0.000379784	3.44999e-05	NA	VI	NA	3
TcCLB.509251.20	TcCLB.511921.50	TcCLB.509897.70	1234	1212	1604	393	2625	NS	0.000228839	0.000381475	0.000265189	4.46056e-05	NS	0.000381475	4.46056e-05	V	VI	V	5
TcCLB.511885.20	TcCLB.511391.100060	TcCLB.511873.30	1744	1728	2413	686	2331	5.81051e-10	4.63956e-11	2.38513e-10	0.000384276	2.26201e-10	NS	0.000384276	4.63956e-11	II	NA	NA	3
TcCLB.442467.20001	TcCLB.506967.1000150	TcCLB.439973.20001	522	0	216	217	879	NS	5.41445e-23	0.000387184	2.69931e-14	9.13742e-09	NS	0.000387184	5.41445e-23	NA	NA	NA	1
TcCLB.506667.160	TcCLB.510137.10	TcCLB.506667.50	1193	1131	1315	185	2436	NS	4.39784e-05	4.56134e-06	0.000178151	0.000387828	NS	0.000387828	4.56134e-06	V	NA	NA	12
TcCLB.509251.80	TcCLB.511399.24	TcCLB.509897.1000160	2427	2388	2682	295	2607	NS	1.00818e-05	0.000317516	3.30251e-06	0.000394285	NS	0.000394285	3.30251e-06	V	NA	NA	4
TcCLB.506245.100060	TcCLB.510693.120	TcCLB.511077.100040	1166	1088	1356	269	2838	NS	NS	2.13946e-05	0.000395758	5.64476e-05	NS	0.000395758	2.13946e-05	NA	NA	NA	6
TcCLB.507167.1000140	TcCLB.509539.10	TcCLB.507869.20	819	729	2127	1399	2847	NS	NS	0.000399502	6.3106e-09	2.0884e-12	NS	0.000399502	2.0884e-12	NA	NA	NA	2
TcCLB.509217.40	TcCLB.511839.40	TcCLB.508109.60	972	744	1326	583	2715	5.91308e-06	NS	0.000402839	4.59547e-10	1.68389e-09	NS	0.000402839	4.59547e-10	V	V	V	8
TcCLB.506667.160	TcCLB.508149.60	TcCLB.503601.10	955	910	1303	394	2436	0.000411252	3.01642e-05	8.85288e-07	1.12046e-05	4.83043e-06	NS	0.000411252	8.85288e-07	V	NA	V	12
TcCLB.508171.10	TcCLB.450963.20001	TcCLB.510643.40	1219	1219	1456	238	3129	7.90195e-06	0.000412171	1.45479e-13	7.88102e-07	3.76138e-11	4.49598e-08	0.000412171	1.45479e-13	VIII	NA	VIII	1
TcCLB.511757.70	TcCLB.511757.100	TcCLB.511311.20	1	1	173	173	2169	NS	0.000242126	3.24395e-06	3.34215e-05	0.000414944	NS	0.000414944	3.24395e-06	II	NA	II	3
TcCLB.511401.120	TcCLB.509897.140	TcCLB.508977.100010	1915	1885	1999	115	2775	NS	1.01488e-05	1.33512e-05	3.95196e-06	0.000415008	NS	0.000415008	3.95196e-06	V	V	NA	2
TcCLB.505833.20001	TcCLB.503769.20	TcCLB.506083.20	901	901	2224	1324	3570	0.000416824	6.26445e-25	2.7221e-25	3.49849e-24	1.7808e-16	NS	0.000416824	2.7221e-25	NA	NA	NA	2
TcCLB.510047.80	TcCLB.508125.80	TcCLB.504155.280	2182	2116	2344	229	2679	NS	0.000177018	0.000203168	3.91087e-06	0.000422062	NS	0.000422062	3.91087e-06	V	NA	NA	9
TcCLB.508007.10	TcCLB.405991.20001	TcCLB.506537.80	1820	362	818	457	984	NS	0.000422643	8.13054e-05	0.000181146	3.59239e-05	4.41546e-08	0.000422643	4.41546e-08	NA	NA	II	1
TcCLB.510361.10	TcCLB.503601.10	TcCLB.508221.750	287	275	317	43	2610	NS	4.73466e-08	9.84487e-06	0.000213332	2.18438e-06	0.000423343	0.000423343	4.73466e-08	V	V	V	3
TcCLB.511173.440	TcCLB.507411.10	TcCLB.511173.470	671	647	761	115	2307	NS	1.07727e-09	0.000185488	1.53032e-06	0.000424895	NS	0.000424895	1.07727e-09	V	V	V	5
TcCLB.506813.80	TcCLB.511077.100040	TcCLB.507069.160	996	981	1812	832	2667	2.6964e-05	NS	0.000447453	6.82395e-13	4.01197e-14	6.43568e-09	0.000447453	4.01197e-14	V	NA	V	5
TcCLB.504333.20	TcCLB.505365.60	TcCLB.427125.20001	1	0	202	203	2700	NS	0.000456915	0.000215414	1.03989e-05	5.7157e-05	NS	0.000456915	1.03989e-05	NA	VIII	NA	1
TcCLB.507071.390	TcCLB.508433.200	TcCLB.507069.40	1146	1122	1350	229	2856	NS	NS	NS	0.000461549	6.2295e-05	0.000217177	0.000461549	6.2295e-05	V	NA	VI	7
TcCLB.506139.100060	TcCLB.414019.20001	TcCLB.507059.20	259	259	325	67	2491	NS	6.18957e-06	0.000464434	5.9722e-05	NS	NS	0.000464434	6.18957e-06	NA	NA	V	4
TcCLB.509613.20	TcCLB.476121.20001	TcCLB.412437.20001	530	526	650	125	2007	0.000465821	2.10145e-10	1.89749e-09	8.43243e-08	6.57581e-09	6.06208e-08	0.000465821	2.10145e-10	NA	NA	NA	4
TcCLB.431759.20001	TcCLB.506353.20001	TcCLB.462925.20001	1	0	69	70	621	NS	1.00738e-06	1.40646e-07	0.000468094	0.000195731	NS	0.000468094	1.40646e-07	NA	NA	NA	1
TcCLB.509287.170	TcCLB.468217.30	TcCLB.427533.20001	2090	2069	2434	366	2457	NS	2.22333e-05	0.000348799	0.000470072	0.000255625	2.29572e-12	0.000470072	2.29572e-12	NA	NA	NA	6
TcCLB.510419.20	TcCLB.511183.400	TcCLB.506613.40	1528	1476	1531	56	2823	NS	3.95542e-07	4.35826e-06	4.16631e-05	0.000472238	NS	0.000472238	3.95542e-07	VI	VI	V	11
TcCLB.462823.20001	TcCLB.504265.20001	TcCLB.511831.10	74	74	151	78	1167	NS	1.42679e-07	3.06779e-07	0.000324456	0.000472248	NS	0.000472248	1.42679e-07	NA	NA	NA	2
TcCLB.507445.30	TcCLB.506741.100	TcCLB.509345.20	22	22	275	254	999	NS	0.000126644	4.60284e-07	2.9576e-08	0.000474691	NS	0.000474691	2.9576e-08	NA	V	NA	2
TcCLB.508977.40	TcCLB.507091.1000160	TcCLB.509897.140	1994	1953	2726	774	2775	NS	2.10477e-05	0.000207603	0.000476605	5.40318e-06	1.01165e-07	0.000476605	1.01165e-07	V	NA	V	2
TcCLB.511471.100020	TcCLB.507611.70	TcCLB.420369.20	1131	1122	1220	99	2191	NS	0.000248	NS	1.24088e-05	0.000481575	NS	0.000481575	1.24088e-05	NA	NA	NA	3
TcCLB.506459.30	TcCLB.510853.30	TcCLB.398009.100020	1298	1287	1740	454	2160	0.000488714	0.000258195	6.97503e-05	3.59516e-08	1.24574e-07	0.000206772	0.000488714	3.59516e-08	NA	NA	NA	3
TcCLB.508977.120	TcCLB.509897.1000160	TcCLB.507091.1000100	2309	2263	2728	466	2772	0.000490975	2.7911e-07	6.6145e-10	1.88562e-08	6.01741e-06	NS	0.000490975	6.6145e-10	V	NA	NA	5
TcCLB.503533.30	TcCLB.506939.120	TcCLB.506131.1000120	1601	1496	1654	159	2757	NS	NS	0.000491655	0.000465063	1.15791e-06	NS	0.000491655	1.15791e-06	V	V	NA	4
TcCLB.511255.700	TcCLB.510363.250	TcCLB.506667.90	1881	1841	2186	346	2505	NS	5.45989e-05	NS	0.000492956	0.000411371	1.61075e-09	0.000492956	1.61075e-09	V	V	V	4
TcCLB.418917.20001	TcCLB.508437.20	TcCLB.511063.1000100	723	678	727	50	1056	NS	5.07067e-05	0.000493547	4.28285e-05	5.04476e-06	0.000431301	0.000493547	5.04476e-06	NA	NA	NA	3
TcCLB.507869.20	TcCLB.507549.20	TcCLB.507759.10	2211	2204	2671	468	2922	0.000494398	7.61414e-05	2.98829e-06	3.42456e-08	1.15754e-06	NS	0.000494398	3.42456e-08	NA	NA	VIII	6
TcCLB.406115.20001	TcCLB.510275.350	TcCLB.503717.120	1511	962	989	28	1620	NS	0.000494568	NS	1.8175e-06	4.6841e-05	2.47253e-06	0.000494568	1.8175e-06	NA	V	V	2
TcCLB.511675.10	TcCLB.427533.20001	TcCLB.510503.50	693	645	687	43	2415	NS	0.00049574	NS	6.73916e-05	2.60758e-05	NS	0.00049574	2.60758e-05	NA	NA	V	5
TcCLB.511835.10	TcCLB.506717.80	TcCLB.510907.10	152	152	1296	1145	3054	NS	2.30289e-05	NS	0.000500751	0.000195931	NS	0.000500751	2.30289e-05	VIII	VIII	VIII	7
TcCLB.442957.20001	TcCLB.508871.10	TcCLB.511259.50	1151	149	765	617	837	NS	NS	0.000503478	1.39096e-07	6.45048e-06	6.27741e-09	0.000503478	6.27741e-09	NA	V	NA	1
TcCLB.511911.10	TcCLB.506615.120	TcCLB.509631.120	1742	1737	2010	274	2211	NS	NS	0.000503962	8.5332e-07	1.75297e-06	NS	0.000503962	8.5332e-07	II	NA	NA	6
TcCLB.508121.150	TcCLB.470561.20001	TcCLB.508013.40	1752	1605	1913	309	2670	0.000505651	NS	5.70632e-05	6.88168e-09	3.82361e-09	NS	0.000505651	3.82361e-09	V	NA	VI	10
TcCLB.508011.120	TcCLB.510919.9	TcCLB.508011.90	210	96	242	147	2664	NS	0.000440082	0.00051106	4.38566e-06	0.000475302	NS	0.00051106	4.38566e-06	NA	NA	NA	5
TcCLB.510419.20	TcCLB.508293.60	TcCLB.511183.400	563	533	666	134	2823	NS	2.64807e-08	5.2167e-10	3.46829e-05	0.000511918	NS	0.000511918	5.2167e-10	VI	VI	VI	11
TcCLB.506331.130	TcCLB.506331.1000120	TcCLB.507175.20001	717	656	782	127	2247	NS	0.000513187	3.7705e-05	5.29757e-06	2.4258e-06	NS	0.000513187	2.4258e-06	II	NA	NA	10
TcCLB.508627.40	TcCLB.510537.40	TcCLB.506217.40	2791	2686	2856	171	3177	NS	0.000516959	NS	2.49345e-09	3.14921e-06	NS	0.000516959	2.49345e-09	VIII	NA	VIII	1
TcCLB.505937.70	TcCLB.510307.1000210	TcCLB.509735.100	20	20	1776	1757	2256	0.000101162	1.65767e-06	3.45359e-06	1.4579e-06	0.000519182	7.32747e-15	0.000519182	7.32747e-15	NA	NA	NA	2
TcCLB.510461.20	TcCLB.508291.50	TcCLB.510463.1000180	1513	1511	2022	512	2199	NS	4.22735e-07	4.29795e-09	6.20055e-12	3.6957e-07	0.000526555	0.000526555	6.20055e-12	NA	NA	NA	5
TcCLB.509753.270	TcCLB.509755.50	TcCLB.509753.100020	1880	1819	1886	68	2721	NS	0.000533399	0.00023897	NS	NS	1.11022e-16	0.000533399	1.11022e-16	NA	V	NA	9
TcCLB.510933.10	TcCLB.420615.20001	TcCLB.470561.20001	2522	2348	2649	302	2649	NS	NS	5.6075e-23	8.60697e-18	0.000537117	NS	0.000537117	5.6075e-23	V	NA	NA	7
TcCLB.510201.40	TcCLB.510197.130	TcCLB.398265.9	1201	1171	1225	55	2628	NS	0.00027158	0.000540048	9.18662e-05	NS	NS	0.000540048	9.18662e-05	NA	VI	NA	5
TcCLB.508559.100020	TcCLB.508325.1000290	TcCLB.506471.50	554	420	586	167	2769	NS	8.47792e-08	NS	5.86915e-09	0.000314435	0.000540332	0.000540332	5.86915e-09	NA	NA	NA	1
TcCLB.508607.50	TcCLB.511885.20	TcCLB.510307.250	935	909	1401	493	2565	0.000542551	NS	4.80982e-06	4.91069e-05	0.000144716	NS	0.000542551	4.80982e-06	II	II	NA	1
TcCLB.506741.130	TcCLB.506309.130	TcCLB.426791.20001	1990	1942	2052	111	2811	9.69531e-06	0.000549234	2.7593e-06	2.31189e-05	4.85547e-05	0.000117394	0.000549234	2.7593e-06	V	NA	NA	9
TcCLB.508163.210	TcCLB.510279.160	TcCLB.506451.20	1665	1416	1707	292	2385	3.33499e-06	NS	5.25171e-10	6.65845e-05	0.000551932	7.27213e-10	0.000551932	5.25171e-10	NA	NA	V	2
TcCLB.504769.100	TcCLB.503403.20	TcCLB.508607.50	2069	1868	1992	125	2298	NS	0.00055608	9.32817e-05	0.000253896	NS	NS	0.00055608	9.32817e-05	II	II	II	4
TcCLB.508107.30	TcCLB.506335.1000130	TcCLB.506667.160	1494	1434	1855	422	2865	2.27017e-06	NS	1.06212e-07	1.15333e-07	0.000556357	3.49725e-05	0.000556357	1.06212e-07	VI	NA	V	7
TcCLB.508221.400	TcCLB.506443.130	TcCLB.511255.490	1296	1209	1621	413	2538	NS	3.34668e-05	NS	2.64354e-06	0.000556806	NS	0.000556806	2.64354e-06	V	NA	NA	4
TcCLB.510047.80	TcCLB.505949.30	TcCLB.410607.20001	751	745	1082	338	2679	NS	2.99103e-06	NS	9.02189e-10	0.000558145	NS	0.000558145	9.02189e-10	V	V	NA	9
TcCLB.511183.190	TcCLB.418917.20001	TcCLB.511183.230	942	939	1066	128	2565	NS	1.27319e-07	8.748e-08	0.000132362	0.000560351	NS	0.000560351	8.748e-08	V	NA	V	4
TcCLB.506741.100	TcCLB.506741.130	TcCLB.508871.170	111	111	300	190	2685	0.000560835	NS	0.00016969	0.00045624	0.000316886	NS	0.000560835	0.00016969	V	V	V	10
TcCLB.509187.10	TcCLB.506809.10	TcCLB.430499.20001	1394	1391	1489	99	2268	NS	NS	NS	4.77695e-05	0.000563637	0.00049682	0.000563637	4.77695e-05	II	NA	NA	3
TcCLB.510137.10	TcCLB.507633.80	TcCLB.511843.70	1557	1485	1643	159	2772	NS	1.66443e-08	0.00020491	1.0528e-09	0.000563911	NS	0.000563911	1.0528e-09	NA	V	V	2
TcCLB.507611.70	TcCLB.503937.100040	TcCLB.504579.20	1639	1570	1634	65	2196	NS	0.0005675	NS	4.45702e-06	0.000175476	NS	0.0005675	4.45702e-06	NA	NA	NA	7
TcCLB.508247.90	TcCLB.511233.140	TcCLB.509097.20	634	454	493	40	2448	NS	4.05236e-08	2.04378e-06	5.532e-05	0.000568401	0.00019414	0.000568401	4.05236e-08	V	V	V	2
TcCLB.510205.40	TcCLB.508011.120	TcCLB.506717.1000130	609	603	1028	426	2325	NS	0.000145554	NS	3.55413e-06	0.000569434	NS	0.000569434	3.55413e-06	V	NA	NA	2
TcCLB.508147.100070	TcCLB.508109.60	TcCLB.506667.90	1815	1719	1894	176	2491	NS	0.000151443	NS	4.1451e-05	0.000570416	NS	0.000570416	4.1451e-05	NA	V	V	6
TcCLB.508433.200	TcCLB.506939.200	TcCLB.506067.300	2133	2088	2205	118	2808	NS	NS	9.46983e-05	0.000574186	0.000170608	NS	0.000574186	9.46983e-05	NA	NA	V	4
TcCLB.508479.100050	TcCLB.398009.100020	TcCLB.443923.20001	1084	931	2182	1252	1949	1.65527e-06	NS	0.000578907	1.73309e-11	2.83088e-14	NS	0.000578907	2.83088e-14	NA	NA	NA	6
TcCLB.510643.40	TcCLB.508171.10	TcCLB.509815.100020	1418	1400	1516	117	3162	NS	0.000580415	2.20521e-05	0.000182036	NS	NS	0.000580415	2.20521e-05	VIII	VIII	NA	8
TcCLB.508983.20	TcCLB.511149.180	TcCLB.506993.1000160	1249	1174	1358	185	2784	NS	NS	0.00058173	3.35351e-05	3.28457e-06	NS	0.00058173	3.28457e-06	NA	VI	NA	5
TcCLB.508593.10	TcCLB.422223.20001	TcCLB.475967.20001	1250	1250	1638	389	2724	NS	0.000590747	1.03999e-07	4.09157e-11	2.29859e-09	7.01573e-09	0.000590747	4.09157e-11	IV	NA	NA	1
TcCLB.508593.20	TcCLB.422223.20001	TcCLB.475967.20001	1250	1250	1638	389	2724	NS	0.000590747	1.03999e-07	4.09157e-11	2.29859e-09	7.01573e-09	0.000590747	4.09157e-11	IV	NA	NA	1
TcCLB.508221.1050	TcCLB.510377.330	TcCLB.504081.390	2270	844	899	56	1341	NS	5.09229e-05	NS	3.40012e-06	0.00059597	NS	0.00059597	3.40012e-06	NA	V	NA	2
TcCLB.506459.30	TcCLB.510853.30	TcCLB.398009.100020	261	258	835	578	2160	NS	0.00059766	5.3615e-05	3.50743e-07	7.79082e-10	NS	0.00059766	7.79082e-10	NA	NA	NA	3
TcCLB.510715.20	TcCLB.510483.60	TcCLB.509251.80	1464	1422	1682	261	2796	0.000601167	2.95065e-08	3.39107e-07	3.36856e-07	2.43606e-10	NS	0.000601167	2.43606e-10	V	V	V	3
TcCLB.508521.100	TcCLB.508627.40	TcCLB.508677.100040	2213	2147	2377	231	3351	0.000336011	6.85584e-06	NS	0.000602336	0.000155153	NS	0.000602336	6.85584e-06	VIII	VIII	NA	12
TcCLB.508305.9	TcCLB.510483.250	TcCLB.511173.470	175	169	851	683	2045	3.00789e-08	4.1803e-13	1.60482e-15	1.11667e-16	1.61661e-16	0.000602525	0.000602525	1.11667e-16	NA	NA	V	1
TcCLB.508607.100070	TcCLB.511887.30	TcCLB.508837.70	1392	1324	1396	73	2276	NS	1.37426e-16	5.60382e-18	3.8516e-09	0.000605487	NS	0.000605487	5.60382e-18	NA	NA	II	3
TcCLB.510497.40	TcCLB.511149.180	TcCLB.506131.170	85	85	334	250	2607	2.22904e-10	0.000609016	1.7264e-11	1.64103e-08	5.13082e-09	3.34367e-06	0.000609016	1.7264e-11	V	VI	V	4
TcCLB.506335.1000130	TcCLB.506335.100020	TcCLB.510419.20	1313	1278	1677	400	2601	4.12024e-05	1.93746e-08	6.07356e-09	9.11191e-11	3.47605e-12	0.000610839	0.000610839	3.47605e-12	NA	NA	VI	6
TcCLB.508745.30	TcCLB.504261.20	TcCLB.506667.90	249	246	781	536	2535	NS	4.899e-10	0.000610846	3.91292e-12	2.47001e-10	NS	0.000610846	3.91292e-12	V	VI	V	5
TcCLB.509897.110	TcCLB.509897.200	TcCLB.509897.1000160	839	811	1776	966	2586	0.000457324	0.000613469	9.29432e-05	4.00452e-12	5.71241e-11	1.65886e-07	0.000613469	4.00452e-12	V	V	NA	4
TcCLB.505597.20001	TcCLB.506783.20	TcCLB.508389.70	139	139	247	109	2200	4.25719e-06	2.98946e-13	4.00378e-07	2.00808e-09	0.000614169	6.0344e-10	0.000614169	2.98946e-13	NA	NA	NA	2
TcCLB.511625.130	TcCLB.509899.100	TcCLB.506139.170	2112	2013	2576	564	2697	NS	0.000614958	4.63404e-07	1.51336e-08	7.4886e-07	NS	0.000614958	1.51336e-08	V	V	NA	3
TcCLB.505919.20	TcCLB.506751.50	TcCLB.511471.100020	1423	1372	1524	153	2187	NS	0.000302458	NS	2.40387e-06	0.000616891	NS	0.000616891	2.40387e-06	II	II	NA	2
TcCLB.511643.70	TcCLB.511643.40	TcCLB.511643.110	747	514	651	138	2763	NS	0.00062069	0.000525726	5.27948e-05	NS	0.000392272	0.00062069	5.27948e-05	VI	V	V	6
TcCLB.511063.40	TcCLB.510201.40	TcCLB.511183.430	1727	1641	1795	155	2511	0.000620969	3.30076e-17	4.03118e-06	1.31371e-13	6.21727e-11	0.000222884	0.000620969	3.30076e-17	V	NA	V	3
TcCLB.504081.80	TcCLB.510363.250	TcCLB.510115.30	2433	2243	2356	114	2556	0.000621774	2.90552e-13	2.44195e-10	5.09924e-09	1.88479e-06	5.39478e-07	0.000621774	2.90552e-13	V	V	VI	4
TcCLB.510361.80	TcCLB.506767.310	TcCLB.510715.150	1638	1557	1634	78	2781	NS	0.000621934	NS	1.05871e-05	0.000232506	NS	0.000621934	1.05871e-05	V	NA	VI	6
TcCLB.503973.340	TcCLB.511487.90	TcCLB.506967.10	494	482	1592	1111	2328	0.000622864	NS	6.06042e-06	6.26289e-16	2.3333e-11	1.81394e-06	0.000622864	6.26289e-16	NA	V	V	1
TcCLB.509417.9	TcCLB.508139.250	TcCLB.505267.100020	1728	1706	1872	167	1958	NS	NS	6.06482e-05	0.000628926	3.49942e-05	0.000335844	0.000628926	3.49942e-05	NA	II	NA	6
TcCLB.505655.10	TcCLB.506067.300	TcCLB.504081.390	301	3	458	456	2241	3.13295e-08	6.34019e-10	1.26053e-11	0.000631085	1.10844e-09	NS	0.000631085	1.26053e-11	NA	V	NA	3
TcCLB.474275.20001	TcCLB.505431.20001	TcCLB.415459.20001	1769	674	886	213	2264	NS	3.27344e-05	NS	0.00022682	0.000632377	NS	0.000632377	3.27344e-05	NA	NA	NA	2
TcCLB.506609.30	TcCLB.510359.430	TcCLB.511839.40	509	338	912	575	2433	NS	2.17264e-07	1.404e-06	1.22066e-12	2.14313e-08	0.000633964	0.000633964	1.22066e-12	V	NA	V	2
TcCLB.509931.20	TcCLB.510847.10	TcCLB.509581.10	499	190	231	42	3135	NS	4.30222e-05	0.000635565	0.000612918	0.000385586	NS	0.000635565	4.30222e-05	VIII	VIII	VII	7
TcCLB.510831.21	TcCLB.490989.20001	TcCLB.448675.20001	1	1	567	567	1593	0.000514013	NS	0.000641992	9.80871e-07	1.38412e-06	0.000156134	0.000641992	9.80871e-07	NA	NA	NA	1
TcCLB.509417.9	TcCLB.505267.100020	TcCLB.508139.250	667	660	717	58	1958	NS	NS	NS	1.74877e-06	8.40397e-05	0.000648511	0.000648511	1.74877e-06	NA	NA	II	6
TcCLB.511923.30	TcCLB.508977.100010	TcCLB.511919.20	2660	2459	2622	164	2622	1.02854e-10	NS	1.40902e-11	0.000651439	2.32175e-07	NS	0.000651439	1.40902e-11	V	NA	V	4
TcCLB.511173.440	TcCLB.511173.160	TcCLB.511173.1000190	1181	1153	2307	1155	2307	NS	0.000655643	2.03849e-05	1.01335e-05	7.07781e-06	NS	0.000655643	7.07781e-06	V	NA	NA	5
TcCLB.510419.20	TcCLB.506335.1000130	TcCLB.509655.10	1519	1465	2219	755	2823	NS	NS	3.12879e-05	0.000656133	NS	4.17124e-27	0.000656133	4.17124e-27	VI	NA	NA	11
TcCLB.435051.20001	TcCLB.510847.10	TcCLB.415459.20001	1648	832	1177	346	1287	NS	NS	0.000558453	0.000125862	0.000658804	3.77024e-06	0.000658804	3.77024e-06	NA	VIII	NA	2
TcCLB.510005.20	TcCLB.508055.30	TcCLB.505155.4	184	70	188	119	2058	NS	5.91311e-06	0.000405286	8.73606e-07	0.000660301	0.000447449	0.000660301	8.73606e-07	II	II	NA	6
TcCLB.506335.1000130	TcCLB.506909.160	TcCLB.510419.20	1527	1480	1659	180	2601	NS	1.51296e-09	4.88816e-09	9.49343e-06	0.000668564	NS	0.000668564	1.51296e-09	NA	V	VI	6
TcCLB.510625.40	TcCLB.511173.370	TcCLB.508293.10	1846	1798	2142	345	2715	0.000671603	NS	6.51942e-09	2.74493e-09	2.14916e-10	4.07159e-11	0.000671603	4.07159e-11	V	VI	NA	6
TcCLB.510155.220	TcCLB.505993.30	TcCLB.507549.20	2967	2952	3045	94	3150	0.000672518	1.03276e-08	6.69522e-08	9.71267e-11	3.86112e-05	1.36914e-05	0.000672518	9.71267e-11	NA	VIII	NA	4
TcCLB.510483.250	TcCLB.507069.1000120	TcCLB.510715.20	1857	1785	1880	96	2784	NS	1.17187e-05	0.000695681	1.02085e-09	0.000165438	NS	0.000695681	1.02085e-09	NA	NA	V	5
TcCLB.507069.1000120	TcCLB.508759.20	TcCLB.507071.190	1822	1755	1853	99	2681	NS	1.99918e-11	6.75554e-08	2.87073e-06	0.000696021	NS	0.000696021	1.99918e-11	NA	V	V	4
TcCLB.511401.90	TcCLB.508977.80	TcCLB.511401.120	324	321	1069	749	2796	0.000238728	0.000699466	1.81394e-05	4.78285e-06	3.37396e-08	5.7924e-06	0.000699466	3.37396e-08	V	V	V	4
TcCLB.506335.1000130	TcCLB.506067.1000230	TcCLB.506667.50	176	173	543	371	2601	1.23944e-05	5.38519e-06	7.84504e-08	0.000703059	2.55088e-07	7.97772e-05	0.000703059	7.84504e-08	NA	NA	NA	6
TcCLB.511255.190	TcCLB.511255.350	TcCLB.511255.270	540	534	736	203	2586	NS	3.07371e-06	0.000704856	2.74165e-06	4.11417e-07	NS	0.000704856	4.11417e-07	V	V	NA	5
TcCLB.510419.20	TcCLB.508293.60	TcCLB.511183.400	1842	1781	2114	334	2823	NS	0.000709001	2.00916e-06	3.81366e-09	NS	NS	0.000709001	3.81366e-09	VI	VI	VI	11
TcCLB.410895.20001	TcCLB.507035.80	TcCLB.504069.1000140	1183	1163	1360	198	3721	2.2705e-10	1.1636e-11	5.86761e-10	9.4524e-12	1.83332e-10	0.000711519	0.000711519	9.4524e-12	NA	NA	NA	3
TcCLB.509931.20	TcCLB.510847.10	TcCLB.509581.10	1112	797	836	40	3135	NS	1.0464e-05	1.07748e-05	5.7417e-05	0.000712909	NS	0.000712909	1.0464e-05	VIII	VIII	VII	7
TcCLB.508219.170	TcCLB.503633.40	TcCLB.506813.220	528	493	693	201	2673	NS	0.000111128	0.000716777	4.24846e-07	4.08003e-06	NS	0.000716777	4.24846e-07	NA	NA	V	5
TcCLB.509539.10	TcCLB.503429.39	TcCLB.509663.50	1	1	174	174	2178	NS	6.8598e-19	2.01921e-18	6.49966e-09	0.000723873	9.66052e-07	0.000723873	6.8598e-19	NA	NA	VIII	1
TcCLB.511643.40	TcCLB.506955.1000130	TcCLB.509115.20	210	201	907	707	2640	0.000231427	NS	2.37086e-07	6.03962e-09	0.000726145	3.15863e-08	0.000726145	6.03962e-09	V	NA	V	3
TcCLB.510483.60	TcCLB.508305.9	TcCLB.404925.20001	740	731	806	76	2772	NS	8.28797e-07	7.79672e-06	0.000226362	0.000727256	NS	0.000727256	8.28797e-07	V	NA	NA	5
TcCLB.510175.1000110	TcCLB.508023.1000150	TcCLB.504229.50	1480	1399	1885	487	2201	1.46554e-05	0.000730985	2.0239e-10	3.76453e-07	8.58655e-06	NS	0.000730985	2.0239e-10	NA	NA	NA	3
TcCLB.508011.90	TcCLB.503827.100	TcCLB.507071.230	2232	2134	2332	199	2796	1.83487e-07	3.47003e-13	2.23183e-10	6.39149e-05	0.000734008	NS	0.000734008	3.47003e-13	NA	VI	V	9
TcCLB.511873.10	TcCLB.404845.10	TcCLB.511871.150	1263	1239	1395	157	2559	NS	1.10891e-12	2.40886e-16	1.70205e-07	4.69302e-07	0.000737325	0.000737325	2.40886e-16	V	NA	NA	3
TcCLB.508069.5	TcCLB.506067.1000230	TcCLB.508219.20	529	514	682	169	1014	NS	NS	0.000219352	0.000737482	0.000153134	NS	0.000737482	0.000153134	NA	NA	V	2
TcCLB.511255.490	TcCLB.511487.1000130	TcCLB.510363.250	436	429	796	368	2586	NS	1.67073e-08	NS	0.000743349	0.000630445	NS	0.000743349	1.67073e-08	NA	NA	V	5
TcCLB.462823.20001	TcCLB.504265.20001	TcCLB.511831.10	1043	981	1070	90	1167	5.72099e-05	0.000746621	7.61757e-08	0.000709477	1.52872e-05	NS	0.000746621	7.61757e-08	NA	NA	NA	2
TcCLB.460611.20001	TcCLB.510709.70	TcCLB.508147.100070	1294	66	364	299	801	NS	2.15804e-05	0.000557528	0.000755255	NS	NS	0.000755255	2.15804e-05	NA	V	NA	2
TcCLB.511173.130	TcCLB.506703.90	TcCLB.504007.20	1829	1776	2041	266	2805	NS	NS	0.000760851	6.72363e-08	1.90805e-06	NS	0.000760851	6.72363e-08	V	VI	V	5
TcCLB.510817.50	TcCLB.443923.20001	TcCLB.511667.140	1659	1649	1849	201	2205	0.00033627	2.35658e-11	1.94974e-11	2.94612e-07	7.69596e-06	0.000760892	0.000760892	1.94974e-11	II	NA	NA	5
TcCLB.508061.154	TcCLB.510307.240	TcCLB.510847.10	789	777	929	153	1830	0.000762472	7.59809e-10	5.4782e-10	1.10008e-06	0.00044356	NS	0.000762472	5.4782e-10	NA	VIII	VIII	2
TcCLB.508011.90	TcCLB.508121.150	TcCLB.508305.9	1217	1174	1488	315	2796	NS	5.31041e-05	0.000766532	3.51978e-08	2.0727e-05	NS	0.000766532	3.51978e-08	NA	V	NA	9
TcCLB.506133.190	TcCLB.508221.590	TcCLB.510933.10	335	167	650	484	2784	0.000772379	NS	0.000511096	0.00053419	NS	NS	0.000772379	0.000511096	VI	V	V	1
TcCLB.506345.40	TcCLB.408481.20001	TcCLB.452043.20001	1842	1842	2098	257	2424	NS	0.000775819	4.57156e-09	9.4247e-11	6.62585e-09	NS	0.000775819	9.4247e-11	II	NA	NA	1
TcCLB.511401.90	TcCLB.508977.80	TcCLB.511401.120	1775	1754	1934	181	2796	NS	0.000200347	8.60966e-05	0.000777665	3.27122e-05	NS	0.000777665	3.27122e-05	V	V	V	4
TcCLB.510483.250	TcCLB.511255.270	TcCLB.504031.50	1606	1555	1646	92	2784	NS	1.02924e-06	0.000778573	0.000562464	0.000222793	NS	0.000778573	1.02924e-06	NA	NA	V	5
TcCLB.487455.20001	TcCLB.507313.20	TcCLB.504427.230	1963	877	1098	222	1767	NS	1.19163e-06	0.000785383	1.69479e-05	0.000206023	NS	0.000785383	1.19163e-06	NA	VIII	VIII	4
TcCLB.471585.20001	TcCLB.509387.10	TcCLB.507907.20	1	1	193	193	858	NS	1.41626e-06	8.01736e-12	7.7861e-06	9.03051e-07	0.00078941	0.00078941	8.01736e-12	NA	VIII	II	1
TcCLB.510465.100	TcCLB.511923.1000100	TcCLB.508293.60	1903	1828	1960	133	2712	NS	NS	2.12123e-05	0.00079009	6.1574e-06	NS	0.00079009	6.1574e-06	V	NA	VI	8
TcCLB.510933.80	TcCLB.483477.20001	TcCLB.508873.330	2536	2404	2991	588	2685	NS	0.000793823	0.000256578	2.52524e-05	5.19395e-05	NS	0.000793823	2.52524e-05	V	NA	V	5
TcCLB.450661.20001	TcCLB.511861.100020	TcCLB.432629.10	2	0	926	927	1239	1.19759e-08	4.73827e-08	0.000795627	3.67513e-14	7.29868e-10	1.66734e-22	0.000795627	1.66734e-22	NA	NA	NA	1
TcCLB.508229.60	TcCLB.507905.30	TcCLB.510197.10	168	168	855	688	3165	NS	6.79789e-05	0.000798092	5.09483e-07	0.000297581	NS	0.000798092	5.09483e-07	VII	NA	NA	1
TcCLB.503767.10	TcCLB.509163.100030	TcCLB.506331.90	1417	1399	2088	690	2163	0.000810144	NS	NS	9.49145e-06	1.07208e-08	NS	0.000810144	1.07208e-08	II	NA	II	2
TcCLB.507121.11	TcCLB.504205.20	TcCLB.506951.90	1907	1901	1982	82	2154	NS	1.84945e-05	5.33351e-05	0.000811948	0.000582485	NS	0.000811948	1.84945e-05	NA	NA	IV	2
TcCLB.510197.130	TcCLB.510275.1000110	TcCLB.510419.20	116	116	178	63	2871	NS	0.000121708	7.51329e-06	0.000816827	0.000294966	NS	0.000816827	7.51329e-06	VI	NA	VI	7
TcCLB.422843.10	TcCLB.509163.100030	TcCLB.510307.1000210	926	115	393	279	1572	NS	6.2635e-05	1.73384e-05	0.000821311	1.31042e-05	NS	0.000821311	1.31042e-05	NA	NA	NA	1
TcCLB.503717.10	TcCLB.506335.100020	TcCLB.506613.40	94	94	850	757	2736	4.10501e-12	1.81992e-09	2.49589e-12	4.29197e-14	1.99727e-09	0.000827127	0.000827127	4.29197e-14	V	NA	V	5
TcCLB.506759.90	TcCLB.506757.60	TcCLB.508745.30	2023	1966	2198	233	2547	NS	0.000144311	0.000843487	6.14141e-09	3.20237e-05	NS	0.000843487	6.14141e-09	NA	V	V	3
TcCLB.506397.10	TcCLB.506209.100050	TcCLB.510817.50	461	461	714	254	2247	NS	NS	0.000843924	2.74018e-09	4.54561e-05	1.20128e-06	0.000843924	2.74018e-09	II	NA	II	3
TcCLB.508011.120	TcCLB.508433.200	TcCLB.508011.90	1378	1223	1252	30	2664	NS	1.03706e-06	NS	0.000178362	0.00084885	NS	0.00084885	1.03706e-06	NA	NA	NA	5
TcCLB.510269.100060	TcCLB.509115.20	TcCLB.510275.350	154	151	655	505	2539	7.40861e-08	8.5055e-05	1.03395e-07	6.39708e-10	0.000852646	8.00388e-07	0.000852646	6.39708e-10	NA	V	V	5
TcCLB.436499.20001	TcCLB.477471.20001	TcCLB.504115.5	1635	650	814	165	917	0.000855367	3.45727e-07	1.91365e-07	7.95237e-16	6.35379e-12	2.54736e-10	0.000855367	7.95237e-16	NA	NA	NA	1
TcCLB.402657.20001	TcCLB.510359.610	TcCLB.504099.50	1533	862	1518	657	1518	NS	0.000524794	NS	0.000856258	0.000209098	NS	0.000856258	0.000209098	NA	II	II	2
TcCLB.511449.70	TcCLB.508305.9	TcCLB.508011.120	622	610	867	258	2775	NS	1.22084e-05	2.67604e-09	1.66594e-05	5.28951e-09	0.000869522	0.000869522	2.67604e-09	V	NA	NA	7
TcCLB.510005.20	TcCLB.406787.20001	TcCLB.508293.1000160	762	352	603	252	2058	2.14651e-05	1.32293e-05	4.2408e-06	1.37203e-08	0.00087123	NS	0.00087123	1.37203e-08	II	NA	NA	6
TcCLB.404809.20001	TcCLB.482803.20001	TcCLB.510787.10	302	0	937	938	1212	NS	0.000873325	0.000583327	1.83558e-10	6.08872e-06	1.53011e-05	0.000873325	1.83558e-10	NA	NA	I	1
TcCLB.508121.150	TcCLB.470561.20001	TcCLB.508013.40	1453	1333	1443	111	2670	NS	5.18174e-05	0.000883858	0.000122212	7.94481e-06	NS	0.000883858	7.94481e-06	V	NA	VI	10
TcCLB.508697.10	TcCLB.432629.10	TcCLB.511221.60	574	570	675	106	2787	NS	2.61276e-05	9.01813e-08	NS	0.000884691	NS	0.000884691	9.01813e-08	V	NA	V	1
TcCLB.507907.20	TcCLB.408081.20001	TcCLB.509905.150	1234	1215	1391	177	2193	NS	NS	5.54523e-08	0.000887035	0.00024222	NS	0.000887035	5.54523e-08	II	NA	II	7
TcCLB.511255.1000110	TcCLB.511255.350	TcCLB.508221.1050	1338	1286	1706	421	2591	NS	NS	0.00090148	6.01673e-10	1.00008e-07	5.84106e-05	0.00090148	6.01673e-10	NA	V	NA	2
TcCLB.508837.70	TcCLB.510853.30	TcCLB.508607.100070	1054	1045	1444	400	2187	NS	NS	0.000903786	5.23824e-10	0.000111747	NS	0.000903786	5.23824e-10	II	NA	NA	2
TcCLB.511173.370	TcCLB.511173.1000190	TcCLB.506741.100	860	824	856	33	2823	NS	6.34114e-06	NS	0.000815131	0.000907138	NS	0.000907138	6.34114e-06	VI	NA	V	9
TcCLB.511587.90	TcCLB.405505.20001	TcCLB.421173.4	1525	1519	1606	88	3147	NS	1.64554e-08	1.57463e-05	1.16822e-05	0.000908877	NS	0.000908877	1.64554e-08	VIII	NA	NA	4
TcCLB.510085.50	TcCLB.511173.80	TcCLB.511173.230	120	119	209	91	2841	NS	3.06893e-06	5.84854e-08	NS	NS	0.000910207	0.000910207	5.84854e-08	NA	V	NA	8
TcCLB.506331.1000120	TcCLB.510643.1000100	TcCLB.506331.130	179	177	298	122	2225	NS	1.97064e-06	1.09591e-08	9.53515e-07	4.55847e-05	0.000911355	0.000911355	1.09591e-08	NA	NA	II	3
TcCLB.503545.100010	TcCLB.421461.20001	TcCLB.508633.1000120	1246	1150	1187	38	2381	NS	9.18325e-07	7.43189e-05	0.000911677	0.000252452	0.000145834	0.000911677	9.18325e-07	NA	NA	NA	2
TcCLB.507069.1000120	TcCLB.507071.190	TcCLB.508759.20	388	379	917	539	2681	1.64581e-09	NS	0.00010905	0.000915316	3.20245e-05	0.000606759	0.000915316	1.64581e-09	NA	V	V	4
TcCLB.506331.1000120	TcCLB.510643.1000100	TcCLB.506331.130	958	937	1081	145	2225	NS	NS	0.000915393	0.000435512	5.57781e-05	NS	0.000915393	5.57781e-05	NA	NA	II	3
TcCLB.511345.30	TcCLB.508633.20	TcCLB.508485.10	1275	1245	1499	255	2175	NS	9.44357e-10	NS	8.2945e-05	0.000917673	NS	0.000917673	9.44357e-10	NA	V	II	4
TcCLB.509685.40	TcCLB.510275.260	TcCLB.511063.1000100	2219	2138	2463	326	2628	NS	4.29084e-10	5.08378e-07	1.13949e-10	0.000929498	NS	0.000929498	1.13949e-10	V	NA	NA	6
TcCLB.511149.180	TcCLB.508375.20	TcCLB.508761.110	1759	1710	1985	276	2847	NS	1.15738e-07	1.7538e-05	5.19442e-09	0.000932844	NS	0.000932844	5.19442e-09	VI	V	VI	5
TcCLB.508455.20	TcCLB.508433.40	TcCLB.508219.20	980	881	1093	213	2661	NS	0.000940152	0.00087842	0.000354184	1.55277e-05	NS	0.000940152	1.55277e-05	V	V	V	4
TcCLB.507611.170	TcCLB.507125.10	TcCLB.508325.250	311	311	432	122	2364	NS	0.000342589	2.351e-05	0.000941155	NS	NS	0.000941155	2.351e-05	II	II	NA	5
TcCLB.510197.100030	TcCLB.509251.80	TcCLB.511063.1000100	1992	1924	2161	238	2509	NS	0.000713074	0.000945587	1.59757e-05	0.00053366	NS	0.000945587	1.59757e-05	NA	V	NA	7
TcCLB.506965.170	TcCLB.508011.90	TcCLB.509699.40	1735	1577	1755	179	2280	1.12741e-05	4.22461e-05	NS	0.000947447	NS	NS	0.000947447	1.12741e-05	V	NA	V	5
TcCLB.511675.10	TcCLB.427533.20001	TcCLB.510503.50	254	254	321	68	2415	NS	0.000175885	0.000155319	NS	0.000955415	NS	0.000955415	0.000155319	NA	NA	V	5
TcCLB.506939.200	TcCLB.508013.40	TcCLB.510715.90	197	194	997	804	2784	0.000967231	NS	4.82851e-06	9.25592e-07	3.05254e-09	NS	0.000967231	3.05254e-09	NA	VI	V	4
TcCLB.509905.100060	TcCLB.508873.330	TcCLB.506765.40	1	1	143	143	2480	NS	0.000968628	4.59089e-08	0.000705267	5.6412e-05	NS	0.000968628	4.59089e-08	NA	V	II	3
TcCLB.506967.60	TcCLB.507091.60	TcCLB.506703.90	1926	1857	2003	147	2904	NS	8.91466e-05	NS	0.000416382	0.000969714	NS	0.000969714	8.91466e-05	VI	V	VI	4
TcCLB.511919.20	TcCLB.507091.60	TcCLB.509897.70	2339	2297	2432	136	2796	NS	5.79088e-12	1.53017e-14	1.48098e-12	0.000971733	6.93021e-06	0.000971733	1.53017e-14	V	V	V	4
TcCLB.509217.40	TcCLB.509685.40	TcCLB.510137.10	1855	1786	1881	96	2715	NS	0.000527111	NS	1.05343e-05	0.000981827	NS	0.000981827	1.05343e-05	V	V	NA	8
TcCLB.510155.220	TcCLB.508171.10	TcCLB.505997.80	979	976	1144	169	3150	NS	4.34194e-06	3.02076e-06	0.000626425	0.00098204	NS	0.00098204	3.02076e-06	NA	VIII	VIII	4
TcCLB.487455.20001	TcCLB.508171.10	TcCLB.507849.10	1199	164	816	653	1767	0.000606945	0.000998031	1.06005e-09	2.25249e-12	8.80681e-11	2.07464e-08	0.000998031	2.25249e-12	NA	VIII	NA	4
TcCLB.511173.470	TcCLB.507069.1000120	TcCLB.508013.40	48	45	621	577	2799	0.000999209	8.50357e-05	2.37454e-06	NS	0.000405795	NS	0.000999209	2.37454e-06	V	NA	VI	6
TcCLB.443305.20001	TcCLB.510155.220	TcCLB.509221.50	1867	290	347	58	1120	NS	1.69612e-06	4.58705e-07	3.34121e-07	0.00100089	0.000379734	0.00100089	3.34121e-07	NA	NA	NA	1
TcCLB.510933.10	TcCLB.406819.20001	TcCLB.490989.20001	878	864	998	135	2649	NS	0.000155698	NS	8.90898e-08	0.00100112	NS	0.00100112	8.90898e-08	V	NA	NA	7
TcCLB.504201.30	TcCLB.510047.80	TcCLB.506789.20	1040	743	1073	331	2685	0.000953316	NS	7.44641e-05	5.63738e-05	0.00100187	0.000437897	0.00100187	5.63738e-05	V	V	V	2
TcCLB.508521.100	TcCLB.508677.100040	TcCLB.506331.50	514	511	886	376	3351	NS	0.00100383	3.38198e-08	2.25519e-07	9.91298e-08	0.000544329	0.00100383	3.38198e-08	VIII	NA	NA	12
TcCLB.503403.20	TcCLB.509915.100050	TcCLB.507611.70	1716	1641	1870	230	2385	NS	1.16233e-05	NS	1.82905e-05	0.00100459	NS	0.00100459	1.16233e-05	II	NA	NA	4
TcCLB.505187.20001	TcCLB.404431.10	TcCLB.506021.20	1843	1705	1982	278	2247	NS	NS	0.00101803	1.09432e-08	0.000388918	NS	0.00101803	1.09432e-08	NA	NA	II	3
TcCLB.506279.250	TcCLB.506173.70	TcCLB.508983.20	666	367	435	69	2535	NS	2.40455e-05	0.00101999	0.000161058	5.6178e-05	NS	0.00101999	2.40455e-05	NA	V	NA	2
TcCLB.510275.1000110	TcCLB.510275.350	TcCLB.511063.40	1061	1060	1121	62	2548	NS	1.39808e-05	1.64504e-05	0.00103338	0.000104089	NS	0.00103338	1.39808e-05	NA	V	V	4
TcCLB.504769.100	TcCLB.503403.20	TcCLB.508607.50	243	48	798	751	2298	1.29454e-07	NS	2.74953e-09	2.95166e-11	0.00103577	1.66533e-15	0.00103577	1.66533e-15	II	II	II	4
TcCLB.504065.100050	TcCLB.508963.30	TcCLB.508171.10	848	829	869	41	3128	NS	2.28044e-05	NS	5.1336e-05	0.00104812	NS	0.00104812	2.28044e-05	NA	VIII	VIII	3
TcCLB.510307.230	TcCLB.508431.80	TcCLB.464253.20001	704	196	237	42	2166	1.17497e-05	0.000317968	5.4213e-05	3.42814e-05	0.00104841	NS	0.00104841	1.17497e-05	II	NA	NA	1
TcCLB.506951.90	TcCLB.503739.20	TcCLB.399685.20001	384	384	472	89	2751	NS	0.00105087	5.85706e-05	1.23711e-06	1.31846e-05	3.92793e-06	0.00105087	1.23711e-06	IV	NA	NA	1
TcCLB.509685.40	TcCLB.506453.100010	TcCLB.510551.20	1512	1483	1596	114	2628	NS	2.33955e-11	1.46762e-11	0.00105161	NS	NS	0.00105161	1.46762e-11	V	NA	NA	6
TcCLB.510503.50	TcCLB.511643.40	TcCLB.505949.100	1677	1624	1748	125	2700	NS	9.99237e-05	0.00105367	0.000408671	1.15854e-05	NS	0.00105367	1.15854e-05	V	V	NA	3
TcCLB.462379.20001	TcCLB.415459.20001	TcCLB.506217.40	191	170	249	80	3108	1.24156e-06	4.54006e-09	9.54736e-07	NS	0.00105448	NS	0.00105448	4.54006e-09	NA	NA	VIII	3
TcCLB.506245.250	TcCLB.506067.300	TcCLB.510693.240	830	827	1727	901	2895	0.00106099	NS	2.58306e-05	4.79381e-17	1.22416e-12	NS	0.00106099	4.79381e-17	V	V	VI	3
TcCLB.507815.20	TcCLB.507611.230	TcCLB.505937.70	1945	1943	1996	54	2214	NS	1.82477e-06	5.03326e-06	0.00106625	0.000604759	NS	0.00106625	1.82477e-06	NA	NA	NA	1
TcCLB.509785.90	TcCLB.509163.100030	TcCLB.508325.100080	548	546	1007	462	2205	0.00106714	2.79032e-10	7.66818e-09	0.00030578	NS	1.99368e-24	0.00106714	1.99368e-24	NA	NA	NA	10
TcCLB.510817.50	TcCLB.506173.1000179	TcCLB.511667.140	779	773	1092	320	2205	NS	0.0010716	0.000115925	5.01919e-05	0.000153679	NS	0.0010716	5.01919e-05	II	NA	NA	5
TcCLB.508521.100	TcCLB.508677.100040	TcCLB.506331.50	1831	1816	1956	141	3351	NS	0.000306239	0.00092467	4.45647e-05	0.00107394	NS	0.00107394	4.45647e-05	VIII	NA	NA	12
TcCLB.507523.70	TcCLB.503533.30	TcCLB.509867.70	229	223	654	432	2625	1.80727e-08	2.0062e-15	1.36694e-10	2.86786e-10	9.5926e-09	0.0010812	0.0010812	2.0062e-15	V	V	VI	5
TcCLB.504261.20	TcCLB.506737.90	TcCLB.511449.70	839	815	1231	417	2829	NS	2.76191e-05	2.01642e-05	0.00108501	1.18502e-05	NS	0.00108501	1.18502e-05	VI	V	V	4
TcCLB.506245.100060	TcCLB.507071.390	TcCLB.508157.50	1981	1899	2019	121	2838	NS	NS	NS	0.0010944	0.0010321	0.000514815	0.0010944	0.000514815	NA	V	NA	6
TcCLB.442175.20001	TcCLB.479143.20001	TcCLB.448653.20001	608	512	675	164	972	NS	2.7365e-07	0.000788489	4.22256e-08	0.00109786	0.000163984	0.00109786	4.22256e-08	NA	NA	NA	1
TcCLB.506397.10	TcCLB.506353.10	TcCLB.509875.80	1840	1753	2006	254	2247	NS	0.0011059	NS	0.000105019	0.000100248	NS	0.0011059	0.000100248	II	II	II	3
TcCLB.510419.20	TcCLB.506335.1000130	TcCLB.509655.10	1	0	961	962	2823	NS	2.17094e-17	4.53649e-27	1.35143e-19	3.72532e-05	0.00111006	0.00111006	4.53649e-27	VI	NA	NA	11
TcCLB.507313.20	TcCLB.416041.14	TcCLB.511771.40	300	275	564	290	3138	NS	3.69501e-05	8.66022e-07	0.0011109	NS	NS	0.0011109	8.66022e-07	VIII	NA	NA	2
TcCLB.510693.260	TcCLB.506615.120	TcCLB.507821.40	1374	1340	1536	197	2109	NS	5.124e-05	0.000984058	0.00112075	6.42517e-06	NS	0.00112075	6.42517e-06	NA	NA	NA	1
TcCLB.511675.10	TcCLB.427533.20001	TcCLB.510503.50	2045	1971	2080	110	2415	NS	1.18109e-08	8.34235e-10	1.08429e-08	0.00112352	NS	0.00112352	8.34235e-10	NA	NA	V	5
TcCLB.508539.169	TcCLB.506955.1000170	TcCLB.506955.270	114	114	1176	1063	1679	NS	2.06651e-07	4.43382e-07	1.34036e-10	0.00112502	6.18008e-26	0.00112502	6.18008e-26	NA	NA	V	1
TcCLB.511173.1000190	TcCLB.510715.20	TcCLB.506965.170	1620	1553	1722	170	2309	NS	NS	3.11022e-05	1.22661e-05	0.00113016	NS	0.00113016	1.22661e-05	NA	V	V	6
TcCLB.508139.240	TcCLB.508523.100050	TcCLB.464253.20001	2178	1646	1784	139	2310	NS	0.00113409	NS	9.26078e-05	0.00065569	NS	0.00113409	9.26078e-05	II	NA	NA	3
TcCLB.508139.250	TcCLB.508523.100050	TcCLB.464253.20001	2178	1646	1784	139	2310	NS	0.00113409	NS	9.26078e-05	0.00065569	NS	0.00113409	9.26078e-05	II	NA	NA	3
TcCLB.511835.10	TcCLB.506717.80	TcCLB.510907.10	2742	2631	2997	367	3054	NS	3.74945e-06	NS	2.50461e-09	0.00113742	NS	0.00113742	2.50461e-09	VIII	VIII	VIII	7
TcCLB.511833.10	TcCLB.510125.20	TcCLB.508171.10	1900	1876	2143	268	3141	NS	4.35416e-06	8.67197e-06	0.00113979	1.92243e-06	NS	0.00113979	1.92243e-06	VIII	VIII	VIII	5
TcCLB.508479.100050	TcCLB.506209.100050	TcCLB.509785.90	688	525	964	440	1949	NS	4.48386e-06	0.00114009	NS	NS	4.21319e-12	0.00114009	4.21319e-12	NA	NA	NA	6
TcCLB.511345.30	TcCLB.433021.20001	TcCLB.474015.20001	626	606	730	125	2175	NS	1.68703e-05	NS	0.000199652	0.00114017	NS	0.00114017	1.68703e-05	NA	NA	NA	4
TcCLB.510047.80	TcCLB.508125.80	TcCLB.504155.280	1474	1438	1540	103	2679	NS	0.000923956	0.0011423	2.78488e-05	0.00106426	NS	0.0011423	2.78488e-05	V	NA	NA	9
TcCLB.506279.10	TcCLB.506279.250	TcCLB.503609.50	498	485	594	110	2787	NS	7.54096e-08	0.000472966	7.72657e-07	0.00115967	NS	0.00115967	7.54096e-08	VI	NA	VI	8
TcCLB.510933.10	TcCLB.470561.20001	TcCLB.510361.80	1358	1229	1425	197	2649	NS	NS	3.43481e-07	0.0011628	0.000258365	NS	0.0011628	3.43481e-07	V	NA	V	7
TcCLB.472133.20001	TcCLB.511675.10	TcCLB.508139.100080	1340	313	496	184	1707	NS	0.000474952	NS	0.000725327	NS	0.00116591	0.00116591	0.000474952	NA	NA	NA	3
TcCLB.511089.80	TcCLB.511451.80	TcCLB.506967.10	2143	2089	2460	372	2685	0.000840779	NS	0.00107916	0.00117089	NS	NS	0.00117089	0.000840779	V	V	V	5
TcCLB.506339.100060	TcCLB.510769.170	TcCLB.503501.50	1826	1545	1600	56	1976	1.34276e-06	1.49734e-09	2.99782e-06	1.97178e-05	0.00117476	NS	0.00117476	1.49734e-09	NA	NA	NA	1
TcCLB.510465.100	TcCLB.506789.20	TcCLB.506973.10	399	378	741	364	2712	NS	0.00118131	NS	1.23113e-07	3.00751e-09	NS	0.00118131	3.00751e-09	V	V	V	8
TcCLB.506459.30	TcCLB.398009.100020	TcCLB.510853.30	607	604	633	30	2160	NS	0.000140091	NS	6.93655e-06	1.43832e-05	0.00119322	0.00119322	6.93655e-06	NA	NA	NA	3
TcCLB.511797.240	TcCLB.508011.90	TcCLB.437805.9	1316	1292	1383	92	2526	NS	0.000854369	4.43755e-05	3.51227e-05	0.00119339	NS	0.00119339	3.51227e-05	NA	NA	NA	1
TcCLB.510307.284	TcCLB.506183.90	TcCLB.508481.10	1362	1362	1441	80	3402	NS	0.000838228	NS	0.00119749	0.000348369	NS	0.00119749	0.000348369	IV	NA	IV	5
TcCLB.505993.30	TcCLB.508521.20	TcCLB.508521.100	2676	2433	2571	139	3132	NS	5.43798e-08	4.16064e-05	4.09299e-07	0.00120345	NS	0.00120345	5.43798e-08	VIII	VIII	VIII	6
TcCLB.510175.1000110	TcCLB.507611.70	TcCLB.479263.20001	291	291	901	611	2201	NS	0.000879321	NS	4.34123e-05	0.00120415	NS	0.00120415	4.34123e-05	NA	NA	NA	3
TcCLB.508633.20	TcCLB.511345.30	TcCLB.508633.20	671	662	1358	697	2388	2.14817e-07	2.81967e-05	NS	0.00120761	0.0011456	NS	0.00120761	2.14817e-07	V	NA	V	7
TcCLB.511797.110	TcCLB.474959.20001	TcCLB.504081.540	1656	1647	1830	184	2607	0.00120828	1.07046e-06	0.00054806	0.000119214	8.58803e-05	3.01142e-05	0.00120828	1.07046e-06	V	NA	V	5
TcCLB.506339.10	TcCLB.510279.160	TcCLB.504081.390	516	504	614	111	2724	NS	4.84388e-09	0.00102074	4.92925e-07	0.0012085	NS	0.0012085	4.84388e-09	V	NA	NA	6
TcCLB.511255.350	TcCLB.510363.250	TcCLB.508221.750	1942	1825	1992	168	2640	NS	2.30626e-05	0.00121013	1.29522e-05	4.28886e-07	NS	0.00121013	4.28886e-07	V	V	V	4
TcCLB.508903.110	TcCLB.504115.10	TcCLB.421173.4	144	99	199	101	3102	NS	NS	NS	0.00121169	0.00033348	0.00020507	0.00121169	0.00020507	NA	VIII	NA	1
TcCLB.507283.100010	TcCLB.510021.120	TcCLB.471467.20001	265	253	416	164	2336	NS	0.00121512	NS	5.61411e-07	9.83399e-05	NS	0.00121512	5.61411e-07	NA	V	NA	2
TcCLB.511921.50	TcCLB.508977.40	TcCLB.509897.270	1860	1830	2682	853	2796	0.00121889	3.26831e-05	3.07419e-06	6.16125e-11	1.81991e-06	1.06181e-05	0.00121889	6.16125e-11	VI	V	V	3
TcCLB.506331.130	TcCLB.506331.1000120	TcCLB.507175.20001	871	810	937	128	2247	2.64802e-13	1.81492e-12	2.87491e-10	1.87128e-08	0.00121894	2.57399e-07	0.00121894	2.64802e-13	II	NA	NA	10
TcCLB.511889.11	TcCLB.422867.10	TcCLB.508023.100060	1500	472	640	169	1341	NS	0.00123368	NS	1.42792e-06	3.03459e-05	0.000177633	0.00123368	1.42792e-06	NA	II	NA	1
TcCLB.511449.70	TcCLB.480289.20001	TcCLB.506939.200	467	454	562	109	2775	8.31175e-05	3.15734e-05	0.000175671	0.00123779	0.000120864	NS	0.00123779	3.15734e-05	V	NA	NA	7
TcCLB.510715.20	TcCLB.510483.60	TcCLB.509251.80	2689	2575	2913	339	2796	NS	0.00124243	0.000330714	NS	0.000456332	NS	0.00124243	0.000330714	V	V	V	3
TcCLB.430217.20001	TcCLB.510491.60	TcCLB.425495.20001	1122	75	286	212	898	NS	0.0012434	5.52413e-06	3.58786e-07	3.53671e-06	5.99723e-08	0.0012434	5.99723e-08	NA	IV	NA	1
TcCLB.510853.40	TcCLB.511671.20	TcCLB.510491.60	276	276	487	212	2847	6.90836e-07	1.07498e-09	3.02531e-10	1.49163e-08	8.05004e-09	0.00124378	0.00124378	3.02531e-10	IV	NA	IV	2
TcCLB.509815.100020	TcCLB.511669.10	TcCLB.508903.110	935	908	1042	135	3134	NS	NS	0.00124698	0.000344205	0.000112233	NS	0.00124698	0.000112233	NA	VIII	NA	3
TcCLB.410627.20001	TcCLB.439515.20001	TcCLB.425009.20001	359	0	229	230	1362	NS	0.000303629	NS	0.000241395	0.00124889	NS	0.00124889	0.000241395	NA	NA	NA	1
TcCLB.507091.1000160	TcCLB.509897.140	TcCLB.508977.40	387	384	1776	1393	2764	NS	NS	NS	0.00125552	0.000680321	4.00395e-17	0.00125552	4.00395e-17	NA	V	V	4
TcCLB.508573.80	TcCLB.424095.20001	TcCLB.511887.30	1220	1153	1388	236	2178	0.00126034	1.14294e-12	1.64513e-14	1.67874e-11	3.2471e-12	6.29037e-11	0.00126034	1.64513e-14	NA	NA	NA	2
TcCLB.508495.100020	TcCLB.511871.150	TcCLB.508493.100060	103	103	219	117	2536	NS	0.000256291	1.18613e-07	1.49789e-05	0.001262	5.77241e-06	0.001262	1.18613e-07	NA	NA	NA	1
TcCLB.503661.11	TcCLB.465555.20001	TcCLB.506685.5	1714	1713	2066	354	2064	NS	0.00126305	0.0010775	2.09635e-07	7.48902e-09	NS	0.00126305	7.48902e-09	NA	NA	NA	1
TcCLB.506139.170	TcCLB.511603.90	TcCLB.509753.100020	2716	2627	2652	26	2703	NS	2.15304e-05	NS	0.00126727	0.000864354	NS	0.00126727	2.15304e-05	NA	V	NA	4
TcCLB.511173.370	TcCLB.508109.60	TcCLB.506741.10	1644	1611	1696	86	2823	NS	0.000572644	0.000114164	0.00127435	0.000223271	NS	0.00127435	0.000114164	VI	V	NA	9
TcCLB.408081.20001	TcCLB.509077.20	TcCLB.506345.90	1555	1411	1502	92	2370	NS	5.26543e-06	1.1672e-07	0.00128174	0.001005	NS	0.00128174	1.1672e-07	NA	NA	II	3
TcCLB.507213.40	TcCLB.510175.1000110	TcCLB.506331.90	1455	1434	1583	150	2184	NS	7.09103e-05	2.04629e-06	0.00089695	0.00128259	NS	0.00128259	2.04629e-06	II	NA	II	2
TcCLB.506245.250	TcCLB.510279.10	TcCLB.510693.270	161	161	534	374	2895	3.32982e-11	NS	7.40508e-12	0.000196617	2.4049e-07	0.00128348	0.00128348	7.40508e-12	V	NA	VI	3
TcCLB.507747.130	TcCLB.509699.220	TcCLB.508761.40	730	721	900	180	2829	NS	0.00128355	NS	0.00034159	6.1295e-05	NS	0.00128355	6.1295e-05	NA	NA	V	9
TcCLB.509299.20001	TcCLB.433673.20001	TcCLB.508755.11	1028	890	1158	269	2827	NS	3.57797e-07	1.61037e-06	0.00128625	7.82952e-05	NS	0.00128625	3.57797e-07	NA	NA	NA	3
TcCLB.511643.70	TcCLB.511643.40	TcCLB.511643.110	200	23	508	486	2763	0.00129007	1.72369e-14	1.41625e-14	6.42693e-14	5.7037e-14	2.61383e-07	0.00129007	1.41625e-14	VI	V	V	6
TcCLB.508745.30	TcCLB.504261.20	TcCLB.506667.90	2247	2184	2501	318	2535	NS	2.59892e-12	7.76724e-05	1.727e-14	0.00129116	NS	0.00129116	1.727e-14	V	VI	V	5
TcCLB.510713.160	TcCLB.508163.250	TcCLB.510715.20	205	202	940	739	2586	2.83907e-08	0.00129685	3.30824e-11	3.28083e-10	2.08283e-16	1.27603e-18	0.00129685	1.27603e-18	V	VI	V	6
TcCLB.510237.80	TcCLB.509753.270	TcCLB.506139.170	1131	1113	1287	175	2712	NS	1.16865e-08	2.35503e-09	6.79546e-05	0.00130085	NS	0.00130085	2.35503e-09	V	NA	NA	3
TcCLB.458369.10	TcCLB.454391.10	TcCLB.511471.100020	1212	284	832	549	1287	0.000100496	1.71717e-06	0.00131127	4.71894e-10	6.93257e-12	1.42604e-06	0.00131127	6.93257e-12	NA	NA	NA	3
TcCLB.509097.20	TcCLB.509753.270	TcCLB.506603.40	1169	1154	1305	152	2340	3.0396e-14	2.55034e-14	4.5326e-13	0.001318	0.000284651	1.88764e-08	0.001318	2.55034e-14	V	NA	V	8
TcCLB.505597.20001	TcCLB.506783.20	TcCLB.508389.70	1734	1721	1985	265	2200	NS	NS	0.00133009	0.000169472	0.00115723	NS	0.00133009	0.000169472	NA	NA	NA	2
TcCLB.506353.10	TcCLB.507411.10	TcCLB.508289.100080	1217	1172	1298	127	2298	NS	4.98585e-07	NS	0.000238383	0.00133794	NS	0.00133794	4.98585e-07	II	V	NA	1
TcCLB.510377.330	TcCLB.509419.70	TcCLB.511797.110	1714	1683	1716	34	2427	NS	5.16927e-06	NS	8.19103e-05	0.001344	NS	0.001344	5.16927e-06	V	V	V	5
TcCLB.433355.20001	TcCLB.506427.10	TcCLB.478971.20001	2026	394	439	46	987	NS	2.1964e-05	NS	0.001359	0.000153292	0.000153497	0.001359	2.1964e-05	NA	VIII	NA	1
TcCLB.505201.50	TcCLB.506975.90	TcCLB.510155.220	185	185	1812	1628	3132	5.14496e-14	1.74044e-18	0.000231891	1.50979e-14	0.001361	8.42042e-23	0.001361	8.42042e-23	NA	VIII	NA	7
TcCLB.508023.100060	TcCLB.511889.11	TcCLB.510543.70	1	1	1563	1563	2167	9.43741e-05	1.20442e-06	5.99038e-07	3.71776e-10	1.61063e-11	0.00138358	0.00138358	1.61063e-11	NA	NA	II	1
TcCLB.508101.9	TcCLB.508149.60	TcCLB.510627.30	922	890	1780	891	1971	2.48349e-09	NS	2.80776e-13	1.02345e-14	4.00838e-14	0.00138731	0.00138731	1.02345e-14	NA	NA	NA	3
TcCLB.509785.90	TcCLB.509163.100030	TcCLB.508325.100080	1217	1212	1310	99	2205	NS	0.00138961	NS	1.12708e-05	0.000150153	NS	0.00138961	1.12708e-05	NA	NA	NA	10
TcCLB.505231.20	TcCLB.509899.40	TcCLB.510005.20	1409	1361	1673	313	2310	NS	1.30101e-07	NS	0.0013931	0.000158512	NS	0.0013931	1.30101e-07	II	NA	II	3
TcCLB.506939.120	TcCLB.507071.80	TcCLB.506939.200	743	734	1054	321	2892	NS	5.70014e-06	3.90079e-06	1.54103e-05	0.00139404	NS	0.00139404	3.90079e-06	V	VI	NA	4
TcCLB.506955.240	TcCLB.506955.1000130	TcCLB.509899.100	892	820	985	166	2808	NS	1.31931e-07	NS	7.8483e-07	0.00139534	NS	0.00139534	1.31931e-07	V	NA	V	8
TcCLB.511255.10	TcCLB.508147.100070	TcCLB.508511.49	229	214	677	464	2640	0.00140238	0.000581261	3.21797e-06	1.51329e-08	4.94736e-05	6.06449e-05	0.00140238	1.51329e-08	V	NA	NA	3
TcCLB.506961.100070	TcCLB.507313.20	TcCLB.507875.70	162	162	235	74	2541	NS	3.45991e-08	2.90726e-05	5.20064e-05	8.33772e-05	0.00140523	0.00140523	3.45991e-08	NA	VIII	VII	3
TcCLB.507819.30	TcCLB.485713.20001	TcCLB.509771.10	200	189	242	54	2364	7.80404e-08	2.09249e-10	9.32741e-10	0.000941348	0.00140664	0.00036188	0.00140664	2.09249e-10	II	NA	II	3
TcCLB.507255.20	TcCLB.505699.10	TcCLB.398477.10	2950	2107	3208	1102	2361	0.00140721	4.09522e-11	1.09796e-06	5.45806e-05	5.12836e-07	NS	0.00140721	4.09522e-11	II	NA	II	3
TcCLB.509753.270	TcCLB.510237.80	TcCLB.509755.50	830	816	1575	760	2721	NS	2.01146e-14	7.65408e-13	5.10176e-17	9.65834e-09	0.00140725	0.00140725	5.10176e-17	NA	V	V	9
TcCLB.460611.20001	TcCLB.510709.70	TcCLB.508147.100070	1828	588	646	59	801	NS	5.82255e-07	2.47922e-09	2.09638e-05	1.46805e-05	0.00141132	0.00141132	2.47922e-09	NA	V	NA	2
TcCLB.507091.1000160	TcCLB.509897.140	TcCLB.508977.40	562	558	708	151	2764	NS	0.000251136	NS	1.25192e-05	0.00141493	NS	0.00141493	1.25192e-05	NA	V	V	4
TcCLB.471031.20001	TcCLB.507411.10	TcCLB.420945.20001	534	346	1056	711	1878	NS	0.00142315	NS	1.26555e-07	0.000276972	NS	0.00142315	1.26555e-07	NA	V	NA	3
TcCLB.511643.110	TcCLB.509755.50	TcCLB.511401.120	2803	2608	2730	123	2811	0.000538446	0.00143177	8.352e-05	NS	NS	NS	0.00143177	8.352e-05	V	V	V	4
TcCLB.506967.60	TcCLB.507091.60	TcCLB.506703.90	2269	2200	2790	591	2904	NS	3.75251e-06	NS	4.43479e-05	0.00143575	NS	0.00143575	3.75251e-06	VI	V	VI	4
TcCLB.511183.430	TcCLB.511871.150	TcCLB.511063.40	1612	1573	1792	220	2562	NS	NS	0.00143638	1.59915e-05	0.000507416	NS	0.00143638	1.59915e-05	V	NA	V	1
TcCLB.504115.5	TcCLB.508755.11	TcCLB.431525.20001	1942	1902	1960	59	2094	NS	0.00143654	0.00013632	0.000600284	NS	0.000285481	0.00143654	0.00013632	NA	NA	NA	2
TcCLB.508061.20	TcCLB.408081.20001	TcCLB.507381.20	347	347	763	417	2511	0.00143667	6.12701e-10	7.1604e-12	2.60679e-11	6.24756e-08	NS	0.00143667	7.1604e-12	II	NA	NA	2
TcCLB.510307.240	TcCLB.507759.10	TcCLB.506961.150	584	584	1612	1029	3153	NS	NS	1.02554e-06	0.00143733	NS	1.8463e-13	0.00143733	1.8463e-13	VIII	VIII	VIII	5
TcCLB.508103.30	TcCLB.510359.530	TcCLB.510191.100040	1010	986	1525	540	2595	NS	0.000173354	0.000141125	2.31658e-06	0.00143747	NS	0.00143747	2.31658e-06	V	V	NA	5
TcCLB.510025.50	TcCLB.504239.260	TcCLB.510359.430	1455	1405	1954	550	2583	0.00143916	1.82258e-06	1.14879e-07	3.0224e-09	8.87059e-09	NS	0.00143916	3.0224e-09	V	V	NA	4
TcCLB.510627.30	TcCLB.508103.30	TcCLB.508229.40	236	62	332	271	2430	NS	5.97459e-07	0.000234737	0.00145482	1.56268e-06	1.79116e-08	0.00145482	1.79116e-08	NA	V	V	10
TcCLB.508013.40	TcCLB.511173.130	TcCLB.510085.50	561	560	834	275	2850	NS	2.67255e-07	4.06115e-06	0.00146001	0.000132789	NS	0.00146001	2.67255e-07	VI	V	NA	6
TcCLB.506083.20	TcCLB.506975.90	TcCLB.505201.50	2572	2545	2645	101	3132	NS	0.000422702	0.000598967	0.0014642	0.000625488	NS	0.0014642	0.000422702	NA	VIII	NA	4
TcCLB.506279.10	TcCLB.506993.1000160	TcCLB.503609.50	241	235	254	20	2787	NS	0.000652543	NS	0.000773186	NS	0.00147388	0.00147388	0.000652543	VI	NA	VI	8
TcCLB.507125.10	TcCLB.464253.20001	TcCLB.511377.20	1734	1219	1385	167	2367	NS	NS	NS	8.55663e-06	0.000481297	0.00147388	0.00147388	8.55663e-06	II	NA	NA	4
TcCLB.511259.1000170	TcCLB.511255.270	TcCLB.511259.50	808	794	1091	298	2771	NS	NS	0.00035238	0.00147803	0.000256971	NS	0.00147803	0.000256971	NA	NA	NA	7
TcCLB.506133.130	TcCLB.503827.100	TcCLB.510713.90	917	849	1054	206	2787	NS	NS	0.00109718	0.0011956	0.00149102	NS	0.00149102	0.00109718	V	VI	V	1
TcCLB.506589.130	TcCLB.508761.40	TcCLB.508979.50	1987	1918	1991	74	2691	NS	0.000101334	NS	0.00149395	0.000439995	7.40019e-06	0.00149395	7.40019e-06	NA	V	VI	3
TcCLB.510635.10	TcCLB.510643.40	TcCLB.510233.39	92	89	138	50	2496	NS	4.76123e-06	7.4758e-07	0.00149731	0.00119726	NS	0.00149731	7.4758e-07	VII	VIII	NA	2
TcCLB.508163.250	TcCLB.510085.50	TcCLB.510279.10	2246	2143	2726	584	2874	1.93439e-06	0.00150224	1.4008e-07	4.77289e-07	1.32882e-06	NS	0.00150224	1.4008e-07	VI	NA	NA	4
TcCLB.510451.10	TcCLB.510769.170	TcCLB.509257.10	735	720	809	90	2418	NS	0.000261351	NS	3.1295e-09	0.00150367	NS	0.00150367	3.1295e-09	NA	NA	II	5
TcCLB.508433.200	TcCLB.506939.200	TcCLB.506067.300	402	402	594	193	2808	0.000312429	NS	0.000623353	4.98497e-05	0.00151297	NS	0.00151297	4.98497e-05	NA	NA	V	4
TcCLB.505833.20001	TcCLB.506083.20	TcCLB.503769.20	2595	2545	3000	456	3570	1.09826e-05	5.59881e-14	NS	1.03495e-18	0.00151451	NS	0.00151451	1.03495e-18	NA	NA	NA	2
TcCLB.508577.100010	TcCLB.509299.20001	TcCLB.509281.20	1057	1047	1131	85	2314	1.72167e-06	1.14294e-08	1.5469e-10	1.78534e-06	0.00151526	NS	0.00151526	1.5469e-10	NA	NA	II	3
TcCLB.511603.450	TcCLB.511603.90	TcCLB.507357.100	1090	1042	1528	487	2340	NS	0.000567766	2.33883e-06	NS	NS	0.00151722	0.00151722	2.33883e-06	V	V	V	6
TcCLB.508633.20	TcCLB.510979.40	TcCLB.508221.590	418	237	1186	950	2388	3.83132e-06	NS	2.63531e-11	5.52992e-05	1.41032e-10	0.00151724	0.00151724	2.63531e-11	V	V	V	7
TcCLB.508789.100	TcCLB.507773.10	TcCLB.511671.20	1335	1331	1597	267	2697	NS	0.00153149	NS	7.54028e-05	0.00117077	0.000100775	0.00153149	7.54028e-05	NA	IV	NA	4
TcCLB.410607.20001	TcCLB.402703.20001	TcCLB.510047.80	1	0	77	78	1051	NS	5.66664e-08	1.15919e-12	0.00154381	0.000907008	NS	0.00154381	1.15919e-12	NA	NA	V	2
TcCLB.509097.20	TcCLB.511603.90	TcCLB.510377.500	183	183	216	34	2340	1.78736e-07	7.57428e-07	1.11981e-06	0.00154901	0.000550412	1.18656e-05	0.00154901	1.78736e-07	V	V	NA	8
TcCLB.509417.9	TcCLB.421987.20001	TcCLB.509427.10	130	130	578	449	1958	2.26164e-12	5.20804e-14	8.70706e-11	9.91294e-15	0.00155112	1.0355e-22	0.00155112	1.0355e-22	NA	NA	II	6
TcCLB.511835.10	TcCLB.503861.40	TcCLB.505833.20001	201	0	223	224	3054	NS	NS	0.00155534	6.6411e-07	0.000228252	NS	0.00155534	6.6411e-07	VIII	VIII	NA	7
TcCLB.504007.20	TcCLB.506813.190	TcCLB.507091.60	1492	1450	1778	329	2625	0.00155605	0.000105537	0.000282049	0.000379484	9.66995e-07	NS	0.00155605	9.66995e-07	V	VI	V	8
TcCLB.506813.220	TcCLB.506309.130	TcCLB.510709.70	556	537	706	170	2586	0.00155791	9.12829e-07	1.99555e-06	1.10179e-06	0.000150598	NS	0.00155791	9.12829e-07	V	NA	V	2
TcCLB.507059.50	TcCLB.509897.70	TcCLB.508977.100010	233	230	2165	1936	2781	0.00156517	NS	3.60746e-05	2.75667e-11	4.96274e-06	3.09419e-13	0.00156517	3.09419e-13	V	V	NA	4
TcCLB.398915.20001	TcCLB.508139.100080	TcCLB.506951.80	1548	1483	1689	207	1851	NS	NS	0.000166451	0.00156635	0.00111365	NS	0.00156635	0.000166451	NA	NA	V	2
TcCLB.506759.90	TcCLB.506757.60	TcCLB.508745.30	2263	2206	2528	323	2547	0.000109494	0.00156976	1.41469e-06	NS	NS	NS	0.00156976	1.41469e-06	NA	V	V	3
TcCLB.509897.200	TcCLB.509897.20	TcCLB.507059.50	2032	1990	2188	199	2616	NS	0.000124242	NS	0.000560885	0.00157234	7.70069e-06	0.00157234	7.70069e-06	V	V	V	5
TcCLB.510197.130	TcCLB.510275.1000110	TcCLB.510419.20	576	573	673	101	2871	NS	0.00157511	2.00872e-06	1.84762e-05	3.74262e-06	NS	0.00157511	2.00872e-06	VI	NA	VI	7
TcCLB.510933.80	TcCLB.511301.1000180	TcCLB.507411.10	2605	2452	2685	234	2685	NS	0.00157877	NS	0.00016246	7.90113e-09	NS	0.00157877	7.90113e-09	V	NA	V	5
TcCLB.508219.170	TcCLB.506339.10	TcCLB.508219.20	622	529	723	195	2673	NS	0.00158079	2.94218e-05	4.2591e-07	NS	NS	0.00158079	4.2591e-07	NA	V	V	5
TcCLB.508451.60	TcCLB.511891.10	TcCLB.461801.20001	1453	164	314	151	2379	NS	3.75642e-05	NS	4.55333e-05	0.00158578	NS	0.00158578	3.75642e-05	II	II	NA	2
TcCLB.506885.480	TcCLB.510553.100020	TcCLB.508455.20	270	270	371	102	2877	NS	2.67339e-12	3.09794e-13	0.000805256	0.00158759	NS	0.00158759	3.09794e-13	V	NA	V	1
TcCLB.510361.80	TcCLB.503827.100	TcCLB.508011.90	1697	1617	1657	41	2781	NS	0.000119601	NS	0.00158975	0.000973733	NS	0.00158975	0.000119601	V	VI	NA	6
TcCLB.507071.390	TcCLB.510693.270	TcCLB.506245.250	479	473	826	354	2856	NS	NS	0.00159064	1.17976e-06	1.24563e-06	NS	0.00159064	1.17976e-06	V	VI	V	7
TcCLB.504081.80	TcCLB.510363.250	TcCLB.510115.30	1695	1626	2020	395	2556	0.00159888	NS	2.06343e-05	6.15451e-05	0.00014803	NS	0.00159888	2.06343e-05	V	V	VI	4
TcCLB.509613.20	TcCLB.476121.20001	TcCLB.412437.20001	338	338	478	141	2007	0.00161928	NS	0.00031646	0.000279047	2.93384e-05	NS	0.00161928	2.93384e-05	NA	NA	NA	4
TcCLB.506939.200	TcCLB.506133.130	TcCLB.506133.190	1959	1887	2014	128	2784	NS	NS	NS	0.000738497	0.000123467	0.00162023	0.00162023	0.000123467	NA	V	VI	4
TcCLB.511173.370	TcCLB.508109.60	TcCLB.506741.10	2756	2711	2823	113	2823	NS	NS	0.000144772	0.0016204	0.000204188	NS	0.0016204	0.000144772	VI	V	NA	9
TcCLB.507071.230	TcCLB.507071.10	TcCLB.503633.40	673	628	699	72	2775	NS	0.000256925	0.0016232	0.000906276	NS	NS	0.0016232	0.000256925	V	V	NA	5
TcCLB.509699.40	TcCLB.458685.20001	TcCLB.508221.1050	1587	1566	1854	289	2715	NS	0.000234141	NS	0.00162489	0.000455504	NS	0.00162489	0.000234141	V	NA	NA	5
TcCLB.506683.190	TcCLB.504581.20001	TcCLB.503845.60	275	269	523	255	2262	NS	0.00162632	NS	0.000152402	0.000613518	NS	0.00162632	0.000152402	II	NA	NA	3
TcCLB.507839.40	TcCLB.511349.100	TcCLB.504393.30	299	251	357	107	2262	NS	NS	0.000101009	0.00163186	0.000476997	NS	0.00163186	0.000101009	II	II	NA	1
TcCLB.508343.10	TcCLB.404809.20001	TcCLB.506923.10	1641	63	905	843	1026	NS	NS	0.00163303	1.17112e-11	9.32984e-10	2.20592e-07	0.00163303	1.17112e-11	NA	NA	NA	1
TcCLB.510919.9	TcCLB.511173.370	TcCLB.511077.100040	1635	1590	1666	77	1878	NS	1.93482e-10	6.79887e-07	9.24267e-06	0.00163823	NS	0.00163823	1.93482e-10	NA	VI	NA	2
TcCLB.507085.100080	TcCLB.511873.10	TcCLB.511871.150	1681	1655	1677	23	2541	NS	0.00166974	0.001454	NS	0.00146535	NS	0.00166974	0.001454	NA	V	NA	1
TcCLB.508011.120	TcCLB.508433.200	TcCLB.508011.90	657	525	595	71	2664	5.51693e-05	2.57508e-07	NS	0.00167439	2.23939e-05	NS	0.00167439	2.57508e-07	NA	NA	NA	5
TcCLB.439861.20001	TcCLB.398993.20001	TcCLB.440379.20001	639	234	451	218	861	NS	NS	0.00167658	6.90475e-07	0.000603857	2.58839e-06	0.00167658	6.90475e-07	NA	NA	NA	1
TcCLB.440599.20001	TcCLB.508071.100080	TcCLB.477105.20001	1540	674	826	153	1277	NS	7.44216e-06	NS	0.00168162	1.43302e-05	NS	0.00168162	7.44216e-06	NA	NA	NA	1
TcCLB.506139.100060	TcCLB.506139.170	TcCLB.507953.100	1161	1152	1309	158	2491	NS	0.00168256	1.29273e-05	0.000766473	NS	NS	0.00168256	1.29273e-05	NA	NA	V	4
TcCLB.506967.1000150	TcCLB.510377.210	TcCLB.416015.20001	536	536	1775	1240	2379	0.00168515	NS	NS	NS	0.000150467	0.00159577	0.00168515	0.000150467	NA	NA	NA	1
TcCLB.506309.130	TcCLB.510715.90	TcCLB.510085.50	619	553	643	91	2835	NS	6.22767e-05	NS	1.35602e-05	0.00169278	NS	0.00169278	1.35602e-05	NA	V	NA	6
TcCLB.509899.40	TcCLB.511401.120	TcCLB.511923.30	1680	1632	1829	198	2628	NS	0.000279944	1.51582e-05	9.86935e-05	0.00169389	NS	0.00169389	1.51582e-05	NA	V	V	7
TcCLB.503717.10	TcCLB.506335.100020	TcCLB.506613.40	1760	1727	1930	204	2736	0.00013024	4.22138e-07	1.04917e-07	0.00133127	0.000903488	0.00169463	0.00169463	1.04917e-07	V	NA	V	5
TcCLB.508607.100070	TcCLB.511887.30	TcCLB.508837.70	2068	1997	2186	190	2276	1.33712e-10	2.29978e-07	3.12369e-15	0.00169979	9.3566e-05	0.000380835	0.00169979	3.12369e-15	NA	NA	II	3
TcCLB.506741.100	TcCLB.506741.130	TcCLB.508871.170	2131	2053	2213	161	2685	NS	0.000246848	0.00170355	0.000321661	1.89317e-07	NS	0.00170355	1.89317e-07	V	V	V	10
TcCLB.508837.70	TcCLB.508325.100080	TcCLB.510307.1000210	173	170	223	54	2187	0.00170763	1.73863e-07	3.14588e-06	NS	NS	NS	0.00170763	1.73863e-07	II	NA	NA	2
TcCLB.511173.130	TcCLB.506703.90	TcCLB.504007.20	1667	1614	1654	41	2805	NS	0.000600538	0.00171416	0.000580263	NS	NS	0.00171416	0.000580263	V	VI	V	5
TcCLB.511173.230	TcCLB.506309.130	TcCLB.511173.160	301	301	730	430	2853	NS	0.000149576	0.00172401	9.03225e-05	6.84422e-05	NS	0.00172401	6.84422e-05	NA	NA	NA	2
TcCLB.510979.40	TcCLB.511625.130	TcCLB.509665.100030	2002	1924	1986	63	2547	NS	0.00172727	NS	5.71832e-05	0.00170845	NS	0.00172727	5.71832e-05	V	V	NA	5
TcCLB.508149.60	TcCLB.510627.30	TcCLB.508109.60	2019	1916	2095	180	2484	NS	0.00172994	6.7274e-05	0.00102513	5.3724e-06	NS	0.00172994	5.3724e-06	NA	NA	V	4
TcCLB.427059.20001	TcCLB.505997.80	TcCLB.509765.50	438	423	744	322	1005	NS	NS	NS	0.000313349	0.000159882	0.00174913	0.00174913	0.000159882	NA	VIII	VIII	2
TcCLB.510363.310	TcCLB.511255.350	TcCLB.508221.650	2324	1829	2403	575	2544	NS	1.81388e-05	0.00175637	8.74061e-11	NS	NS	0.00175637	8.74061e-11	NA	V	V	4
TcCLB.510275.260	TcCLB.506955.270	TcCLB.508157.50	1467	1392	1495	104	2688	NS	9.05615e-05	NS	9.9249e-07	0.00176446	NS	0.00176446	9.9249e-07	NA	V	NA	6
TcCLB.510021.120	TcCLB.511255.1000160	TcCLB.417809.20001	346	340	788	449	2424	0.00177477	0.00127354	6.94676e-05	2.2124e-07	5.55311e-09	4.26642e-07	0.00177477	5.55311e-09	V	NA	NA	3
TcCLB.510547.30	TcCLB.511063.40	TcCLB.508165.330	162	131	178	48	1302	NS	3.48312e-05	1.0981e-10	0.00178561	0.000322199	NS	0.00178561	1.0981e-10	NA	V	NA	2
TcCLB.510411.10	TcCLB.507907.20	TcCLB.508285.60	546	531	547	17	2562	NS	1.06082e-05	NS	0.000180753	0.00179538	NS	0.00179538	1.06082e-05	II	II	II	2
TcCLB.511919.20	TcCLB.507091.1000100	TcCLB.511923.1000100	550	539	614	76	2796	NS	0.00179794	0.000865005	0.000359464	0.000365377	NS	0.00179794	0.000359464	V	NA	NA	4
TcCLB.504201.30	TcCLB.510047.80	TcCLB.506789.20	2312	1955	2058	104	2685	1.13893e-05	9.46112e-07	0.00180089	0.000221619	NS	NS	0.00180089	9.46112e-07	V	V	V	2
TcCLB.503827.100	TcCLB.508305.40	TcCLB.511173.230	1578	1548	1796	249	2874	NS	NS	0.00153375	0.00181417	0.000559001	NS	0.00181417	0.000559001	VI	V	NA	6
TcCLB.510551.20	TcCLB.511173.470	TcCLB.504441.20001	835	814	930	117	2628	NS	3.5504e-06	2.4009e-07	0.00181778	0.000617733	NS	0.00181778	2.4009e-07	NA	V	NA	5
TcCLB.508979.50	TcCLB.503609.50	TcCLB.511259.50	2314	2242	2412	171	2802	NS	0.00133234	2.78215e-05	NS	0.00181977	0.00163038	0.00181977	2.78215e-05	VI	VI	NA	2
TcCLB.511259.1000170	TcCLB.508493.100060	TcCLB.509525.20	1482	1416	1872	457	2771	NS	0.00182226	8.88453e-06	9.74114e-06	0.000822013	NS	0.00182226	8.88453e-06	NA	NA	NA	7
TcCLB.508677.100040	TcCLB.510401.50	TcCLB.508521.20	2351	2318	2601	284	3126	NS	0.00182387	NS	1.52475e-07	1.37213e-05	NS	0.00182387	1.52475e-07	NA	NA	VIII	7
TcCLB.511921.150	TcCLB.420615.20001	TcCLB.509899.100	1795	1762	1810	49	2775	NS	0.0018412	NS	0.00104225	0.000569617	NS	0.0018412	0.000569617	V	NA	V	2
TcCLB.511255.350	TcCLB.510363.250	TcCLB.508221.750	1499	1391	1583	193	2640	NS	NS	7.87468e-05	0.00184331	0.000198497	NS	0.00184331	7.87468e-05	V	V	V	4
TcCLB.506309.130	TcCLB.508011.120	TcCLB.506741.10	1298	1275	1362	88	2835	NS	0.00185784	NS	3.44559e-05	0.000508094	NS	0.00185784	3.44559e-05	NA	NA	NA	6
TcCLB.511923.60	TcCLB.511399.24	TcCLB.509897.140	550	535	624	90	2619	NS	0.000572534	0.00185907	0.000270021	4.96221e-05	NS	0.00185907	4.96221e-05	V	NA	V	3
TcCLB.403869.20001	TcCLB.404661.20001	TcCLB.507747.130	1168	1028	1969	942	1983	NS	1.10634e-06	1.02355e-07	5.50745e-06	0.00185978	NS	0.00185978	1.02355e-07	NA	NA	NA	1
TcCLB.509897.200	TcCLB.507059.50	TcCLB.509897.20	1526	1490	2352	863	2616	6.27305e-08	NS	0.00186074	1.02724e-10	2.08354e-13	8.16014e-14	0.00186074	8.16014e-14	V	V	V	5
TcCLB.510543.1000200	TcCLB.509817.40	TcCLB.506443.130	201	12	168	157	2155	NS	3.79442e-05	NS	1.65639e-06	0.00188878	NS	0.00188878	1.65639e-06	NA	NA	NA	3
TcCLB.508157.50	TcCLB.510269.100060	TcCLB.406963.20001	1847	640	774	135	1227	NS	0.000255051	0.000130852	NS	0.00188986	NS	0.00188986	0.000130852	NA	NA	NA	1
TcCLB.510853.30	TcCLB.485713.20001	TcCLB.507611.230	454	336	410	75	2118	NS	0.00189601	NS	0.000593989	0.00172994	NS	0.00189601	0.000593989	NA	NA	NA	1
TcCLB.508365.190	TcCLB.509527.120	TcCLB.507747.130	1065	1038	1311	274	2790	NS	0.00180783	0.00190622	1.10428e-05	9.56593e-05	NS	0.00190622	1.10428e-05	VI	V	NA	5
TcCLB.511871.150	TcCLB.509085.50	TcCLB.511843.70	1502	1467	1519	53	2535	NS	0.000166553	NS	0.00190861	0.000979255	9.78079e-05	0.00190861	9.78079e-05	NA	NA	V	7
TcCLB.507747.130	TcCLB.507071.80	TcCLB.506279.250	1383	1299	1400	102	2829	NS	NS	6.60226e-06	0.000638299	0.00191864	NS	0.00191864	6.60226e-06	NA	VI	NA	9
TcCLB.507437.30	TcCLB.511183.1000300	TcCLB.511183.116	1275	1273	1542	270	2181	NS	9.7294e-05	0.00192423	0.000323911	NS	NS	0.00192423	9.7294e-05	NA	NA	NA	1
TcCLB.509549.10	TcCLB.432009.20001	TcCLB.504239.260	2313	2263	2334	72	2400	NS	0.000881665	NS	0.00192519	2.83813e-06	NS	0.00192519	2.83813e-06	V	NA	V	4
TcCLB.510543.70	TcCLB.461801.20001	TcCLB.511885.20	2224	919	1328	410	2178	NS	NS	NS	0.000548449	0.00192844	0.000502196	0.00192844	0.000502196	II	NA	II	2
TcCLB.508633.1000120	TcCLB.504069.1000140	TcCLB.511911.10	1180	1166	1227	62	2182	NS	9.32001e-09	1.85684e-08	0.00193511	6.51965e-05	NS	0.00193511	9.32001e-09	NA	NA	II	7
TcCLB.506083.20	TcCLB.504333.20	TcCLB.510125.20	1209	1196	1375	180	3132	0.00193797	NS	0.000493618	0.000311013	4.22286e-05	NS	0.00193797	4.22286e-05	NA	NA	VIII	4
TcCLB.511063.1000100	TcCLB.506613.40	TcCLB.418917.20001	709	702	778	77	2729	NS	0.000383807	5.18942e-06	2.44262e-05	1.50028e-05	0.00194199	0.00194199	5.18942e-06	NA	V	NA	3
TcCLB.508577.100010	TcCLB.509739.10	TcCLB.511301.160	2136	2028	2214	187	2314	3.96682e-26	9.00802e-18	1.55644e-23	1.52182e-11	0.00194684	1.04892e-19	0.00194684	3.96682e-26	NA	II	II	3
TcCLB.511255.490	TcCLB.510361.180	TcCLB.508873.390	1847	1803	1853	51	2586	NS	0.00195781	NS	0.00108618	0.00072535	NS	0.00195781	0.00072535	NA	NA	V	5
TcCLB.506951.80	TcCLB.505949.100	TcCLB.468217.30	1140	1131	1176	46	2673	NS	5.98793e-11	6.15016e-10	0.00115309	0.0010924	0.00196612	0.00196612	5.98793e-11	V	NA	NA	5
TcCLB.506331.90	TcCLB.511301.160	TcCLB.433673.20001	129	129	275	147	2307	NS	0.000596167	6.33929e-05	NS	0.00196969	NS	0.00196969	6.33929e-05	II	II	NA	2
TcCLB.422683.20001	TcCLB.506683.110	TcCLB.507313.20	1615	169	226	58	1086	NS	0.001224	NS	0.00197199	0.00160873	0.000850266	0.00197199	0.000850266	NA	VIII	VIII	1
TcCLB.451951.20001	TcCLB.507237.10	TcCLB.451127.20001	1959	1068	1200	133	1374	NS	0.00197381	2.79941e-05	2.37642e-09	0.00156218	NS	0.00197381	2.37642e-09	NA	V	NA	4
TcCLB.507313.20	TcCLB.416041.14	TcCLB.511771.40	618	575	831	257	3138	NS	NS	0.00184785	0.00197626	0.000430039	NS	0.00197626	0.000430039	VIII	NA	NA	2
TcCLB.507121.11	TcCLB.504205.20	TcCLB.506951.90	1495	1489	1629	141	2154	NS	0.00166054	5.58262e-05	0.00197896	0.000497454	0.000283507	0.00197896	5.58262e-05	NA	NA	IV	2
TcCLB.510201.40	TcCLB.510197.130	TcCLB.398265.9	1383	1332	1386	55	2628	NS	0.00056521	0.00118627	0.00198495	0.00123084	NS	0.00198495	0.00056521	NA	VI	NA	5
TcCLB.507071.230	TcCLB.507071.10	TcCLB.503633.40	230	222	304	83	2775	NS	0.000352287	NS	0.000232283	0.00198728	NS	0.00198728	0.000232283	V	V	NA	5
TcCLB.507875.220	TcCLB.508173.30	TcCLB.422867.10	1541	1532	1843	312	2373	NS	0.000843484	NS	0.000381301	0.00199804	NS	0.00199804	0.000381301	II	NA	II	4
TcCLB.510643.40	TcCLB.506975.90	TcCLB.506537.200	2406	2184	2360	177	3162	NS	6.09584e-08	5.08668e-05	5.13259e-08	0.00199897	NS	0.00199897	5.13259e-08	VIII	VIII	VIII	8
TcCLB.506955.240	TcCLB.506955.1000130	TcCLB.509899.100	2549	2456	2573	118	2808	NS	3.28789e-06	0.00201826	2.18527e-06	0.000106595	NS	0.00201826	2.18527e-06	V	NA	V	8
TcCLB.511487.90	TcCLB.509549.10	TcCLB.509031.20	467	446	893	448	2340	NS	7.1034e-06	0.0015701	2.55018e-06	0.00202743	5.88418e-14	0.00202743	5.88418e-14	V	V	NA	8
TcCLB.511349.20	TcCLB.432629.10	TcCLB.453767.20	1749	1715	2034	320	2790	NS	NS	0.00203223	2.10706e-05	0.000157055	NS	0.00203223	2.10706e-05	NA	NA	NA	2
TcCLB.510275.80	TcCLB.504579.20	TcCLB.506671.50	166	60	156	97	2214	NS	NS	3.93475e-06	5.42132e-05	0.00203611	NS	0.00203611	3.93475e-06	NA	NA	NA	1
TcCLB.510451.10	TcCLB.509257.10	TcCLB.510769.170	1880	1850	2155	306	2418	NS	0.00204062	NS	3.58461e-05	3.16913e-06	NS	0.00204062	3.16913e-06	NA	II	NA	5
TcCLB.505201.50	TcCLB.506975.90	TcCLB.510155.220	2729	2689	2890	202	3132	NS	0.00205123	4.61474e-06	9.44334e-05	0.00046665	7.74848e-05	0.00205123	4.61474e-06	NA	VIII	NA	7
TcCLB.511173.470	TcCLB.507069.1000120	TcCLB.508013.40	1823	1793	1847	55	2799	NS	8.98041e-09	1.63315e-06	2.56138e-07	0.00205519	NS	0.00205519	8.98041e-09	V	NA	VI	6
TcCLB.509897.140	TcCLB.508977.100010	TcCLB.507059.50	1865	1834	2347	514	2610	NS	5.32656e-06	1.05297e-05	0.00206382	NS	7.2112e-11	0.00206382	7.2112e-11	V	NA	V	4
TcCLB.511311.20	TcCLB.507875.220	TcCLB.479449.20001	2028	2019	2079	61	2169	NS	0.00207218	2.18598e-06	6.81737e-07	NS	NS	0.00207218	6.81737e-07	II	II	NA	3
TcCLB.505655.10	TcCLB.508121.150	TcCLB.508229.40	2357	2022	2073	52	2241	NS	NS	8.04526e-05	0.00207487	0.000235597	NS	0.00207487	8.04526e-05	NA	V	V	3
TcCLB.509217.40	TcCLB.509685.40	TcCLB.510137.10	1583	1517	1674	158	2715	NS	0.000125091	0.00207687	0.000476798	0.00123126	NS	0.00207687	0.000125091	V	V	NA	8
TcCLB.507747.130	TcCLB.509699.220	TcCLB.508761.40	370	364	460	97	2829	NS	NS	NS	0.00207728	0.00206683	0.000676718	0.00207728	0.000676718	NA	NA	V	9
TcCLB.509665.100030	TcCLB.508759.20	TcCLB.504101.50	367	364	592	229	2856	0.0020779	8.7085e-06	6.57381e-08	1.06052e-06	1.01881e-07	NS	0.0020779	6.57381e-08	NA	V	V	8
TcCLB.507035.80	TcCLB.509735.100	TcCLB.411461.20001	1195	1091	1376	286	2181	0.00210077	2.45384e-13	6.46727e-08	7.99777e-13	2.79606e-11	0.000118754	0.00210077	2.45384e-13	NA	NA	NA	4
TcCLB.414019.20001	TcCLB.509753.270	TcCLB.506339.10	1089	885	1446	562	1959	NS	NS	0.00210329	8.44548e-05	2.5251e-07	1.1445e-05	0.00210329	2.5251e-07	NA	NA	V	3
TcCLB.509699.220	TcCLB.509527.120	TcCLB.506909.160	111	111	862	752	2799	0.000690261	NS	0.00210841	0.000123979	1.4202e-07	2.45129e-05	0.00210841	1.4202e-07	NA	V	V	4
TcCLB.458369.10	TcCLB.510175.1000110	TcCLB.510853.30	1761	833	2245	1413	1287	6.48201e-08	1.0482e-05	6.0561e-10	3.69095e-10	7.63509e-11	0.00211283	0.00211283	7.63509e-11	NA	NA	NA	3
TcCLB.509685.40	TcCLB.510275.260	TcCLB.511063.1000100	1020	972	1232	261	2628	NS	0.00188583	1.39508e-08	2.41589e-06	4.51951e-07	0.00211654	0.00211654	1.39508e-08	V	NA	NA	6
TcCLB.507759.10	TcCLB.509959.60	TcCLB.421173.4	1909	1896	2233	338	3129	NS	0.00212414	0.00126326	0.000169331	4.14024e-05	NS	0.00212414	4.14024e-05	VIII	NA	NA	4
TcCLB.509897.20	TcCLB.510503.50	TcCLB.509897.70	2055	2006	2435	430	2628	NS	0.000272465	NS	1.28383e-06	0.0021249	NS	0.0021249	1.28383e-06	V	V	V	4
TcCLB.506741.100	TcCLB.506741.130	TcCLB.508871.170	1601	1547	1751	205	2685	3.32182e-05	0.00212593	1.01993e-05	NS	0.000120632	NS	0.00212593	1.01993e-05	V	V	V	10
TcCLB.506183.90	TcCLB.506443.100	TcCLB.510853.40	1873	1870	1918	49	2766	NS	2.27625e-07	NS	0.002127	0.00125689	0.00019222	0.002127	2.27625e-07	NA	IV	IV	2
TcCLB.510191.100040	TcCLB.508165.200	TcCLB.510279.110	2241	2169	2731	563	2873	0.0021272	3.49954e-18	3.01218e-08	3.76581e-17	6.3157e-15	3.02917e-08	0.0021272	3.49954e-18	NA	NA	VI	3
TcCLB.510715.90	TcCLB.506245.190	TcCLB.508103.30	2084	1865	1940	76	2688	NS	0.000844208	NS	0.00213359	0.00120529	NS	0.00213359	0.000844208	V	V	V	6
TcCLB.506813.220	TcCLB.506309.130	TcCLB.510709.70	1609	1530	1673	144	2586	NS	0.00208992	0.000190223	NS	0.0021694	NS	0.0021694	0.000190223	V	NA	V	2
TcCLB.504007.20	TcCLB.506813.190	TcCLB.507091.60	891	867	1302	436	2625	5.22384e-06	6.05914e-07	1.24654e-10	1.19993e-06	0.00218471	1.0099e-08	0.00218471	1.24654e-10	V	VI	V	8
TcCLB.511587.90	TcCLB.508515.150	TcCLB.507313.20	2616	2586	2761	176	3147	1.37367e-06	1.81611e-07	5.06553e-07	1.69527e-05	0.00035903	0.00218479	0.00218479	1.81611e-07	VIII	VIII	VIII	4
TcCLB.511255.700	TcCLB.510363.250	TcCLB.506667.90	1460	1430	1754	325	2505	7.13132e-07	0.00218775	1.58881e-09	5.16493e-07	0.000109422	5.19905e-05	0.00218775	1.58881e-09	V	V	V	4
TcCLB.510013.270	TcCLB.508991.30	TcCLB.506767.1000250	1	1	133	133	2268	NS	3.4132e-05	6.00547e-11	0.0021917	0.00141716	NS	0.0021917	6.00547e-11	NA	NA	NA	1
TcCLB.511061.40	TcCLB.511255.350	TcCLB.511871.150	279	270	365	96	2535	NS	NS	0.00219265	0.000770773	0.000114276	NS	0.00219265	0.000114276	V	V	NA	6
TcCLB.434667.20001	TcCLB.432887.20001	TcCLB.509959.60	1289	0	255	256	466	NS	0.00219594	0.000349174	2.8668e-10	2.8478e-08	3.54307e-07	0.00219594	2.8668e-10	NA	NA	NA	1
TcCLB.505201.50	TcCLB.506083.20	TcCLB.509581.10	1106	776	996	221	3132	NS	0.00220404	NS	1.95003e-05	0.00214724	NS	0.00220404	1.95003e-05	NA	NA	VII	7
TcCLB.506955.240	TcCLB.506955.270	TcCLB.511401.30	1434	1400	1558	159	2808	NS	NS	2.93986e-05	0.00157204	0.00220734	NS	0.00220734	2.93986e-05	V	V	V	8
TcCLB.509251.80	TcCLB.511399.24	TcCLB.509897.1000160	531	515	615	101	2607	NS	0.00220984	NS	3.47606e-05	0.000118538	NS	0.00220984	3.47606e-05	V	NA	NA	4
TcCLB.507723.50	TcCLB.506055.100014	TcCLB.508481.10	2429	2350	2715	366	2715	2.08731e-13	1.67185e-26	1.56775e-28	5.75873e-20	1.08824e-17	0.00222275	0.00222275	1.56775e-28	IV	NA	IV	8
TcCLB.509387.10	TcCLB.506975.90	TcCLB.510307.240	196	193	214	22	3117	NS	3.9402e-05	NS	0.000246772	0.00222474	NS	0.00222474	3.9402e-05	VIII	VIII	VIII	1
TcCLB.511089.80	TcCLB.511451.80	TcCLB.506813.80	609	582	645	64	2685	NS	NS	NS	1.91846e-08	0.00223179	0.00178826	0.00223179	1.91846e-08	V	V	V	5
TcCLB.508761.110	TcCLB.511259.230	TcCLB.507633.80	1347	1317	1371	55	2787	NS	5.18803e-05	NS	3.26646e-05	0.00224154	NS	0.00224154	3.26646e-05	VI	NA	V	3
TcCLB.509075.50	TcCLB.508113.7	TcCLB.511891.10	911	900	933	34	2208	NS	0.000594758	NS	0.00179846	0.00195851	0.00226893	0.00226893	0.000594758	II	NA	II	2
TcCLB.458369.10	TcCLB.454391.10	TcCLB.511471.100020	1245	317	370	54	1287	NS	0.00212658	NS	0.0015159	0.00227007	NS	0.00227007	0.0015159	NA	NA	NA	3
TcCLB.506131.170	TcCLB.504155.20	TcCLB.511451.80	194	194	306	113	2589	NS	1.6003e-09	2.54377e-09	0.00227538	4.51074e-05	NS	0.00227538	1.6003e-09	V	V	V	3
TcCLB.510643.1000100	TcCLB.509411.10	TcCLB.503447.20	676	670	851	182	2317	NS	1.01166e-05	NS	0.00040554	0.00227729	NS	0.00227729	1.01166e-05	NA	II	II	3
TcCLB.504261.20	TcCLB.508745.30	TcCLB.506285.100030	1612	1492	1654	163	2829	NS	2.13335e-10	4.49986e-13	0.000179239	0.00228357	NS	0.00228357	4.49986e-13	VI	V	NA	4
TcCLB.511607.60	TcCLB.509097.20	TcCLB.511603.90	45	45	162	118	2745	NS	NS	4.01342e-09	0.00228435	0.00131442	NS	0.00228435	4.01342e-09	NA	V	V	4
TcCLB.508355.80	TcCLB.506847.50	TcCLB.438851.20001	2093	2059	2088	30	2790	NS	2.45104e-07	NS	0.000121935	9.88867e-05	0.00228469	0.00228469	2.45104e-07	VIII	NA	NA	1
TcCLB.510005.20	TcCLB.408081.20001	TcCLB.505155.4	1	0	201	202	2058	NS	8.77152e-07	8.2954e-07	0.00228555	NS	0.00193892	0.00228555	8.2954e-07	II	NA	NA	6
TcCLB.506499.170	TcCLB.506757.60	TcCLB.507283.100010	364	358	848	491	2361	NS	1.42712e-09	4.69223e-06	1.92687e-10	1.36952e-06	0.00228594	0.00228594	1.92687e-10	V	V	NA	3
TcCLB.511451.80	TcCLB.510713.90	TcCLB.511077.100040	2416	2301	2624	324	2775	0.00229035	NS	0.00083898	0.00183291	NS	NS	0.00229035	0.00083898	V	V	NA	2
TcCLB.511843.70	TcCLB.510627.30	TcCLB.510191.100040	794	707	833	127	2763	0.00229629	3.47264e-12	8.06303e-08	8.12678e-08	0.00210532	NS	0.00229629	3.47264e-12	V	NA	NA	4
TcCLB.422467.20001	TcCLB.457977.20001	TcCLB.403739.20001	2077	505	596	92	969	NS	0.00231274	NS	2.86514e-06	8.16878e-05	NS	0.00231274	2.86514e-06	NA	NA	NA	3
TcCLB.506331.130	TcCLB.505267.100020	TcCLB.511585.230	173	173	227	55	2247	NS	0.00231454	0.000266581	4.94351e-05	0.0012673	NS	0.00231454	4.94351e-05	II	NA	II	10
TcCLB.506741.100	TcCLB.510487.100070	TcCLB.506067.300	1482	1425	1794	370	2685	NS	NS	NS	2.7821e-09	0.00232824	2.82827e-05	0.00232824	2.7821e-09	V	NA	V	10
TcCLB.506741.130	TcCLB.510715.20	TcCLB.511173.80	2455	2401	2701	301	2811	NS	0.000228292	0.0023131	0.00233615	NS	NS	0.00233615	0.000228292	V	V	V	9
TcCLB.414755.20001	TcCLB.508285.60	TcCLB.423463.20001	566	293	367	75	1365	NS	1.00763e-07	6.57676e-09	0.000122422	5.76406e-06	0.00234269	0.00234269	6.57676e-09	NA	II	NA	3
TcCLB.511833.10	TcCLB.510125.20	TcCLB.508171.10	671	665	728	64	3141	NS	2.99969e-05	4.87963e-05	0.00235496	0.00197437	NS	0.00235496	2.99969e-05	VIII	VIII	VIII	5
TcCLB.508789.120	TcCLB.508761.110	TcCLB.507633.80	1980	1897	1929	33	2772	NS	0.00144371	NS	0.000909152	0.00235577	0.000729996	0.00235577	0.000729996	VI	VI	V	3
TcCLB.508745.30	TcCLB.504261.20	TcCLB.506667.90	1600	1543	1709	167	2535	2.89811e-15	5.84575e-20	1.01917e-18	0.00235849	3.23127e-11	1.85077e-05	0.00235849	5.84575e-20	V	VI	V	5
TcCLB.498393.20001	TcCLB.507953.100	TcCLB.505949.30	741	459	846	388	846	NS	NS	0.00236083	1.45355e-07	0.000138997	8.97854e-05	0.00236083	1.45355e-07	NA	V	V	1
TcCLB.455617.20001	TcCLB.401569.10	TcCLB.508343.10	1039	866	905	40	933	NS	0.000516593	NS	1.07507e-05	0.00236512	NS	0.00236512	1.07507e-05	NA	NA	NA	2
TcCLB.503705.19	TcCLB.510487.100037	TcCLB.413293.9	718	667	1015	349	1015	0.000504093	NS	0.000906818	6.30412e-05	0.00236551	NS	0.00236551	6.30412e-05	NA	NA	NA	2
TcCLB.510643.40	TcCLB.508171.10	TcCLB.509815.100020	2733	2712	2900	189	3162	NS	NS	0.00237155	0.00140631	0.00065503	NS	0.00237155	0.00065503	VIII	VIII	NA	8
TcCLB.510025.50	TcCLB.504239.260	TcCLB.510359.430	53	53	464	412	2583	NS	1.38034e-05	2.07355e-07	9.81648e-09	2.48571e-06	0.0023738	0.0023738	9.81648e-09	V	V	NA	4
TcCLB.508163.250	TcCLB.510279.10	TcCLB.510085.50	392	383	508	126	2874	NS	0.00130139	2.12753e-05	0.000597231	0.00239314	NS	0.00239314	2.12753e-05	VI	NA	NA	4
TcCLB.506339.10	TcCLB.509753.100020	TcCLB.504081.390	1278	1206	1404	199	2724	NS	0.000372203	0.00239333	0.000110443	0.000444393	NS	0.00239333	0.000110443	V	NA	NA	6
TcCLB.509533.10	TcCLB.503501.50	TcCLB.451853.20001	1070	1016	1346	331	2223	NS	0.00241572	0.000838097	0.000400794	0.00186856	NS	0.00241572	0.000400794	II	NA	NA	2
TcCLB.508883.15	TcCLB.465407.20001	TcCLB.506329.65	1913	258	361	104	465	NS	0.00241696	0.000835753	9.84473e-05	5.29469e-06	NS	0.00241696	5.29469e-06	NA	NA	NA	1
TcCLB.503601.10	TcCLB.503427.9	TcCLB.508633.20	260	257	1196	940	2382	NS	3.4506e-06	3.82073e-09	2.23276e-13	5.72601e-09	0.00243035	0.00243035	2.23276e-13	V	NA	V	2
TcCLB.509899.40	TcCLB.509897.20	TcCLB.509897.110	1912	1879	1915	37	2628	NS	NS	NS	0.000832118	0.000359077	0.00243374	0.00243374	0.000359077	NA	V	V	7
TcCLB.509685.40	TcCLB.508873.1000430	TcCLB.511063.1000100	2231	2138	2800	663	2628	NS	0.00118095	1.84266e-05	0.00243527	NS	NS	0.00243527	1.84266e-05	V	NA	NA	6
TcCLB.510583.1000140	TcCLB.511255.1000160	TcCLB.506909.100	2289	2199	2317	119	2794	NS	4.05751e-07	7.28492e-05	5.89406e-08	0.00243615	NS	0.00243615	5.89406e-08	NA	NA	V	3
TcCLB.508221.440	TcCLB.506335.110	TcCLB.506653.40	1260	1033	1795	763	1971	0.001149	NS	0.0024377	2.78712e-06	3.46177e-09	6.29247e-09	0.0024377	3.46177e-09	NA	NA	NA	2
TcCLB.430567.20001	TcCLB.508061.20	TcCLB.511413.19	446	440	768	329	1035	NS	0.00244649	4.68673e-05	1.02436e-05	2.8472e-07	3.81668e-05	0.00244649	2.8472e-07	NA	II	NA	1
TcCLB.509265.90	TcCLB.485713.20001	TcCLB.506345.90	2314	2133	2308	176	2403	NS	2.0166e-05	0.00238135	5.27788e-06	0.00245129	NS	0.00245129	5.27788e-06	II	NA	II	4
TcCLB.510543.1000200	TcCLB.509817.40	TcCLB.506443.130	388	199	635	437	2155	NS	0.00246267	NS	0.00018943	5.06605e-05	NS	0.00246267	5.06605e-05	NA	NA	NA	3
TcCLB.509699.40	TcCLB.506285.100030	TcCLB.511255.1000110	691	664	763	100	2715	NS	3.15215e-06	NS	6.84347e-05	0.00246445	NS	0.00246445	3.15215e-06	V	NA	NA	5
TcCLB.508963.30	TcCLB.511563.100020	TcCLB.505365.60	2188	2142	2520	379	3135	NS	0.000393025	NS	0.00248209	0.000274661	NS	0.00248209	0.000274661	VIII	NA	VIII	3
TcCLB.508055.30	TcCLB.464253.20001	TcCLB.507875.220	1013	486	1856	1371	2361	NS	0.000149594	0.00146096	0.00251188	0.000149594	5.37545e-05	0.00251188	5.37545e-05	II	NA	II	7
TcCLB.508143.90	TcCLB.505949.100	TcCLB.504787.40	1854	1811	1829	19	2907	NS	0.00096236	NS	0.00251354	0.00154251	NS	0.00251354	0.00096236	NA	NA	V	4
TcCLB.506331.130	TcCLB.505267.100020	TcCLB.511585.230	289	228	307	80	2247	7.06507e-12	1.59486e-10	1.84145e-10	2.70778e-06	7.96113e-07	0.0025165	0.0025165	7.06507e-12	II	NA	II	10
TcCLB.507071.80	TcCLB.507071.190	TcCLB.508873.330	2386	2331	2559	229	2871	NS	0.00251726	NS	5.93392e-06	0.00094671	NS	0.00251726	5.93392e-06	VI	V	V	1
TcCLB.509905.1000200	TcCLB.511891.10	TcCLB.508451.60	1461	1442	1566	125	2379	NS	8.52344e-06	0.000348411	0.0025201	NS	NS	0.0025201	8.52344e-06	NA	II	II	4
TcCLB.510363.310	TcCLB.506909.100	TcCLB.504081.390	1635	1362	1798	437	2544	0.00253033	NS	0.00078617	7.05245e-05	4.81014e-07	0.000442605	0.00253033	4.81014e-07	NA	V	NA	4
TcCLB.420289.20001	TcCLB.508637.10	TcCLB.509843.100020	342	200	821	622	821	NS	NS	0.00253814	1.20808e-09	7.01957e-10	6.32827e-15	0.00253814	6.32827e-15	NA	III	NA	1
TcCLB.510715.150	TcCLB.504007.20	TcCLB.506813.190	47	47	144	98	2826	NS	9.24172e-06	3.63461e-07	0.000810332	0.00253969	5.05267e-07	0.00253969	3.63461e-07	VI	V	VI	3
TcCLB.510715.20	TcCLB.510483.60	TcCLB.509251.80	1033	1000	1343	344	2796	0.00255665	0.000520256	7.60819e-05	0.00255441	0.00210589	NS	0.00255665	7.60819e-05	V	V	V	3
TcCLB.511843.70	TcCLB.510627.30	TcCLB.510191.100040	1806	1680	1797	118	2763	1.84883e-07	5.33434e-10	1.56955e-09	1.48483e-06	0.000116554	0.00256948	0.00256948	5.33434e-10	V	NA	NA	4
TcCLB.511843.70	TcCLB.510627.30	TcCLB.510191.100040	1937	1808	1950	143	2763	NS	NS	0.00103832	0.00257447	0.00045768	NS	0.00257447	0.00045768	V	NA	NA	4
TcCLB.511105.60	TcCLB.404707.20001	TcCLB.511861.50	2597	1780	2099	320	2370	NS	0.00066463	0.00206291	0.00257792	1.31445e-05	NS	0.00257792	1.31445e-05	NA	NA	VIII	2
TcCLB.510377.330	TcCLB.510557.10	TcCLB.508999.120	1714	1669	1744	76	2427	NS	2.51236e-11	6.0176e-09	0.00258319	3.88556e-05	NS	0.00258319	2.51236e-11	V	NA	NA	5
TcCLB.506667.160	TcCLB.510359.430	TcCLB.506965.170	378	363	553	191	2436	0.000920656	0.00258609	0.000114712	0.000500822	4.13736e-05	NS	0.00258609	4.13736e-05	V	NA	V	12
TcCLB.410607.20001	TcCLB.402703.20001	TcCLB.510047.80	723	351	581	231	1051	NS	0.0025926	NS	0.0016344	0.00116682	NS	0.0025926	0.00116682	NA	NA	V	2
TcCLB.431681.20001	TcCLB.506389.10	TcCLB.506717.1000130	1382	1034	1210	177	1231	NS	0.00259293	NS	8.12205e-11	6.48829e-08	6.32118e-10	0.00259293	8.12205e-11	NA	NA	NA	1
TcCLB.508939.10	TcCLB.511311.20	TcCLB.509419.230	1087	1083	1491	409	2334	0.00259715	NS	0.000508205	0.000447304	7.27734e-08	NS	0.00259715	7.27734e-08	NA	II	NA	3
TcCLB.508479.100050	TcCLB.506209.100050	TcCLB.509785.90	1378	1211	1561	351	1949	9.13038e-05	0.00259981	0.000485503	7.77038e-06	3.50969e-05	2.66331e-05	0.00259981	7.77038e-06	NA	NA	NA	6
TcCLB.504101.40	TcCLB.506353.10	TcCLB.510709.70	1235	1114	1808	695	2280	NS	0.00260846	0.000697549	2.71343e-06	0.00239023	NS	0.00260846	2.71343e-06	NA	II	V	1
TcCLB.506965.170	TcCLB.506133.130	TcCLB.509755.10	1319	1259	1769	511	2280	0.00261515	NS	9.75029e-05	NS	0.000510888	NS	0.00261515	9.75029e-05	V	V	V	5
TcCLB.508219.20	TcCLB.508219.170	TcCLB.508221.1050	2047	1993	2153	161	2667	NS	NS	0.00263401	2.01756e-08	4.29265e-05	NS	0.00263401	2.01756e-08	V	NA	NA	3
TcCLB.508011.90	TcCLB.508305.9	TcCLB.508121.150	1388	1345	1465	121	2796	NS	0.00264265	NS	0.000160184	0.00172105	0.000624586	0.00264265	0.000160184	NA	NA	V	9
TcCLB.508121.150	TcCLB.510715.90	TcCLB.505655.10	941	863	1128	266	2670	2.0137e-06	1.56627e-09	2.34404e-07	0.00264441	5.26468e-05	NS	0.00264441	1.56627e-09	V	V	NA	10
TcCLB.511173.440	TcCLB.511173.160	TcCLB.511173.1000190	330	327	350	24	2307	NS	0.00156458	NS	0.0013777	NS	0.00265722	0.00265722	0.0013777	V	NA	NA	5
TcCLB.507035.80	TcCLB.509735.100	TcCLB.411461.20001	1616	1508	1697	190	2181	NS	0.0026647	1.86979e-05	5.97282e-06	5.14951e-09	0.000118484	0.0026647	5.14951e-09	NA	NA	NA	4
TcCLB.511833.10	TcCLB.404975.30	TcCLB.507313.20	1435	1429	1547	119	3141	NS	1.64482e-10	1.50429e-09	0.000131446	0.00268782	3.18106e-06	0.00268782	1.64482e-10	VIII	NA	VIII	5
TcCLB.511767.100060	TcCLB.510627.1000200	TcCLB.510643.1000180	1353	1309	1403	95	2225	NS	3.24146e-07	0.00132758	0.00268928	3.78095e-05	NS	0.00268928	3.24146e-07	NA	NA	NA	6
TcCLB.504389.20001	TcCLB.510411.10	TcCLB.509817.40	673	499	710	212	2555	NS	0.000202184	NS	0.00270555	2.35644e-06	NS	0.00270555	2.35644e-06	NA	II	NA	2
TcCLB.509525.20	TcCLB.503533.30	TcCLB.511259.1000170	1384	1326	1398	73	2790	NS	NS	0.00130011	0.00272076	9.8042e-05	NS	0.00272076	9.8042e-05	NA	V	NA	2
TcCLB.508163.250	TcCLB.506335.100020	TcCLB.510279.320	1933	1897	2076	180	2874	NS	5.03965e-07	0.00205598	2.70065e-05	0.00272268	NS	0.00272268	5.03965e-07	VI	NA	V	4
TcCLB.510197.130	TcCLB.503717.120	TcCLB.510483.60	243	243	495	253	2871	NS	NS	0.0027294	0.00238432	0.00195174	NS	0.0027294	0.00195174	VI	V	V	7
TcCLB.479449.20001	TcCLB.511885.20	TcCLB.507879.10	1120	31	655	625	1098	NS	NS	0.00273242	7.70632e-09	1.25311e-07	3.29227e-07	0.00273242	7.70632e-09	NA	II	II	1
TcCLB.451575.20001	TcCLB.450799.20001	TcCLB.464433.20001	812	811	1079	269	1155	NS	NS	0.00158444	8.82137e-05	0.00273766	0.00121806	0.00273766	8.82137e-05	NA	NA	NA	4
TcCLB.451575.20001	TcCLB.450799.20001	TcCLB.464433.20001	812	811	1079	269	1155	NS	NS	0.00158444	8.82137e-05	0.00273766	0.00121806	0.00273766	8.82137e-05	NA	NA	NA	4
TcCLB.427059.20001	TcCLB.505997.80	TcCLB.509765.50	895	877	984	108	1005	NS	NS	NS	8.54201e-05	0.0014429	0.0027558	0.0027558	8.54201e-05	NA	VIII	VIII	2
TcCLB.509545.40	TcCLB.504155.280	TcCLB.504081.80	619	610	914	305	2559	NS	NS	NS	0.00276337	4.54015e-05	0.00142751	0.00276337	4.54015e-05	NA	NA	V	4
TcCLB.474275.20001	TcCLB.505431.20001	TcCLB.415459.20001	2118	981	1243	263	2264	NS	0.00276365	NS	1.83704e-06	0.00119847	NS	0.00276365	1.83704e-06	NA	NA	NA	2
TcCLB.508963.100040	TcCLB.411461.20001	TcCLB.508837.70	2065	1968	2115	148	2276	NS	0.0027677	1.95026e-18	2.88394e-08	2.51143e-09	NS	0.0027677	1.95026e-18	NA	NA	II	2
TcCLB.511349.100	TcCLB.435601.20001	TcCLB.408081.20001	780	771	828	58	2541	NS	1.27012e-05	0.00277748	5.90831e-05	6.81393e-05	NS	0.00277748	1.27012e-05	II	NA	NA	1
TcCLB.505949.100	TcCLB.508103.30	TcCLB.509753.270	2041	1753	1787	35	2652	NS	NS	NS	0.000567669	0.00217214	0.00278016	0.00278016	0.000567669	NA	V	NA	1
TcCLB.474393.20001	TcCLB.507411.10	TcCLB.436499.20001	104	104	198	95	746	NS	0.000320484	1.18984e-06	0.000538995	0.00278162	6.28412e-05	0.00278162	1.18984e-06	NA	V	NA	1
TcCLB.452475.10	TcCLB.506723.20	TcCLB.508515.150	1	1	307	307	687	NS	NS	0.00278572	3.13077e-13	1.91818e-06	0.00224685	0.00278572	3.13077e-13	V	VII	VIII	1
TcCLB.509905.100060	TcCLB.505187.20001	TcCLB.410269.20001	759	746	1315	570	2480	0.00279867	NS	2.27271e-05	1.18272e-05	5.67402e-08	7.3643e-07	0.00279867	5.67402e-08	NA	NA	NA	3
TcCLB.510361.80	TcCLB.506767.310	TcCLB.510715.150	53	53	196	144	2781	NS	0.0028044	0.000311247	3.11677e-06	2.27186e-05	NS	0.0028044	3.11677e-06	V	NA	VI	6
TcCLB.511173.470	TcCLB.507069.1000120	TcCLB.508013.40	2646	2574	2687	114	2799	1.79995e-09	1.12781e-11	3.11892e-07	0.000126288	0.00280565	NS	0.00280565	1.12781e-11	V	NA	VI	6
TcCLB.487563.20001	TcCLB.431681.20001	TcCLB.445015.20001	570	563	755	193	1290	0.00281844	2.96327e-16	4.45518e-07	0.000657191	1.81478e-10	NS	0.00281844	2.96327e-16	NA	NA	NA	1
TcCLB.415459.20001	TcCLB.507121.20	TcCLB.506683.110	1050	1044	1201	158	3886	NS	0.000379775	0.00281978	8.04457e-05	0.00110544	NS	0.00281978	8.04457e-05	NA	VII	VIII	2
TcCLB.506667.90	TcCLB.506309.60	TcCLB.508147.100070	967	934	1248	315	2547	NS	0.0028286	7.39065e-05	0.000109845	0.000111284	NS	0.0028286	7.39065e-05	V	V	NA	3
TcCLB.511797.110	TcCLB.504081.540	TcCLB.504081.390	1167	1119	1184	66	2607	NS	0.0028314	NS	8.46992e-05	0.000941398	NS	0.0028314	8.46992e-05	V	V	NA	5
TcCLB.504007.20	TcCLB.506813.190	TcCLB.507091.60	542	533	706	174	2625	0.000513037	NS	0.00284827	7.39222e-05	7.9005e-06	NS	0.00284827	7.9005e-06	V	VI	V	8
TcCLB.450795.20001	TcCLB.508837.70	TcCLB.454391.10	2148	663	715	53	727	NS	NS	NS	0.0028485	0.000713395	0.0003457	0.0028485	0.0003457	NA	II	NA	1
TcCLB.509527.120	TcCLB.506285.100030	TcCLB.509699.220	735	714	1145	432	2775	NS	0.00206616	NS	8.27604e-06	0.00285279	NS	0.00285279	8.27604e-06	V	NA	NA	3
TcCLB.509699.40	TcCLB.511255.1000110	TcCLB.506285.100030	2753	2539	2674	136	2715	0.00262146	2.53837e-06	0.000142872	0.000962983	0.00285649	NS	0.00285649	2.53837e-06	V	NA	NA	5
TcCLB.510201.40	TcCLB.398265.9	TcCLB.510197.130	675	648	687	40	2628	NS	0.00286826	NS	0.000486193	0.000454826	0.000633691	0.00286826	0.000454826	NA	NA	VI	5
TcCLB.425655.20001	TcCLB.506397.10	TcCLB.509217.60	1781	72	243	172	546	NS	0.00288093	2.74177e-05	1.41632e-05	4.90131e-05	7.05004e-07	0.00288093	7.05004e-07	NA	II	NA	1
TcCLB.504031.50	TcCLB.506703.90	TcCLB.511173.470	1863	1816	1876	61	2796	NS	3.45812e-05	NS	9.79429e-05	0.00288102	NS	0.00288102	3.45812e-05	V	VI	V	3
TcCLB.506339.10	TcCLB.510279.160	TcCLB.504081.390	2054	1939	2329	391	2724	5.92116e-05	NS	0.00114075	0.00288308	0.000272811	NS	0.00288308	5.92116e-05	V	NA	NA	6
TcCLB.508755.11	TcCLB.510817.50	TcCLB.410895.20001	1260	1251	1336	86	2163	NS	0.00288847	NS	0.000618128	0.00101885	NS	0.00288847	0.000618128	NA	II	NA	5
TcCLB.504869.20001	TcCLB.510307.284	TcCLB.509875.100030	703	684	871	188	3133	NS	0.000440135	0.00290207	2.08047e-05	1.3437e-05	NS	0.00290207	1.3437e-05	NA	IV	NA	2
TcCLB.511871.150	TcCLB.506451.20	TcCLB.511861.100020	1601	1519	2320	802	2535	1.06518e-08	NS	0.00290479	4.49386e-08	2.76239e-13	3.79955e-21	0.00290479	3.79955e-21	NA	V	NA	7
TcCLB.509097.20	TcCLB.504239.260	TcCLB.504787.40	240	240	274	35	2340	NS	NS	NS	0.00131163	0.000346716	0.00290628	0.00290628	0.000346716	V	V	V	8
TcCLB.508963.30	TcCLB.507555.50	TcCLB.506083.20	42	42	1233	1192	3135	9.62167e-05	8.02594e-05	1.30112e-09	0.0029072	2.82299e-08	NS	0.0029072	1.30112e-09	VIII	VIII	NA	3
TcCLB.503827.100	TcCLB.510697.50	TcCLB.506067.300	351	336	522	187	2874	0.00291405	1.18436e-07	0.000956668	2.46708e-06	1.51714e-10	NS	0.00291405	1.51714e-10	VI	VI	V	6
TcCLB.509097.20	TcCLB.509753.270	TcCLB.506603.40	1639	1609	1669	61	2340	NS	0.00124253	NS	0.00111456	0.002455	0.00291607	0.00291607	0.00111456	V	NA	V	8
TcCLB.508977.120	TcCLB.507059.50	TcCLB.511401.120	38	38	288	251	2772	NS	NS	0.0029238	1.01586e-06	3.18891e-05	NS	0.0029238	1.01586e-06	V	V	V	5
TcCLB.504099.20001	TcCLB.478027.20001	TcCLB.506331.20001	47	47	187	141	198	NS	0.0029254	NS	0.000107783	0.000206183	1.06831e-05	0.0029254	1.06831e-05	NA	NA	NA	1
TcCLB.487455.20001	TcCLB.508171.10	TcCLB.507849.10	1921	877	1057	181	1767	NS	0.00219973	0.00189178	0.00294806	NS	NS	0.00294806	0.00189178	NA	VIII	NA	4
TcCLB.509217.40	TcCLB.504115.60	TcCLB.510497.40	237	228	323	96	2715	NS	0.000921366	9.18644e-06	0.00295133	0.00212144	NS	0.00295133	9.18644e-06	V	V	V	8
TcCLB.509735.100	TcCLB.507611.230	TcCLB.509427.60	1392	1389	2148	760	2205	2.93982e-08	0.000363644	0.00295164	3.16465e-12	1.72733e-14	3.16969e-13	0.00295164	1.72733e-14	NA	NA	NA	2
TcCLB.509897.110	TcCLB.509897.200	TcCLB.509897.1000160	2232	2160	2210	51	2586	NS	0.000821941	5.84595e-06	0.000505437	0.001105	0.002956	0.002956	5.84595e-06	V	V	NA	4
TcCLB.511255.190	TcCLB.511255.1000110	TcCLB.510361.10	111	111	379	269	2586	NS	NS	0.000668659	0.000206343	0.00296334	NS	0.00296334	0.000206343	V	NA	V	5
TcCLB.508873.390	TcCLB.508221.400	TcCLB.511255.270	293	269	349	81	2484	NS	0.00296536	NS	0.00138004	0.000683821	NS	0.00296536	0.000683821	V	V	NA	3
TcCLB.510021.120	TcCLB.506245.250	TcCLB.506499.170	2302	2242	2424	183	2424	NS	0.00020258	0.00296648	3.54212e-05	6.7128e-05	NS	0.00296648	3.54212e-05	V	V	V	3
TcCLB.506741.100	TcCLB.510483.250	TcCLB.508121.150	1051	1024	1093	70	2685	NS	8.74451e-07	4.50449e-07	0.00296802	0.0015312	NS	0.00296802	4.50449e-07	V	NA	V	10
TcCLB.504769.100	TcCLB.506595.100040	TcCLB.506471.120	397	196	214	19	2298	NS	0.0029717	NS	0.000854186	0.000625912	NS	0.0029717	0.000625912	II	NA	II	4
TcCLB.510441.41	TcCLB.509941.100085	TcCLB.507881.110	1	0	739	740	1548	NS	NS	0.000850967	7.11747e-05	0.00297189	NS	0.00297189	7.11747e-05	NA	NA	NA	1
TcCLB.506499.170	TcCLB.507283.100010	TcCLB.506757.60	1325	1274	1584	311	2361	NS	NS	0.000438534	0.00127819	0.00298046	NS	0.00298046	0.000438534	V	NA	V	3
TcCLB.505231.20	TcCLB.509899.40	TcCLB.510005.20	704	691	747	57	2310	NS	3.91135e-05	NS	0.00273468	0.00298146	NS	0.00298146	3.91135e-05	II	NA	II	3
TcCLB.508047.60	TcCLB.510275.350	TcCLB.506741.100	235	235	618	384	2772	2.99194e-05	NS	1.45927e-05	2.02856e-06	3.23972e-05	0.00298504	0.00298504	2.02856e-06	V	V	V	1
TcCLB.506279.250	TcCLB.506173.70	TcCLB.508983.20	1388	1065	1161	97	2535	NS	0.00116437	0.000975383	9.96201e-06	0.00299929	NS	0.00299929	9.96201e-06	NA	V	NA	2
TcCLB.507653.20	TcCLB.507611.170	TcCLB.423463.20001	1470	1451	1559	109	2373	NS	0.00300438	6.95408e-05	0.000109245	2.35604e-05	0.00297231	0.00300438	2.35604e-05	II	II	NA	2
TcCLB.419897.20001	TcCLB.509527.120	TcCLB.508697.10	1667	146	231	86	1107	NS	1.0633e-12	2.74819e-12	0.000563165	0.0030112	NS	0.0030112	1.0633e-12	NA	V	V	1
TcCLB.508455.20	TcCLB.510729.280	TcCLB.510625.40	98	98	179	82	2661	NS	6.65134e-13	4.54841e-11	3.21883e-05	0.00302588	0.00176853	0.00302588	6.65134e-13	V	III	V	4
TcCLB.510497.40	TcCLB.507071.10	TcCLB.510047.80	729	424	469	46	2607	NS	0.000110297	0.003026	0.000279709	0.00151901	NS	0.003026	0.000110297	V	V	V	4
TcCLB.508761.40	TcCLB.506909.160	TcCLB.511259.50	1643	1608	1634	27	2778	NS	2.04736e-08	NS	0.00111263	0.00303583	0.000847415	0.00303583	2.04736e-08	V	V	NA	4
TcCLB.506667.50	TcCLB.507163.70	TcCLB.506759.90	930	909	1003	95	2544	0.00303717	0.000184686	6.63731e-05	0.00250283	NS	NS	0.00303717	6.63731e-05	NA	V	NA	8
TcCLB.508529.40	TcCLB.507975.100050	TcCLB.507653.1000110	535	152	1991	1840	2076	NS	NS	NS	0.00304526	0.00200822	3.31979e-07	0.00304526	3.31979e-07	NA	NA	NA	1
TcCLB.511921.100	TcCLB.509897.1000160	TcCLB.511921.150	493	493	850	358	2646	0.00304958	1.15124e-13	1.09645e-15	3.96628e-12	6.82576e-07	6.141e-05	0.00304958	1.09645e-15	NA	NA	V	4
TcCLB.506765.58	TcCLB.506767.1000170	TcCLB.506767.1000250	1	1	261	261	2262	0.00240033	4.93053e-08	1.66689e-09	8.6139e-06	3.93372e-05	0.00305214	0.00305214	1.66689e-09	NA	NA	NA	1
TcCLB.505975.20	TcCLB.483717.20001	TcCLB.508935.10	719	272	433	162	4341	NS	NS	0.00305243	0.000727134	0.000555485	NS	0.00305243	0.000555485	IV	NA	IV	3
TcCLB.506471.120	TcCLB.506471.30	TcCLB.509765.129	1271	1265	1494	230	2817	NS	2.02756e-05	6.76547e-06	6.61401e-05	0.000126919	0.0030549	0.0030549	6.76547e-06	II	II	NA	4
TcCLB.510847.10	TcCLB.510981.20	TcCLB.509815.100020	1915	1783	1826	44	3018	NS	7.30634e-05	NS	0.00305831	0.00268191	NS	0.00305831	7.30634e-05	VIII	NA	NA	4
TcCLB.508221.790	TcCLB.510085.50	TcCLB.510483.210	1914	1801	1904	104	2376	NS	0.00306784	NS	5.73849e-06	3.63153e-05	NS	0.00306784	5.73849e-06	V	NA	NA	2
TcCLB.506245.76	TcCLB.511183.505	TcCLB.506245.1000140	146	146	197	52	1284	NS	NS	NS	0.00281337	0.00252834	0.00308966	0.00308966	0.00252834	NA	NA	NA	3
TcCLB.507747.130	TcCLB.507071.80	TcCLB.506279.250	1966	1876	1972	97	2829	NS	1.32641e-05	4.57942e-07	0.00309088	NS	NS	0.00309088	4.57942e-07	NA	VI	NA	9
TcCLB.508977.80	TcCLB.510275.350	TcCLB.508375.20	227	227	795	569	2763	NS	8.33422e-08	NS	0.00309267	4.53672e-06	NS	0.00309267	8.33422e-08	V	V	V	6
TcCLB.509875.80	TcCLB.503447.20	TcCLB.509631.120	2112	2100	2199	100	2268	NS	0.00034623	NS	6.99324e-06	0.00309332	NS	0.00309332	6.99324e-06	II	II	NA	2
TcCLB.506537.1000100	TcCLB.506323.40	TcCLB.408081.20001	765	756	805	50	2306	NS	0.00018232	0.00221273	0.00310175	0.00083779	NS	0.00310175	0.00018232	NA	NA	NA	3
TcCLB.509897.70	TcCLB.507163.70	TcCLB.509897.20	75	75	475	401	2778	NS	8.90652e-06	0.000218251	2.75473e-07	0.00310296	NS	0.00310296	2.75473e-07	V	V	V	2
TcCLB.453837.20001	TcCLB.511129.40	TcCLB.506081.20001	1131	510	554	45	979	NS	0.0022172	NS	0.00310788	0.00225397	0.000815168	0.00310788	0.000815168	NA	III	NA	1
TcCLB.410895.20001	TcCLB.504069.1000140	TcCLB.507035.80	824	807	1122	316	3721	8.46558e-13	1.51513e-13	4.89598e-15	0.00312492	3.23721e-10	0.0018303	0.00312492	4.89598e-15	NA	NA	NA	3
TcCLB.507907.20	TcCLB.509265.90	TcCLB.510543.70	1	1	1716	1716	2193	1.13093e-13	2.24149e-23	2.75667e-23	2.81682e-19	0.00312557	6.46711e-29	0.00312557	6.46711e-29	II	II	II	7
TcCLB.510625.40	TcCLB.510275.260	TcCLB.511797.240	593	587	1102	516	2715	9.95026e-06	6.2996e-14	1.91213e-12	2.21506e-14	7.03043e-11	0.00312968	0.00312968	2.21506e-14	V	NA	NA	6
TcCLB.506623.20	TcCLB.506217.40	TcCLB.398827.20001	2405	2351	2554	204	3132	NS	8.69629e-06	1.50153e-05	1.40618e-06	1.69328e-09	0.003135	0.003135	1.69328e-09	NA	VIII	NA	3
TcCLB.510627.30	TcCLB.508229.40	TcCLB.508103.30	2171	1963	2390	428	2430	NS	3.64555e-08	0.00313503	4.04348e-08	8.42312e-06	NS	0.00313503	3.64555e-08	NA	V	V	10
TcCLB.506667.160	TcCLB.510627.30	TcCLB.506667.50	242	239	328	90	2436	NS	0.00100321	0.00112991	0.00314136	0.000563413	0.000890659	0.00314136	0.000563413	V	NA	NA	12
TcCLB.508023.1000150	TcCLB.503845.60	TcCLB.484137.20001	1727	1690	1835	146	2215	NS	1.12334e-08	NS	2.75383e-07	0.00314243	NS	0.00314243	1.12334e-08	NA	NA	NA	2
TcCLB.476819.20001	TcCLB.507907.20001	TcCLB.404397.20001	198	198	255	58	457	NS	0.00247334	NS	4.87647e-05	0.00315011	NS	0.00315011	4.87647e-05	NA	NA	NA	1
TcCLB.506589.130	TcCLB.508761.40	TcCLB.508979.50	635	605	684	80	2691	NS	9.12793e-05	NS	6.01177e-05	0.0031531	NS	0.0031531	6.01177e-05	NA	V	VI	3
TcCLB.508293.1000160	TcCLB.411461.20001	TcCLB.507381.20	1027	949	1105	157	2194	NS	0.00106236	0.00022187	NS	0.00316332	NS	0.00316332	0.00022187	NA	NA	NA	1
TcCLB.458877.20001	TcCLB.506021.20	TcCLB.402163.20001	551	497	589	93	750	0.0031636	0.000716412	0.00296963	6.03759e-09	5.21404e-09	NS	0.0031636	5.21404e-09	NA	II	NA	3
TcCLB.506603.40	TcCLB.506609.30	TcCLB.506767.310	1590	1536	1807	272	2331	0.00316371	0.00276515	9.14739e-06	1.16639e-05	4.67817e-07	0.00016306	0.00316371	4.67817e-07	V	V	NA	2
TcCLB.510933.80	TcCLB.511255.1000110	TcCLB.510237.80	1835	1790	1974	185	2685	NS	0.000255228	0.000151812	0.00316905	2.62829e-05	NS	0.00316905	2.62829e-05	V	NA	V	5
TcCLB.509295.100030	TcCLB.510981.20	TcCLB.509221.50	1015	987	1033	47	3124	NS	5.66236e-07	0.000174109	0.00317071	NS	NS	0.00317071	5.66236e-07	NA	NA	NA	2
TcCLB.508221.790	TcCLB.510085.50	TcCLB.510483.210	113	113	500	388	2376	NS	0.00136667	0.000126684	0.00010525	0.0031734	NS	0.0031734	0.00010525	V	NA	NA	2
TcCLB.510465.100	TcCLB.511923.1000100	TcCLB.508293.60	2263	2170	2532	363	2712	1.1018e-12	8.54193e-14	6.49152e-18	1.48042e-12	7.93623e-13	0.00317344	0.00317344	6.49152e-18	V	NA	VI	8
TcCLB.506471.30	TcCLB.420293.20	TcCLB.504769.100	1059	1055	1079	25	2280	NS	0.00190203	NS	0.00318296	NS	0.00073323	0.00318296	0.00073323	II	II	II	3
TcCLB.510627.30	TcCLB.508229.40	TcCLB.508103.30	1982	1777	1932	156	2430	NS	4.06557e-08	0.000187326	0.00320254	1.0372e-06	NS	0.00320254	4.06557e-08	NA	V	V	10
TcCLB.506279.10	TcCLB.506279.60	TcCLB.511099.100020	1720	1695	1857	163	2787	NS	NS	NS	0.000916096	0.000204385	0.00322916	0.00322916	0.000204385	VI	VI	NA	8
TcCLB.507523.70	TcCLB.506245.250	TcCLB.508977.40	2121	2026	2433	408	2625	0.00324282	8.96126e-08	2.38927e-09	0.000123089	4.29438e-10	NS	0.00324282	4.29438e-10	V	V	V	5
TcCLB.510197.130	TcCLB.510275.1000110	TcCLB.510419.20	755	746	830	85	2871	NS	0.00324671	5.85892e-06	0.000390884	0.00160085	NS	0.00324671	5.85892e-06	VI	NA	VI	7
TcCLB.510805.5	TcCLB.508221.790	TcCLB.405089.20001	2268	267	322	56	375	NS	NS	0.00325714	0.000804366	0.000454826	6.70902e-05	0.00325714	6.70902e-05	NA	V	NA	1
TcCLB.507611.70	TcCLB.503937.100040	TcCLB.484137.20001	1241	1229	1310	82	2196	NS	0.00326145	0.000194162	0.00279763	0.00124015	NS	0.00326145	0.000194162	NA	NA	NA	7
TcCLB.507059.50	TcCLB.511401.30	TcCLB.509251.80	1912	1870	1980	111	2781	NS	1.61229e-06	1.80911e-05	0.00327086	7.11293e-05	NS	0.00327086	1.61229e-06	V	V	V	4
TcCLB.510697.50	TcCLB.510537.40	TcCLB.507069.40	1953	1900	2227	328	2877	1.17251e-07	3.64229e-09	2.49996e-08	1.61957e-09	3.46325e-11	0.00327237	0.00327237	3.46325e-11	VI	NA	VI	5
TcCLB.507759.10	TcCLB.510631.20	TcCLB.508903.110	2633	2585	2644	60	3129	NS	2.80351e-05	1.60575e-06	0.000117845	0.00328865	NS	0.00328865	1.60575e-06	VIII	NA	NA	4
TcCLB.510085.50	TcCLB.503587.30	TcCLB.507523.70	814	799	860	62	2841	0.00234065	0.000118242	0.00289102	0.00328869	NS	NS	0.00328869	0.000118242	NA	V	V	8
TcCLB.503587.30	TcCLB.506067.1000230	TcCLB.511451.80	122	122	145	24	2613	NS	0.00104852	NS	0.00329357	0.00244665	NS	0.00329357	0.00104852	V	NA	V	3
TcCLB.509897.155	TcCLB.510359.610	TcCLB.503717.130	585	459	691	233	2127	NS	9.83577e-06	0.0032937	8.69649e-09	0.000675052	NS	0.0032937	8.69649e-09	NA	II	NA	1
TcCLB.505231.20	TcCLB.509899.40	TcCLB.510005.20	1041	1010	1117	108	2310	NS	1.36764e-05	NS	9.23473e-07	0.00330053	NS	0.00330053	9.23473e-07	II	NA	II	3
TcCLB.511449.70	TcCLB.508011.120	TcCLB.508305.9	248	245	532	288	2775	0.00331247	1.48686e-09	7.95691e-10	2.68868e-11	0.0024425	NS	0.00331247	2.68868e-11	V	NA	NA	7
TcCLB.509897.200	TcCLB.507059.50	TcCLB.509897.20	824	815	1075	261	2616	NS	0.00331726	NS	0.000268874	0.000574113	NS	0.00331726	0.000268874	V	V	V	5
TcCLB.511835.10	TcCLB.506717.80	TcCLB.510907.10	1381	1315	2018	704	3054	NS	0.00206036	0.000581335	0.000617132	0.00332275	NS	0.00332275	0.000581335	VIII	VIII	VIII	7
TcCLB.510361.180	TcCLB.507411.10	TcCLB.509685.40	559	547	677	131	2421	3.47124e-05	1.37508e-05	9.99802e-07	NS	0.00334765	NS	0.00334765	9.99802e-07	NA	V	V	1
TcCLB.417299.20001	TcCLB.495625.20001	TcCLB.415797.20001	397	397	460	64	1734	NS	1.81055e-05	0.000126436	0.000250551	0.00335433	0.000768077	0.00335433	1.81055e-05	NA	NA	NA	2
TcCLB.508977.120	TcCLB.507059.50	TcCLB.511401.120	555	546	647	102	2772	NS	0.000864836	3.1467e-05	0.00336027	0.000197057	NS	0.00336027	3.1467e-05	V	V	V	5
TcCLB.508161.50	TcCLB.430781.20001	TcCLB.511599.80	2164	1606	2556	951	1998	1.62694e-05	2.41751e-08	8.38106e-06	1.44103e-07	0.00336533	NS	0.00336533	2.41751e-08	NA	NA	V	1
TcCLB.508313.14	TcCLB.508761.200	TcCLB.508761.40	776	755	814	60	1694	NS	8.99678e-05	2.03906e-05	0.00180268	0.00336571	NS	0.00336571	2.03906e-05	NA	NA	V	3
TcCLB.510551.20	TcCLB.508455.20	TcCLB.504441.20001	1169	1127	1199	73	2628	1.13045e-06	6.23214e-07	9.24077e-07	0.00168067	0.0033956	NS	0.0033956	6.23214e-07	NA	V	NA	5
TcCLB.508979.50	TcCLB.503609.50	TcCLB.511259.50	797	770	1953	1184	2802	8.4177e-06	NS	0.000234942	2.84316e-11	0.00341084	3.08905e-32	0.00341084	3.08905e-32	VI	VI	NA	2
TcCLB.509897.110	TcCLB.509897.1000160	TcCLB.509897.200	1094	1060	1117	58	2586	NS	0.00138438	NS	0.00342212	0.00042988	NS	0.00342212	0.00042988	V	NA	V	4
TcCLB.510197.100030	TcCLB.506723.20	TcCLB.510275.350	1016	971	1115	145	2509	NS	1.72862e-05	NS	0.00342529	0.000841636	NS	0.00342529	1.72862e-05	NA	VII	V	7
TcCLB.510279.110	TcCLB.510279.160	TcCLB.508163.250	1542	1434	1463	30	2823	NS	0.0020754	NS	0.000193541	0.0034355	NS	0.0034355	0.000193541	VI	NA	VI	3
TcCLB.415459.20001	TcCLB.503861.100	TcCLB.506717.80	617	602	635	34	3886	NS	0.00177386	8.56576e-05	0.000296105	0.00347697	NS	0.00347697	8.56576e-05	NA	NA	VIII	2
TcCLB.477471.20001	TcCLB.506345.90	TcCLB.509417.9	2057	2003	2167	165	3435	NS	1.3072e-06	NS	6.65485e-06	0.00348887	NS	0.00348887	1.3072e-06	NA	II	NA	6
TcCLB.510115.30	TcCLB.508011.120	TcCLB.509419.70	1970	1907	2132	226	2847	NS	0.00262146	0.000433712	4.16195e-05	0.00350365	NS	0.00350365	4.16195e-05	VI	NA	V	2
TcCLB.510503.50	TcCLB.511643.40	TcCLB.505949.100	2274	2194	2375	182	2700	NS	NS	0.00137555	0.00351864	0.000683857	NS	0.00351864	0.000683857	V	V	NA	3
TcCLB.510033.30	TcCLB.508873.390	TcCLB.504081.540	1872	1794	1855	62	2334	NS	NS	0.00352917	1.10328e-05	0.000183795	NS	0.00352917	1.10328e-05	V	V	V	3
TcCLB.508125.149	TcCLB.509897.110	TcCLB.511123.11	89	89	162	74	1572	NS	2.82665e-07	4.76543e-08	0.00132974	0.000695535	0.00353419	0.00353419	4.76543e-08	NA	V	NA	1
TcCLB.509753.270	TcCLB.509755.50	TcCLB.509753.100020	1954	1887	2035	149	2721	NS	NS	NS	0.000140586	6.88161e-05	0.00354163	0.00354163	6.88161e-05	NA	V	NA	9
TcCLB.510279.230	TcCLB.508163.210	TcCLB.407695.20001	1176	1162	1900	739	2898	0.00355425	NS	9.07021e-07	0.00202373	7.4838e-06	1.06803e-05	0.00355425	9.07021e-07	VI	NA	NA	1
TcCLB.510979.40	TcCLB.509525.100	TcCLB.508125.80	2177	2079	2191	113	2547	NS	NS	0.000359451	0.00356464	0.00290614	NS	0.00356464	0.000359451	V	NA	NA	5
TcCLB.508103.30	TcCLB.511843.70	TcCLB.511839.40	2400	2358	2551	194	2595	NS	0.0022557	NS	1.92351e-05	0.00357021	NS	0.00357021	1.92351e-05	V	V	V	5
TcCLB.511061.40	TcCLB.511255.350	TcCLB.511871.150	721	703	851	149	2535	NS	NS	0.00303692	0.00357731	0.000232687	NS	0.00357731	0.000232687	V	V	NA	6
TcCLB.511183.400	TcCLB.510361.80	TcCLB.506335.1000130	2194	2119	2865	747	2865	NS	NS	5.9337e-08	0.000234112	0.00358403	NS	0.00358403	5.9337e-08	VI	V	NA	10
TcCLB.506813.80	TcCLB.507953.100	TcCLB.404925.20001	1	1	536	536	2667	0.0035847	NS	0.000416154	NS	0.000191145	NS	0.0035847	0.000191145	V	V	NA	5
TcCLB.508121.150	TcCLB.470561.20001	TcCLB.508013.40	2454	2295	2402	108	2670	NS	NS	0.00358711	0.00241444	0.00238196	NS	0.00358711	0.00238196	V	NA	VI	10
TcCLB.507175.20001	TcCLB.445453.20001	TcCLB.504393.30	1626	1160	1364	205	1896	NS	3.97421e-05	NS	2.09413e-09	0.00360785	NS	0.00360785	2.09413e-09	NA	NA	NA	2
TcCLB.503717.10	TcCLB.510279.230	TcCLB.508165.40	1011	981	1142	162	2736	NS	NS	2.4356e-06	0.00151335	0.00128053	0.00361291	0.00361291	2.4356e-06	V	VI	NA	5
TcCLB.511919.20	TcCLB.507091.60	TcCLB.509897.70	565	556	612	57	2796	NS	0.00012171	0.00102465	NS	0.00362004	NS	0.00362004	0.00012171	V	V	V	4
TcCLB.510551.20	TcCLB.511173.470	TcCLB.504441.20001	152	152	202	51	2628	NS	0.000146394	0.000277969	0.000684104	0.00362293	NS	0.00362293	0.000146394	NA	V	NA	5
TcCLB.503937.100040	TcCLB.508523.100050	TcCLB.506471.30	1536	1509	1732	224	2190	NS	0.00013575	0.000119551	0.00301267	0.00363598	NS	0.00363598	0.000119551	NA	NA	II	5
TcCLB.506471.120	TcCLB.508607.50	TcCLB.506471.30	381	374	1499	1126	2817	NS	2.45974e-06	1.85845e-05	0.00364317	0.0012	8.62249e-06	0.00364317	2.45974e-06	II	II	II	4
TcCLB.508221.870	TcCLB.504155.20	TcCLB.508219.170	478	442	504	63	2667	NS	0.00204682	NS	0.000946762	0.00364627	NS	0.00364627	0.000946762	V	V	NA	5
TcCLB.417299.20001	TcCLB.495625.20001	TcCLB.415797.20001	1008	1008	1057	50	1734	NS	0.0011953	5.5705e-05	0.000697534	0.00365857	NS	0.00365857	5.5705e-05	NA	NA	NA	2
TcCLB.510833.40	TcCLB.508305.9	TcCLB.506955.270	1527	1485	1730	246	2466	NS	0.000877421	NS	3.01268e-05	0.00366648	NS	0.00366648	3.01268e-05	NA	NA	V	1
TcCLB.450819.20001	TcCLB.507167.1000140	TcCLB.505365.60	2605	695	769	75	1155	1.76117e-09	1.90138e-07	6.64725e-07	1.74774e-06	4.82362e-06	0.00367755	0.00367755	1.76117e-09	NA	NA	VIII	1
TcCLB.510275.1000110	TcCLB.511063.40	TcCLB.510275.350	2589	2366	2489	124	2548	NS	0.00114817	NS	2.06313e-06	0.00368606	NS	0.00368606	2.06313e-06	NA	V	V	4
TcCLB.509817.40	TcCLB.509427.60	TcCLB.507611.230	281	281	551	271	2298	0.00105075	0.00131407	0.000307954	0.000217464	0.00369343	NS	0.00369343	0.000217464	NA	NA	NA	5
TcCLB.511471.100020	TcCLB.420369.20	TcCLB.507611.70	1971	1962	2191	230	2191	NS	0.00371836	NS	0.000223487	4.77602e-05	NS	0.00371836	4.77602e-05	NA	NA	NA	3
TcCLB.510625.40	TcCLB.511797.110	TcCLB.506973.10	2449	2373	2564	192	2715	NS	0.00374807	NS	0.000365856	0.0021807	NS	0.00374807	0.000365856	V	V	V	6
TcCLB.508139.240	TcCLB.508523.100050	TcCLB.464253.20001	193	0	173	174	2310	NS	0.00375367	7.60129e-09	0.00155867	NS	NS	0.00375367	7.60129e-09	II	NA	NA	3
TcCLB.508139.250	TcCLB.508523.100050	TcCLB.464253.20001	193	0	173	174	2310	NS	0.00375367	7.60129e-09	0.00155867	NS	NS	0.00375367	7.60129e-09	II	NA	NA	3
TcCLB.509867.70	TcCLB.508101.9	TcCLB.511173.230	118	117	538	422	2868	0.00183775	NS	0.00376581	0.000215167	1.40273e-05	NS	0.00376581	1.40273e-05	VI	NA	NA	1
TcCLB.511063.40	TcCLB.510201.40	TcCLB.511183.430	186	183	772	590	2511	3.68193e-38	1.69097e-70	9.50169e-60	4.78977e-28	6.08077e-17	0.00377276	0.00377276	1.69097e-70	V	NA	V	3
TcCLB.510085.50	TcCLB.503587.30	TcCLB.507523.70	2501	2464	2705	242	2841	NS	NS	0.00265559	0.00377543	0.00376932	NS	0.00377543	0.00265559	NA	V	V	8
TcCLB.508755.11	TcCLB.410895.20001	TcCLB.510817.50	633	629	726	98	2163	0.000626581	0.00378371	NS	5.75328e-05	7.75016e-05	NS	0.00378371	5.75328e-05	NA	NA	II	5
TcCLB.421253.20001	TcCLB.497731.20001	TcCLB.470041.20001	495	343	498	156	852	NS	NS	0.00381029	0.000343276	0.000364052	0.00333119	0.00381029	0.000343276	NA	NA	NA	2
TcCLB.507059.20	TcCLB.420955.20001	TcCLB.511401.120	1551	1530	1807	278	2808	NS	0.00381204	1.02577e-05	1.20004e-05	3.93961e-08	9.02857e-07	0.00381204	3.93961e-08	V	NA	V	3
TcCLB.427033.20001	TcCLB.504069.1000140	TcCLB.507015.30	2006	52	192	141	290	NS	0.00381226	0.000746922	5.24138e-06	0.00134616	1.08708e-05	0.00381226	5.24138e-06	NA	NA	NA	1
TcCLB.511921.50	TcCLB.511255.1000160	TcCLB.511921.50	641	577	1106	530	2796	0.00381303	0.000641326	NS	5.67662e-06	NS	NS	0.00381303	5.67662e-06	VI	NA	VI	3
TcCLB.507611.70	TcCLB.508149.60	TcCLB.509281.20	1	1	179	179	2196	NS	0.000134059	3.25653e-07	1.51702e-05	0.00381689	NS	0.00381689	3.25653e-07	NA	NA	II	7
TcCLB.503827.100	TcCLB.510697.50	TcCLB.506067.300	1729	1666	1714	49	2874	0.00381866	1.61557e-07	0.000180918	0.00015273	0.000899386	NS	0.00381866	1.61557e-07	VI	VI	V	6
TcCLB.507125.10	TcCLB.511377.20	TcCLB.464253.20001	1159	650	835	186	2367	NS	0.00382781	NS	0.000246789	0.000735251	NS	0.00382781	0.000246789	II	NA	NA	4
TcCLB.510847.10	TcCLB.508627.40	TcCLB.505365.60	1649	1487	1593	107	3018	NS	NS	NS	0.00182304	0.00383463	0.00287975	0.00383463	0.00182304	VIII	VIII	VIII	4
TcCLB.509753.270	TcCLB.510237.80	TcCLB.509755.50	984	969	1295	327	2721	NS	1.94646e-06	NS	4.42684e-05	0.000218927	0.00384732	0.00384732	1.94646e-06	NA	V	V	9
TcCLB.506279.140	TcCLB.510115.30	TcCLB.508313.14	1434	1326	1402	77	2733	NS	0.00387151	0.000764766	0.00254591	0.000459188	NS	0.00387151	0.000459188	V	VI	NA	1
TcCLB.509899.100	TcCLB.509897.110	TcCLB.509897.270	1107	1107	1298	192	2640	NS	0.00387324	NS	0.000340431	0.000531301	NS	0.00387324	0.000340431	V	V	V	4
TcCLB.507875.220	TcCLB.511667.80	TcCLB.510005.20	1792	1725	1905	181	2373	NS	4.19135e-05	0.00055444	1.33859e-05	0.0038757	NS	0.0038757	1.33859e-05	II	NA	II	4
TcCLB.510713.160	TcCLB.508163.250	TcCLB.510715.20	1631	1574	1703	130	2586	NS	0.00243744	NS	1.10187e-07	0.00387988	NS	0.00387988	1.10187e-07	V	VI	V	6
TcCLB.506091.20001	TcCLB.506331.50	TcCLB.509905.10	1487	1487	1543	57	3819	NS	0.00173108	NS	0.000294409	0.00389124	NS	0.00389124	0.000294409	NA	NA	NA	1
TcCLB.508055.30	TcCLB.506331.1000120	TcCLB.506003.39	1107	1044	1559	516	2361	0.00389763	NS	NS	0.00193703	0.000588483	NS	0.00389763	0.000588483	II	NA	NA	7
TcCLB.504261.20	TcCLB.506737.90	TcCLB.511449.70	2362	2269	2321	53	2829	NS	0.00062854	0.00187581	0.00390054	0.000734123	NS	0.00390054	0.00062854	VI	V	V	4
TcCLB.507071.390	TcCLB.511077.100040	TcCLB.506245.100060	1679	1628	1693	66	2856	NS	2.54116e-05	5.62851e-05	0.00391689	0.00200019	NS	0.00391689	2.54116e-05	V	NA	NA	7
TcCLB.503717.120	TcCLB.510833.40	TcCLB.510279.160	1163	1127	1166	40	2415	NS	7.69822e-05	0.00018701	0.00393327	NS	NS	0.00393327	7.69822e-05	V	NA	NA	4
TcCLB.510715.90	TcCLB.508103.30	TcCLB.506245.190	266	92	466	375	2688	NS	NS	0.000841166	0.000301211	0.00395611	NS	0.00395611	0.000301211	V	V	V	6
TcCLB.503533.30	TcCLB.510497.40	TcCLB.507523.70	988	958	1174	217	2757	NS	NS	0.00398473	0.00151431	0.00122632	NS	0.00398473	0.00122632	V	V	V	4
TcCLB.508455.20	TcCLB.508433.40	TcCLB.508219.20	1745	1613	1805	193	2661	NS	0.00398772	6.48637e-05	0.00229243	NS	NS	0.00398772	6.48637e-05	V	V	V	4
TcCLB.508745.30	TcCLB.504261.20	TcCLB.506667.90	1806	1749	1875	127	2535	NS	0.00126217	NS	8.07729e-05	0.00398879	NS	0.00398879	8.07729e-05	V	VI	V	5
TcCLB.504341.10	TcCLB.413409.20001	TcCLB.483717.20001	1429	982	1131	150	2784	NS	NS	0.000678272	0.000542916	NS	0.00399339	0.00399339	0.000542916	IV	NA	NA	2
TcCLB.511077.100040	TcCLB.507071.230	TcCLB.506741.130	523	505	756	252	2731	NS	NS	0.000240166	0.00399762	0.00116049	NS	0.00399762	0.000240166	NA	V	V	1
TcCLB.510085.50	TcCLB.511173.80	TcCLB.511173.230	262	261	359	99	2841	NS	1.74128e-07	3.13072e-06	0.00399903	NS	NS	0.00399903	1.74128e-07	NA	V	NA	8
TcCLB.506139.170	TcCLB.511603.90	TcCLB.509753.100020	1697	1633	1668	36	2703	NS	0.00400026	0.00255167	0.000321471	NS	NS	0.00400026	0.000321471	NA	V	NA	4
TcCLB.511797.110	TcCLB.506973.10	TcCLB.437805.9	1498	1465	1590	126	2607	0.00401121	1.47928e-09	6.94972e-11	1.62197e-08	0.00320612	NS	0.00401121	6.94972e-11	V	V	NA	5
TcCLB.510033.30	TcCLB.508873.390	TcCLB.504081.540	709	694	892	199	2334	NS	5.40988e-05	0.00107991	0.00401388	0.000551165	NS	0.00401388	5.40988e-05	V	V	V	3
TcCLB.510715.150	TcCLB.504007.20	TcCLB.506813.190	836	820	1996	1177	2826	0.00403034	NS	2.52124e-07	1.83777e-10	4.41443e-16	1.31282e-06	0.00403034	4.41443e-16	VI	V	VI	3
TcCLB.510361.10	TcCLB.510137.10	TcCLB.508221.180	1650	1574	1609	36	2610	NS	2.24585e-06	0.000233948	0.00403707	0.00269138	NS	0.00403707	2.24585e-06	V	NA	V	3
TcCLB.414695.20001	TcCLB.506471.120	TcCLB.506843.1000120	1783	1032	1303	272	1656	NS	NS	NS	0.00404376	0.000856261	0.000584846	0.00404376	0.000584846	NA	II	NA	2
TcCLB.506751.90	TcCLB.503827.100	TcCLB.506389.10	1127	1088	1172	85	2340	NS	0.00333731	6.95205e-05	0.00056519	0.00404409	0.000582545	0.00404409	6.95205e-05	NA	VI	NA	2
TcCLB.485485.20001	TcCLB.511665.20001	TcCLB.488359.20001	49	22	233	212	550	NS	2.17316e-06	1.26191e-06	4.62706e-07	5.78338e-05	0.00405249	0.00405249	4.62706e-07	NA	NA	NA	1
TcCLB.507523.10	TcCLB.508433.40	TcCLB.503827.100	350	2	388	387	2541	NS	0.000409712	NS	1.6083e-06	0.00405291	NS	0.00405291	1.6083e-06	NA	V	VI	3
TcCLB.510419.20	TcCLB.510279.10	TcCLB.508221.870	121	97	467	371	2823	0.000844043	NS	5.47205e-07	5.82609e-09	8.85257e-07	0.00406163	0.00406163	5.82609e-09	VI	NA	V	11
TcCLB.511173.370	TcCLB.504031.50	TcCLB.506939.200	2041	1987	2041	55	2823	NS	0.00407883	NS	2.30488e-05	6.96962e-05	0.000302119	0.00407883	2.30488e-05	VI	V	NA	9
TcCLB.510627.30	TcCLB.510359.530	TcCLB.506609.30	163	163	223	61	2430	NS	0.0014847	0.00128705	0.004084	NS	NS	0.004084	0.00128705	NA	V	V	10
TcCLB.507747.130	TcCLB.510363.310	TcCLB.505949.100	199	199	307	109	2829	NS	0.000296611	NS	0.000272046	0.00409268	NS	0.00409268	0.000272046	NA	NA	NA	9
TcCLB.504099.50	TcCLB.509427.10	TcCLB.509533.10	818	806	959	154	2178	NS	NS	5.72674e-05	8.00133e-10	0.00410033	NS	0.00410033	8.00133e-10	II	II	II	1
TcCLB.509699.40	TcCLB.506285.100030	TcCLB.511255.1000110	1401	1338	1418	81	2715	NS	6.91605e-05	9.05249e-05	NS	0.00411277	NS	0.00411277	6.91605e-05	V	NA	NA	5
TcCLB.509897.200	TcCLB.507059.50	TcCLB.511923.30	262	262	394	133	2616	NS	0.000140912	9.67337e-07	0.0041226	0.000561384	0.000253811	0.0041226	9.67337e-07	V	V	V	5
TcCLB.417685.20001	TcCLB.416679.20001	TcCLB.511861.50	2575	217	544	328	807	0.00412346	3.30779e-05	0.000102343	2.09642e-09	1.01084e-12	0.000193428	0.00412346	1.01084e-12	NA	NA	VIII	1
TcCLB.509549.10	TcCLB.432009.20001	TcCLB.504239.260	1584	1547	1684	138	2400	0.000781156	0.000143454	8.5285e-06	0.00154176	0.00362009	0.00413265	0.00413265	8.5285e-06	V	NA	V	4
TcCLB.506279.60	TcCLB.457977.20001	TcCLB.506409.170	1516	1477	1770	294	2796	0.00413567	1.01289e-05	3.36925e-06	5.57609e-07	1.26707e-07	0.00314768	0.00413567	1.26707e-07	VI	NA	VI	1
TcCLB.508479.100050	TcCLB.443923.20001	TcCLB.398009.100020	1738	1580	1615	36	1949	NS	1.36998e-05	NS	0.00197628	0.00413844	NS	0.00413844	1.36998e-05	NA	NA	NA	6
TcCLB.507255.20	TcCLB.398477.10	TcCLB.505699.10	874	84	853	770	2361	NS	NS	0.000712882	0.00223071	0.00259061	0.0041407	0.0041407	0.000712882	II	II	NA	3
TcCLB.510451.10	TcCLB.508991.30	TcCLB.511667.80	1469	1396	1509	114	2418	NS	0.00241771	NS	1.41632e-05	0.00414809	NS	0.00414809	1.41632e-05	NA	NA	NA	5
TcCLB.506455.30	TcCLB.503447.20	TcCLB.508563.20	1822	1741	1855	115	2262	NS	0.000490597	0.000585483	0.00416353	0.000276464	NS	0.00416353	0.000276464	II	II	II	5
TcCLB.508755.11	TcCLB.511301.160	TcCLB.510441.30	786	774	1037	264	2163	0.00416506	2.25921e-08	8.1298e-09	7.4166e-08	2.39763e-06	NS	0.00416506	8.1298e-09	NA	II	NA	5
TcCLB.405603.20001	TcCLB.508935.10	TcCLB.508789.100	2333	731	2746	2016	973	NS	0.00418868	2.76166e-05	0.000166338	0.00182448	NS	0.00418868	2.76166e-05	NA	IV	NA	1
TcCLB.508147.100070	TcCLB.508109.60	TcCLB.506667.90	1583	1487	1584	98	2491	NS	5.87654e-14	8.78046e-16	2.36409e-06	2.10019e-06	0.00419499	0.00419499	8.78046e-16	NA	V	V	6
TcCLB.511259.50	TcCLB.507747.130	TcCLB.503609.10	522	510	611	102	2799	NS	0.00419905	0.000397118	1.46856e-06	4.69891e-05	NS	0.00419905	1.46856e-06	NA	NA	NA	1
TcCLB.508107.30	TcCLB.506335.1000130	TcCLB.510279.160	2636	2546	2691	146	2865	NS	6.98674e-05	NS	0.0010193	0.00420277	NS	0.00420277	6.98674e-05	VI	NA	NA	7
TcCLB.510207.30	TcCLB.511625.130	TcCLB.504787.40	1628	1616	1647	32	2499	NS	3.06876e-05	0.000171879	0.00420322	NS	NS	0.00420322	3.06876e-05	V	V	V	2
TcCLB.510047.80	TcCLB.504261.20	TcCLB.510207.30	2307	2220	2525	306	2679	0.0042048	NS	NS	0.00280997	1.48557e-06	NS	0.0042048	1.48557e-06	V	VI	V	9
TcCLB.511183.60	TcCLB.510715.20	TcCLB.484275.20001	232	63	143	81	2541	NS	NS	NS	0.00420759	0.00299298	0.000368473	0.00420759	0.000368473	V	V	NA	3
TcCLB.487455.20001	TcCLB.507313.20	TcCLB.504427.230	2552	1257	1625	369	1767	NS	5.44113e-07	0.00012112	1.19357e-10	0.00421058	NS	0.00421058	1.19357e-10	NA	VIII	VIII	4
TcCLB.508563.20	TcCLB.511349.100	TcCLB.510411.40	839	839	1027	189	2535	0.00281147	0.000327467	0.00422184	5.66031e-05	5.82565e-05	NS	0.00422184	5.66031e-05	II	II	NA	1
TcCLB.506455.30	TcCLB.503447.20	TcCLB.508563.20	150	150	741	592	2262	NS	NS	0.00209952	0.00422954	0.00185914	0.000718821	0.00422954	0.000718821	II	II	II	5
TcCLB.508761.40	TcCLB.511259.50	TcCLB.506909.160	922	901	2504	1604	2778	0.00425477	0.00311515	0.00205313	7.90074e-06	3.56414e-08	2.24847e-24	0.00425477	2.24847e-24	V	NA	V	4
TcCLB.507167.190	TcCLB.509817.40	TcCLB.504265.20001	358	169	286	118	2178	NS	0.00425488	NS	2.18368e-05	0.000669427	NS	0.00425488	2.18368e-05	NA	NA	NA	4
TcCLB.506939.120	TcCLB.506939.200	TcCLB.507071.80	2269	2218	2411	194	2892	0.00426012	3.68902e-09	9.53775e-07	7.14537e-12	1.02389e-08	NS	0.00426012	7.14537e-12	V	NA	VI	4
TcCLB.511921.100	TcCLB.511401.90	TcCLB.511921.150	1853	1837	1949	113	2646	NS	0.00426291	NS	1.50574e-06	0.00194579	NS	0.00426291	1.50574e-06	NA	V	V	4
TcCLB.507821.10	TcCLB.507071.80	TcCLB.425009.20001	1000	964	1162	199	2838	NS	2.15007e-05	1.02268e-05	0.000581787	0.00426662	NS	0.00426662	1.02268e-05	VI	VI	NA	1
TcCLB.506741.130	TcCLB.510715.20	TcCLB.511173.80	1658	1619	1735	117	2811	NS	3.64379e-05	3.45937e-07	2.28063e-06	0.00429177	NS	0.00429177	3.45937e-07	V	V	V	9
TcCLB.511603.450	TcCLB.511603.90	TcCLB.507357.100	1798	1714	1894	181	2340	NS	NS	0.00429471	0.00288486	0.00158562	NS	0.00429471	0.00158562	V	V	V	6
TcCLB.506951.80	TcCLB.506741.10	TcCLB.507997.30	2180	2098	2160	63	2673	NS	0.00430865	NS	0.000265355	3.79123e-06	NS	0.00430865	3.79123e-06	V	NA	V	5
TcCLB.511183.400	TcCLB.506335.1000130	TcCLB.504441.20001	1450	1423	1515	93	2865	NS	0.00212826	0.00430917	0.000878141	9.05367e-05	NS	0.00430917	9.05367e-05	VI	NA	NA	10
TcCLB.510487.100070	TcCLB.508305.9	TcCLB.404925.20001	853	844	898	55	2784	NS	0.00431983	0.000633095	0.00207786	NS	NS	0.00431983	0.000633095	NA	NA	NA	5
TcCLB.511923.30	TcCLB.507091.1000100	TcCLB.511921.150	1840	1823	2027	205	2622	NS	0.000708488	0.000219396	0.000397494	7.44355e-07	0.0043227	0.0043227	7.44355e-07	V	NA	V	4
TcCLB.509941.100085	TcCLB.510441.41	TcCLB.505037.70	2055	1359	1516	158	1562	NS	0.00432618	NS	4.59199e-05	0.00356061	NS	0.00432618	4.59199e-05	NA	NA	NA	2
TcCLB.511105.60	TcCLB.505993.30	TcCLB.510155.220	2486	1693	1886	194	2370	0.00433656	6.79545e-08	5.75846e-07	0.000734441	NS	NS	0.00433656	6.79545e-08	NA	VIII	NA	2
TcCLB.444233.20001	TcCLB.509539.10	TcCLB.508677.100040	664	450	560	111	1020	NS	0.00118496	NS	0.000228785	0.00437435	NS	0.00437435	0.000228785	NA	NA	NA	3
TcCLB.509157.170	TcCLB.503907.10	TcCLB.504427.230	42	42	704	663	2961	NS	0.00437911	0.000141056	2.43231e-05	0.000630185	NS	0.00437911	2.43231e-05	VIII	VIII	VIII	1
TcCLB.508977.80	TcCLB.507091.1000160	TcCLB.509897.70	306	306	395	90	2763	NS	NS	NS	0.00177362	0.0043798	0.000575266	0.0043798	0.000575266	V	NA	V	6
TcCLB.510307.284	TcCLB.506183.90	TcCLB.508481.10	417	417	492	76	3402	NS	0.000782321	0.00438186	9.43539e-05	1.59617e-05	NS	0.00438186	1.59617e-05	IV	NA	IV	5
TcCLB.510627.30	TcCLB.508229.40	TcCLB.508103.30	545	371	894	524	2430	NS	5.80668e-08	0.00438197	2.38334e-09	1.29007e-09	NS	0.00438197	1.29007e-09	NA	V	V	10
TcCLB.509817.40	TcCLB.506499.170	TcCLB.508523.100050	1614	1559	1670	112	2298	NS	1.44852e-06	NS	0.00112232	0.00438301	NS	0.00438301	1.44852e-06	NA	V	NA	5
TcCLB.511547.20	TcCLB.503739.20	TcCLB.405603.20001	1601	1598	1635	38	2739	NS	1.46881e-05	4.43253e-06	0.00440711	NS	NS	0.00440711	4.43253e-06	IV	NA	NA	1
TcCLB.510269.100060	TcCLB.510197.130	TcCLB.510275.1000110	688	664	704	41	2539	NS	4.51524e-06	3.12316e-06	0.00170031	0.00440866	0.000136108	0.00440866	3.12316e-06	NA	VI	NA	5
TcCLB.509299.20001	TcCLB.508577.100010	TcCLB.511667.140	1067	925	1280	356	2827	0.00443053	3.74788e-06	1.13279e-06	1.17771e-07	8.45106e-09	0.00124901	0.00443053	8.45106e-09	NA	NA	NA	3
TcCLB.506269.45	TcCLB.506769.65	TcCLB.506501.5	144	55	344	290	447	NS	0.00101764	0.00307937	0.00443339	0.00172129	5.08587e-05	0.00443339	5.08587e-05	NA	NA	NA	1
TcCLB.439735.20001	TcCLB.506955.240	TcCLB.509897.110	646	481	615	135	1104	NS	2.62021e-05	0.00445594	7.19303e-06	0.000726176	0.00139936	0.00445594	7.19303e-06	NA	V	V	1
TcCLB.510201.40	TcCLB.510197.130	TcCLB.398265.9	638	614	760	147	2628	0.000791639	0.000598927	0.00273745	0.000993979	0.00029203	0.00445642	0.00445642	0.00029203	NA	VI	NA	5
TcCLB.509163.100030	TcCLB.511887.30	TcCLB.508479.100050	1887	1812	1922	111	2201	NS	NS	0.00445883	0.000410797	0.000165722	NS	0.00445883	0.000165722	NA	NA	NA	6
TcCLB.510307.250	TcCLB.506589.130	TcCLB.509527.90	1	1	121	121	2196	NS	1.40425e-14	3.51164e-16	0.00148347	0.00447076	NS	0.00447076	3.51164e-16	NA	NA	NA	1
TcCLB.509217.40	TcCLB.509685.40	TcCLB.510137.10	1192	1135	1201	67	2715	NS	0.00448352	NS	0.000992387	0.00419826	NS	0.00448352	0.000992387	V	V	NA	8
TcCLB.506741.130	TcCLB.510715.20	TcCLB.511173.80	2004	1950	2079	130	2811	NS	0.000672314	0.00149932	0.00448455	1.91345e-05	NS	0.00448455	1.91345e-05	V	V	V	9
TcCLB.506245.76	TcCLB.427585.20001	TcCLB.506539.100010	1	1	266	266	1284	NS	0.000172825	3.27227e-05	1.33837e-07	9.31551e-06	0.00449052	0.00449052	1.33837e-07	NA	NA	NA	3
TcCLB.508365.190	TcCLB.509527.120	TcCLB.507747.130	62	62	460	399	2790	NS	0.00452094	0.00303609	NS	NS	1.52632e-05	0.00452094	1.52632e-05	VI	V	NA	5
TcCLB.511221.60	TcCLB.507411.10	TcCLB.511401.30	1121	1091	1193	103	2769	NS	3.74928e-07	NS	6.29424e-06	7.04849e-05	0.00452449	0.00452449	3.74928e-07	V	V	V	5
TcCLB.508219.20	TcCLB.510361.10	TcCLB.511255.350	1631	1586	1754	169	2667	NS	NS	0.00415708	0.00453551	0.000926444	NS	0.00453551	0.000926444	V	V	V	3
TcCLB.504229.50	TcCLB.509817.40	TcCLB.454391.10	1269	1077	1762	686	2118	NS	NS	0.00455391	0.000324219	NS	1.03374e-05	0.00455391	1.03374e-05	NA	NA	NA	3
TcCLB.510275.260	TcCLB.506613.1000150	TcCLB.510275.350	155	155	1233	1079	2688	NS	0.00457972	NS	1.23692e-06	0.00104503	NS	0.00457972	1.23692e-06	NA	NA	V	6
TcCLB.507759.10	TcCLB.509959.60	TcCLB.421173.4	629	628	688	61	3129	NS	0.000202707	0.00459888	0.000254964	NS	NS	0.00459888	0.000202707	VIII	NA	NA	4
TcCLB.504115.60	TcCLB.509217.40	TcCLB.503633.40	416	386	767	382	2769	0.00462362	6.50223e-16	5.34814e-10	1.21467e-14	6.10059e-11	0.00033703	0.00462362	6.50223e-16	V	V	NA	5
TcCLB.479143.20001	TcCLB.511255.1000160	TcCLB.435835.20001	1108	436	480	45	1367	NS	0.00024055	0.00130611	0.00462625	0.00126943	NS	0.00462625	0.00024055	NA	NA	NA	1
TcCLB.510713.160	TcCLB.506245.250	TcCLB.511599.80	73	73	629	557	2586	0.000279524	0.00334658	0.00462719	5.79354e-05	1.11407e-06	0.00133239	0.00462719	1.11407e-06	V	V	V	6
TcCLB.503937.100040	TcCLB.508523.100050	TcCLB.506471.30	909	888	1003	116	2190	0.00462932	NS	4.52899e-05	0.000122171	0.000353987	NS	0.00462932	4.52899e-05	NA	NA	II	5
TcCLB.451951.20001	TcCLB.451127.20001	TcCLB.507237.10	1070	191	706	516	1374	NS	0.000127176	0.0046321	0.00154994	2.62144e-05	NS	0.0046321	2.62144e-05	NA	NA	V	4
TcCLB.467393.20001	TcCLB.506055.100014	TcCLB.503739.20	2640	369	744	376	990	NS	NS	NS	0.000175357	0.00145132	0.00464761	0.00464761	0.000175357	NA	NA	NA	1
TcCLB.508101.9	TcCLB.510627.30	TcCLB.508149.60	1165	1133	1252	120	1971	NS	0.00247014	NS	0.00215799	0.00466817	0.000309815	0.00466817	0.000309815	NA	NA	NA	3
TcCLB.506813.190	TcCLB.510361.10	TcCLB.506703.90	1063	1021	1408	388	2862	NS	NS	0.000605902	0.000138431	NS	0.00468197	0.00468197	0.000138431	VI	V	VI	2
TcCLB.509897.110	TcCLB.509897.200	TcCLB.509897.1000160	554	542	615	74	2586	NS	0.00276813	NS	0.00469743	0.00174221	NS	0.00469743	0.00174221	V	V	NA	4
TcCLB.510197.130	TcCLB.503717.120	TcCLB.510483.60	1938	1851	2262	412	2871	NS	NS	0.00470089	0.00145361	0.000661721	NS	0.00470089	0.000661721	VI	V	V	7
TcCLB.455171.9	TcCLB.506671.50	TcCLB.509685.40	1	0	89	90	1232	NS	0.00471638	2.93299e-06	0.000754156	0.000124938	NS	0.00471638	2.93299e-06	NA	NA	V	1
TcCLB.508433.40	TcCLB.506245.190	TcCLB.506667.90	1	1	205	205	2535	NS	NS	2.91836e-07	0.00471947	6.53898e-06	NS	0.00471947	2.91836e-07	V	V	V	5
TcCLB.509287.170	TcCLB.507859.100080	TcCLB.511675.10	1618	1554	1808	255	2457	NS	3.88766e-06	NS	0.00472411	0.000144581	NS	0.00472411	3.88766e-06	NA	NA	NA	6
TcCLB.506537.1000100	TcCLB.509771.10	TcCLB.408081.20001	444	441	461	21	2306	NS	0.000309051	NS	NS	0.00472965	0.00211657	0.00472965	0.000309051	NA	II	NA	3
TcCLB.503769.20	TcCLB.508603.10	TcCLB.404975.30	1465	1453	2121	669	2790	NS	NS	NS	0.00473767	0.00101378	0.00164756	0.00473767	0.00101378	NA	NA	NA	2
TcCLB.509163.100030	TcCLB.507881.90	TcCLB.420369.20	1473	1458	1749	292	2201	2.04023e-08	2.83304e-08	1.95657e-08	0.004086	9.77399e-06	0.00476272	0.00476272	1.95657e-08	NA	NA	NA	6
TcCLB.508581.10	TcCLB.507643.100060	TcCLB.506723.20	2576	2438	2634	197	2496	NS	0.000930061	0.000467866	0.00476866	NS	NS	0.00476866	0.000467866	VII	NA	VII	3
TcCLB.507071.190	TcCLB.509897.110	TcCLB.503533.30	1	1	493	493	2736	0.000119435	0.00376887	0.00478575	0.000568063	1.65267e-05	0.000245646	0.00478575	1.65267e-05	V	V	V	3
TcCLB.503609.50	TcCLB.506279.10	TcCLB.508761.40	244	241	1754	1514	2832	1.10388e-06	NS	0.00479123	1.12265e-09	3.66814e-07	8.29448e-13	0.00479123	8.29448e-13	VI	VI	V	3
TcCLB.508633.20	TcCLB.506609.30	TcCLB.480419.20001	2211	2154	2345	192	2388	8.33609e-17	3.67704e-19	5.1008e-20	0.00480562	1.37369e-17	2.17291e-25	0.00480562	2.17291e-25	V	V	NA	7
TcCLB.507875.220	TcCLB.511667.80	TcCLB.510005.20	412	358	497	140	2373	NS	0.0048061	NS	1.37635e-06	0.00036342	0.000238672	0.0048061	1.37635e-06	II	NA	II	4
TcCLB.404933.20001	TcCLB.464253.20001	TcCLB.431639.20001	887	873	1173	301	1179	NS	NS	0.00481818	3.85235e-07	0.000295944	3.8581e-11	0.00481818	3.8581e-11	NA	NA	NA	1
TcCLB.506813.80	TcCLB.511077.100040	TcCLB.507069.160	2068	2029	2179	151	2667	NS	6.89636e-06	0.00481919	0.00194624	0.00110674	NS	0.00481919	6.89636e-06	V	NA	V	5
TcCLB.507059.20	TcCLB.510271.30	TcCLB.511643.110	1878	1642	2259	618	2808	NS	2.2342e-05	NS	6.63827e-06	0.00482618	NS	0.00482618	6.63827e-06	V	NA	V	3
TcCLB.510419.20	TcCLB.509655.10	TcCLB.506335.1000130	2251	2169	2213	45	2823	NS	NS	NS	1.33905e-05	0.000883411	0.00484127	0.00484127	1.33905e-05	VI	NA	NA	11
TcCLB.506471.30	TcCLB.420293.20	TcCLB.504769.100	878	874	1352	479	2280	NS	0.00179765	NS	0.00484534	0.00234092	NS	0.00484534	0.00179765	II	II	II	3
TcCLB.508143.90	TcCLB.504787.40	TcCLB.505949.100	1299	1286	1410	125	2907	NS	0.0048546	0.000899129	NS	0.00463447	NS	0.0048546	0.000899129	NA	V	NA	4
TcCLB.508977.80	TcCLB.509897.70	TcCLB.507091.1000160	117	117	161	45	2763	NS	0.000107205	0.000166323	0.0048588	NS	0.00199215	0.0048588	0.000107205	V	V	NA	6
TcCLB.506129.30	TcCLB.511117.30	TcCLB.504343.10	117	114	305	192	2187	9.86651e-08	1.30055e-06	4.37734e-06	3.17218e-08	0.00486401	NS	0.00486401	3.17218e-08	II	II	II	6
TcCLB.511625.130	TcCLB.509899.100	TcCLB.506139.170	2721	2619	2644	26	2697	0.00487043	4.03273e-05	0.000579415	NS	NS	NS	0.00487043	4.03273e-05	V	V	NA	3
TcCLB.507357.100	TcCLB.506335.1000130	TcCLB.506499.170	604	592	1016	425	2409	NS	NS	0.000371472	0.000127097	0.00487119	NS	0.00487119	0.000127097	V	NA	V	2
TcCLB.505267.60	TcCLB.506345.40	TcCLB.508999.120	876	842	899	58	2511	2.35276e-05	0.00487532	0.000693888	4.28725e-05	6.69479e-06	NS	0.00487532	6.69479e-06	NA	II	NA	1
TcCLB.508121.150	TcCLB.508013.40	TcCLB.470561.20001	1967	1814	1851	38	2670	NS	NS	NS	0.00487749	0.00419691	0.0045247	0.00487749	0.00419691	V	VI	NA	10
TcCLB.509897.200	TcCLB.507059.50	TcCLB.511923.30	1622	1580	2362	783	2616	0.00487958	1.86171e-07	3.36084e-07	2.04572e-11	1.30937e-09	8.70045e-06	0.00487958	2.04572e-11	V	V	V	5
TcCLB.509785.90	TcCLB.510853.30	TcCLB.509735.100	1956	1943	1991	49	2205	NS	3.47773e-05	0.000284621	0.00488157	0.00418912	NS	0.00488157	3.47773e-05	NA	NA	NA	10
TcCLB.506331.130	TcCLB.506537.1000100	TcCLB.450225.20001	288	228	272	45	2247	NS	0.00485202	NS	0.00488331	0.00290347	0.00102746	0.00488331	0.00102746	II	NA	NA	10
TcCLB.400945.10	TcCLB.507643.100060	TcCLB.415459.20001	757	721	823	103	987	NS	NS	0.000135264	0.00122151	0.00489355	0.000198536	0.00489355	0.000135264	NA	NA	NA	3
TcCLB.506003.39	TcCLB.511777.10	TcCLB.507047.40	1	1	106	106	1839	NS	2.72177e-05	2.91391e-06	NS	0.00489627	NS	0.00489627	2.91391e-06	NA	NA	II	1
TcCLB.511643.110	TcCLB.509897.200	TcCLB.511643.70	200	200	439	240	2811	NS	0.000237844	2.29863e-05	0.000179219	0.00490219	NS	0.00490219	2.29863e-05	V	V	VI	4
TcCLB.510933.10	TcCLB.470561.20001	TcCLB.490989.20001	1360	1236	1425	190	2649	0.00490625	0.00309539	8.29892e-07	1.71384e-05	6.34879e-05	NS	0.00490625	8.29892e-07	V	NA	NA	7
TcCLB.506741.100	TcCLB.506741.130	TcCLB.508871.170	1872	1812	1889	78	2685	NS	0.00490988	0.000378036	0.000674246	0.000296434	NS	0.00490988	0.000296434	V	V	V	10
TcCLB.503533.30	TcCLB.510497.40	TcCLB.507523.70	95	95	184	90	2757	NS	0.00491172	0.000549346	0.00395038	0.00131913	NS	0.00491172	0.000549346	V	V	V	4
TcCLB.508577.100010	TcCLB.509299.20001	TcCLB.509281.20	1890	1874	1937	64	2314	NS	4.09109e-05	1.16188e-06	0.00108948	0.00491861	NS	0.00491861	1.16188e-06	NA	NA	II	3
TcCLB.510847.10	TcCLB.510307.240	TcCLB.509815.100020	1914	1782	1826	45	3018	NS	6.16233e-07	NS	0.00495604	0.00431301	NS	0.00495604	6.16233e-07	VIII	VIII	NA	4
TcCLB.444233.20001	TcCLB.508515.150	TcCLB.506393.40	1036	892	955	64	1020	NS	2.2666e-05	NS	0.00496004	0.00295249	NS	0.00496004	2.2666e-05	NA	VIII	NA	3
TcCLB.510693.240	TcCLB.510693.270	TcCLB.507069.40	1289	1247	1686	440	2871	2.44975e-10	NS	8.80893e-06	0.00496749	0.00257038	NS	0.00496749	2.44975e-10	VI	VI	VI	2
TcCLB.510363.310	TcCLB.506909.100	TcCLB.504081.390	317	203	368	166	2544	NS	NS	0.00498008	0.000468666	8.31582e-05	NS	0.00498008	8.31582e-05	NA	V	NA	4
TcCLB.508221.440	TcCLB.506335.110	TcCLB.506653.40	2037	1809	1916	108	1971	NS	NS	0.0045066	0.0049897	0.00216312	NS	0.0049897	0.00216312	NA	NA	NA	2
TcCLB.510483.250	TcCLB.507069.1000120	TcCLB.510715.20	334	319	447	129	2784	NS	0.00499682	1.11183e-05	6.78371e-07	0.000190533	NS	0.00499682	6.78371e-07	NA	NA	V	5
TcCLB.451969.20001	TcCLB.510483.60	TcCLB.509527.90	1	1	122	122	900	NS	1.08886e-11	6.9311e-14	0.00500624	0.00265726	NS	0.00500624	6.9311e-14	NA	V	NA	1
TcCLB.511767.100010	TcCLB.506537.1000100	TcCLB.511767.100060	657	0	198	199	882	NS	NS	0.00500987	8.94134e-17	1.8523e-13	2.12754e-18	0.00500987	2.12754e-18	NA	NA	NA	4
TcCLB.511767.100010	TcCLB.506537.1000100	TcCLB.511767.100060	657	0	198	199	882	NS	NS	0.00500987	8.94134e-17	1.8523e-13	2.12754e-18	0.00500987	2.12754e-18	NA	NA	NA	4
TcCLB.510483.250	TcCLB.511255.270	TcCLB.504031.50	595	577	772	196	2784	4.3313e-09	9.50005e-11	3.43405e-12	0.00451066	8.66688e-07	0.00501382	0.00501382	3.43405e-12	NA	NA	V	5
TcCLB.508293.10	TcCLB.510279.230	TcCLB.506973.10	1522	1470	1554	85	2751	NS	NS	0.00190478	0.00501578	0.00221297	NS	0.00501578	0.00190478	NA	VI	V	3
TcCLB.506741.10	TcCLB.511173.370	TcCLB.426791.20001	1932	1768	1877	110	2664	NS	NS	0.00502863	4.76984e-05	0.000281147	NS	0.00502863	4.76984e-05	NA	VI	NA	2
TcCLB.506139.100060	TcCLB.506139.170	TcCLB.508247.90	1616	1595	1683	89	2491	NS	3.61408e-05	1.7369e-05	0.000991853	0.00504184	NS	0.00504184	1.7369e-05	NA	NA	V	4
TcCLB.508365.190	TcCLB.510583.1000140	TcCLB.508979.50	2132	2030	2069	40	2790	NS	0.00172277	0.0015184	NS	0.00504875	NS	0.00504875	0.0015184	VI	NA	VI	5
TcCLB.406227.20001	TcCLB.485675.20001	TcCLB.402525.20001	997	629	1031	403	1723	NS	NS	0.00506421	2.52833e-08	1.7772e-09	NS	0.00506421	1.7772e-09	NA	NA	NA	2
TcCLB.415077.20001	TcCLB.510847.10	TcCLB.507121.20	878	518	902	385	1626	NS	1.02597e-08	2.53249e-09	8.2476e-07	0.00312368	0.00508551	0.00508551	2.53249e-09	NA	VIII	VII	2
TcCLB.508521.100	TcCLB.508677.100040	TcCLB.506331.50	3220	3179	3255	77	3351	NS	0.00314225	NS	0.00509222	0.00404286	NS	0.00509222	0.00314225	VIII	NA	NA	12
TcCLB.506813.80	TcCLB.506067.1000230	TcCLB.511077.100040	833	821	1007	187	2667	NS	NS	0.00424067	0.00509795	0.00137262	0.00269769	0.00509795	0.00137262	V	NA	NA	5
TcCLB.508325.1000290	TcCLB.506397.10	TcCLB.509281.20	1560	1548	1955	408	2527	NS	0.00509859	NS	9.09087e-06	0.00445563	NS	0.00509859	9.09087e-06	NA	II	II	2
TcCLB.509931.20	TcCLB.510847.10	TcCLB.509581.10	1696	1381	1459	79	3135	NS	0.00156334	0.00511848	0.000160363	NS	NS	0.00511848	0.000160363	VIII	VIII	VII	7
TcCLB.511173.1000190	TcCLB.511173.370	TcCLB.506139.120	1709	1669	2309	641	2309	0.0051272	2.5747e-15	2.52524e-15	8.18341e-17	2.82652e-11	NS	0.0051272	8.18341e-17	NA	VI	V	6
TcCLB.421253.20001	TcCLB.497731.20001	TcCLB.470041.20001	100	0	99	100	852	NS	2.26298e-05	NS	7.82454e-08	1.72752e-05	0.00514386	0.00514386	7.82454e-08	NA	NA	NA	2
TcCLB.503957.100060	TcCLB.506397.10	TcCLB.503937.100040	1906	1898	2155	258	2180	NS	0.000273809	NS	1.6709e-06	0.00515219	NS	0.00515219	1.6709e-06	NA	II	NA	2
TcCLB.509655.10	TcCLB.510197.130	TcCLB.511063.1000100	522	432	491	60	1911	NS	0.0051681	NS	0.000352897	0.00163888	0.000268445	0.0051681	0.000268445	NA	VI	NA	3
TcCLB.507723.50	TcCLB.508481.10	TcCLB.506129.50	2202	2181	2268	88	2715	0.00103924	0.00516965	3.28779e-05	1.16071e-05	0.00010827	NS	0.00516965	1.16071e-05	IV	IV	IV	8
TcCLB.511173.10	TcCLB.508219.170	TcCLB.511625.130	2287	559	765	207	1035	NS	1.6531e-05	0.00231154	0.00072026	0.00517119	NS	0.00517119	1.6531e-05	NA	NA	V	1
TcCLB.511089.80	TcCLB.506967.10	TcCLB.511451.80	376	361	479	119	2685	NS	0.000654857	8.1776e-05	0.00519	0.000609202	NS	0.00519	8.1776e-05	V	V	V	5
TcCLB.510693.240	TcCLB.511183.400	TcCLB.508013.40	1737	1665	1691	27	2871	NS	6.31465e-06	2.79607e-05	0.00520074	NS	NS	0.00520074	6.31465e-06	VI	VI	VI	2
TcCLB.507849.10	TcCLB.509333.10	TcCLB.509157.170	90	39	529	491	2649	NS	6.94658e-05	NS	2.85248e-05	0.00521124	NS	0.00521124	2.85248e-05	NA	III	VIII	2
TcCLB.510929.100010	TcCLB.508789.100	TcCLB.506053.50	1710	183	393	211	1121	NS	NS	NS	0.0052206	0.00378176	0.00256429	0.0052206	0.00256429	NA	NA	IV	1
TcCLB.477471.20001	TcCLB.510111.20	TcCLB.507653.20	2402	2345	2482	138	3435	NS	0.002896	0.000196798	0.00523656	0.00214166	NS	0.00523656	0.000196798	NA	II	II	6
TcCLB.401257.20001	TcCLB.509295.100030	TcCLB.506459.30	16	16	159	144	759	NS	5.77249e-05	1.66627e-08	0.0052396	0.000196174	NS	0.0052396	1.66627e-08	NA	NA	NA	1
TcCLB.507869.20	TcCLB.506623.20	TcCLB.505365.60	1191	1188	1716	529	2922	0.00524676	NS	2.44992e-05	0.000213581	0.00293574	NS	0.00524676	2.44992e-05	NA	NA	VIII	6
TcCLB.510201.40	TcCLB.510197.130	TcCLB.398265.9	904	877	1123	247	2628	NS	NS	1.21701e-05	0.00226709	0.00526796	0.004573	0.00526796	1.21701e-05	NA	VI	NA	5
TcCLB.506683.190	TcCLB.503845.60	TcCLB.504581.20001	1708	1681	1761	81	2262	NS	0.00527274	NS	1.01892e-05	0.00201895	NS	0.00527274	1.01892e-05	II	NA	NA	3
TcCLB.511587.90	TcCLB.508515.150	TcCLB.507313.20	2380	2350	2478	129	3147	NS	0.000136669	0.000568663	0.00527854	NS	NS	0.00527854	0.000136669	VIII	VIII	VIII	4
TcCLB.510551.20	TcCLB.511173.470	TcCLB.504441.20001	721	700	743	44	2628	NS	0.000375992	NS	0.0038802	0.00531312	NS	0.00531312	0.000375992	NA	V	NA	5
TcCLB.510643.40	TcCLB.506975.90	TcCLB.506537.200	890	689	795	107	3162	NS	0.00325485	0.00266679	0.00531612	0.00113792	NS	0.00531612	0.00113792	VIII	VIII	VIII	8
TcCLB.507167.80	TcCLB.504099.50	TcCLB.511885.20	1109	1096	1383	288	2163	NS	NS	NS	8.25964e-10	0.00533611	4.91974e-08	0.00533611	8.25964e-10	II	II	II	2
TcCLB.503767.10	TcCLB.506331.90	TcCLB.509163.100030	1958	1937	2039	103	2163	NS	NS	NS	7.24597e-05	0.000116123	0.00534652	0.00534652	7.24597e-05	II	II	NA	2
TcCLB.508055.30	TcCLB.506537.80	TcCLB.509905.1000200	505	438	556	119	2361	NS	8.63595e-11	2.60739e-10	2.97228e-09	0.000737206	0.00536093	0.00536093	8.63595e-11	II	II	NA	7
TcCLB.505187.20001	TcCLB.508451.60	TcCLB.511219.40	1127	986	1165	180	2247	NS	0.000284771	1.52196e-05	1.58052e-06	0.00536582	NS	0.00536582	1.58052e-06	NA	II	II	3
TcCLB.506667.90	TcCLB.506309.60	TcCLB.508147.100070	1615	1573	1655	83	2547	NS	2.88136e-07	2.24774e-07	0.00536917	0.000153966	NS	0.00536917	2.24774e-07	V	V	NA	3
TcCLB.508011.120	TcCLB.508433.200	TcCLB.508011.90	207	93	225	133	2664	NS	0.00537871	NS	0.00102374	0.00274947	NS	0.00537871	0.00102374	NA	NA	NA	5
TcCLB.507653.20	TcCLB.507611.170	TcCLB.423463.20001	481	475	561	87	2373	0.00538507	0.000703743	0.000107875	0.00290279	0.00303735	NS	0.00538507	0.000107875	II	II	NA	2
TcCLB.509287.170	TcCLB.427533.20001	TcCLB.468217.30	1819	1807	1961	155	2457	NS	8.85638e-14	4.27421e-07	0.00541861	2.9627e-06	6.54903e-08	0.00541861	8.85638e-14	NA	NA	NA	6
TcCLB.509085.50	TcCLB.432629.10	TcCLB.508877.10	1663	1516	1668	153	2685	0.00542096	1.5624e-05	0.00220216	NS	0.00140652	NS	0.00542096	1.5624e-05	NA	NA	NA	2
TcCLB.508633.10	TcCLB.508939.10	TcCLB.510463.1000180	1144	1143	1284	142	1350	NS	0.0012352	0.00122734	0.00542359	0.000928384	NS	0.00542359	0.000928384	NA	NA	NA	1
TcCLB.510419.20	TcCLB.510279.10	TcCLB.508221.870	623	584	707	124	2823	NS	NS	0.000359055	0.00240707	0.00544575	NS	0.00544575	0.000359055	VI	NA	V	11
TcCLB.504115.60	TcCLB.509217.40	TcCLB.503633.40	1582	1515	1891	377	2769	NS	0.000222492	0.00546267	0.000998663	6.52696e-07	NS	0.00546267	6.52696e-07	V	V	NA	5
TcCLB.509931.20	TcCLB.509581.10	TcCLB.510847.10	2468	2141	2390	250	3135	NS	0.00546729	0.00286301	0.00475277	NS	NS	0.00546729	0.00286301	VIII	VII	VIII	7
TcCLB.510361.10	TcCLB.503601.10	TcCLB.508221.750	2256	2130	2327	198	2610	NS	NS	0.00415036	0.00074369	0.00547056	NS	0.00547056	0.00074369	V	V	V	3
TcCLB.511871.150	TcCLB.510693.270	TcCLB.511183.60	2586	2466	2535	70	2535	1.07096e-05	3.78662e-12	0.000497155	2.41323e-08	0.00548495	NS	0.00548495	3.78662e-12	NA	VI	V	7
TcCLB.503717.120	TcCLB.503501.50	TcCLB.510279.230	1293	1206	1504	299	2415	NS	0.00013115	0.00265384	0.00548772	NS	NS	0.00548772	0.00013115	V	NA	VI	4
TcCLB.508221.870	TcCLB.504155.20	TcCLB.508221.180	1901	1786	2039	254	2667	0.00291591	NS	0.00146268	0.000542696	0.00549414	NS	0.00549414	0.000542696	V	V	V	5
TcCLB.436079.20001	TcCLB.431431.20001	TcCLB.508677.30	1622	905	2766	1862	1278	NS	0.00198268	8.10846e-05	0.000122249	0.00550166	1.57445e-06	0.00550166	1.57445e-06	NA	NA	NA	1
TcCLB.510197.100030	TcCLB.511063.1000100	TcCLB.511063.40	388	381	622	242	2509	NS	0.000417569	NS	2.21585e-06	0.0055088	NS	0.0055088	2.21585e-06	NA	NA	V	7
TcCLB.504081.390	TcCLB.508221.650	TcCLB.510363.250	2840	2440	2558	119	2742	NS	0.00191954	0.00229459	NS	0.00551442	NS	0.00551442	0.00191954	NA	V	V	3
TcCLB.509753.270	TcCLB.510933.10	TcCLB.505949.100	1650	1616	1654	39	2721	NS	0.000232248	NS	3.19419e-05	0.00555525	NS	0.00555525	3.19419e-05	NA	V	NA	9
TcCLB.504081.80	TcCLB.510115.30	TcCLB.510363.250	359	356	1056	701	2556	0.00538109	NS	3.03294e-06	4.06697e-11	4.79781e-06	0.00557122	0.00557122	4.06697e-11	V	VI	V	4
TcCLB.511843.70	TcCLB.506309.130	TcCLB.509897.110	601	586	656	71	2763	NS	NS	0.00334917	0.00557455	0.000543547	NS	0.00557455	0.000543547	V	NA	V	4
TcCLB.508325.1000290	TcCLB.506397.10	TcCLB.509281.20	1253	1241	1356	116	2527	NS	3.1994e-07	1.28458e-06	NS	0.00557486	NS	0.00557486	3.1994e-07	NA	II	II	2
TcCLB.508013.40	TcCLB.506279.10	TcCLB.509419.70	1712	1634	1801	168	2850	NS	NS	NS	0.000512169	0.00212735	0.00558649	0.00558649	0.000512169	VI	VI	V	6
TcCLB.509899.40	TcCLB.511921.150	TcCLB.509899.100	467	464	675	212	2628	NS	0.00558779	6.8257e-06	0.0016823	0.000397044	1.68903e-06	0.00558779	1.68903e-06	NA	V	V	7
TcCLB.509163.100030	TcCLB.507881.90	TcCLB.420369.20	1303	1289	1387	99	2201	NS	7.88349e-05	0.00218365	0.00560082	0.000739177	NS	0.00560082	7.88349e-05	NA	NA	NA	6
TcCLB.510197.100030	TcCLB.506723.20	TcCLB.510275.350	2014	1950	2164	215	2509	NS	7.70229e-05	NS	4.72031e-06	0.0056056	NS	0.0056056	4.72031e-06	NA	VII	V	7
TcCLB.508977.80	TcCLB.509897.70	TcCLB.507091.1000160	1880	1840	1971	132	2763	NS	3.74131e-07	2.25039e-08	1.17435e-07	4.27195e-09	0.00560678	0.00560678	4.27195e-09	V	V	NA	6
TcCLB.452763.20001	TcCLB.493951.20001	TcCLB.468509.20001	939	750	773	24	1099	NS	0.00403009	NS	0.00194605	0.00563175	0.000379202	0.00563175	0.000379202	NA	NA	NA	1
TcCLB.509097.20	TcCLB.504787.40	TcCLB.504239.260	1	1	290	290	2340	NS	NS	0.00565307	2.01658e-11	1.51169e-07	4.45443e-07	0.00565307	2.01658e-11	V	V	V	8
TcCLB.507869.20	TcCLB.507549.20	TcCLB.507759.10	1544	1540	1640	101	2922	NS	0.000345451	0.00567206	0.00154214	0.000198243	NS	0.00567206	0.000198243	NA	NA	VIII	6
TcCLB.506323.40	TcCLB.408081.20001	TcCLB.410183.20001	1	1	473	473	2127	NS	0.0056901	0.000944184	0.000240279	0.00271939	NS	0.0056901	0.000240279	NA	NA	NA	3
TcCLB.510047.80	TcCLB.504155.280	TcCLB.508125.80	718	715	1197	483	2679	0.0057055	1.35726e-15	3.42153e-13	1.22774e-06	1.58706e-11	0.00333631	0.0057055	1.35726e-15	V	NA	NA	9
TcCLB.504081.540	TcCLB.510497.40	TcCLB.508221.790	944	920	1881	962	2364	NS	NS	0.00570691	0.000194421	2.60386e-08	NS	0.00570691	2.60386e-08	V	V	V	7
TcCLB.510465.100	TcCLB.506789.20	TcCLB.506973.10	1847	1786	1895	110	2712	NS	0.00571663	NS	0.000469792	0.000312589	NS	0.00571663	0.000312589	V	V	V	8
TcCLB.510307.1000210	TcCLB.507611.230	TcCLB.420369.20	1393	1265	1480	216	2050	NS	0.00573379	NS	1.20468e-07	4.98197e-05	NS	0.00573379	1.20468e-07	NA	NA	NA	6
TcCLB.508247.90	TcCLB.509097.20	TcCLB.511233.140	1158	945	2059	1115	2448	3.89344e-08	0.000129452	2.28987e-13	8.54617e-12	0.00575055	5.58331e-13	0.00575055	2.28987e-13	V	V	V	2
TcCLB.511625.130	TcCLB.509899.100	TcCLB.506139.170	262	256	384	129	2697	NS	2.52686e-05	NS	0.00575216	0.000745938	NS	0.00575216	2.52686e-05	V	V	NA	3
TcCLB.506667.50	TcCLB.507163.70	TcCLB.506759.90	1173	1152	1397	246	2544	NS	0.0016463	0.0057562	1.28465e-05	4.03283e-06	NS	0.0057562	4.03283e-06	NA	V	NA	8
TcCLB.509765.50	TcCLB.508521.20	TcCLB.509663.50	614	602	983	382	3132	NS	NS	0.000191008	0.00576069	0.000685468	NS	0.00576069	0.000191008	VIII	VIII	VIII	1
TcCLB.509295.100030	TcCLB.506217.40	TcCLB.403845.20001	328	145	511	367	3124	NS	2.29163e-05	0.000685336	3.78464e-07	0.00577169	8.68194e-14	0.00577169	8.68194e-14	NA	VIII	NA	2
TcCLB.443923.20001	TcCLB.431525.20001	TcCLB.504229.50	380	42	239	198	1724	5.62646e-06	0.00577221	6.51751e-08	NS	0.00465811	0.00150834	0.00577221	6.51751e-08	NA	NA	NA	2
TcCLB.508147.100070	TcCLB.508109.60	TcCLB.506667.90	1698	1602	1685	84	2491	NS	0.00578035	0.000468288	0.000256253	NS	NS	0.00578035	0.000256253	NA	V	V	6
TcCLB.508789.100	TcCLB.511671.20	TcCLB.507773.10	218	218	271	54	2697	NS	0.000473146	2.66349e-05	0.000297933	0.00578847	2.20364e-05	0.00578847	2.20364e-05	NA	NA	IV	4
TcCLB.507121.20	TcCLB.504333.20	TcCLB.505997.80	704	698	799	102	2478	NS	NS	0.00580123	0.00021091	0.00181164	NS	0.00580123	0.00021091	VII	NA	VIII	4
TcCLB.461067.20001	TcCLB.506577.80	TcCLB.404975.30	2267	365	397	33	813	NS	0.00580759	NS	0.000688068	NS	0.00139161	0.00580759	0.000688068	NA	VIII	NA	2
TcCLB.510021.120	TcCLB.506245.250	TcCLB.506499.170	1727	1676	1742	67	2424	NS	2.90282e-09	5.98538e-08	0.0031055	0.00581418	NS	0.00581418	2.90282e-09	V	V	V	3
TcCLB.507357.100	TcCLB.506335.1000130	TcCLB.506499.170	1630	1558	1656	99	2409	NS	0.00581667	0.00100382	0.000253372	NS	NS	0.00581667	0.000253372	V	NA	V	2
TcCLB.506909.160	TcCLB.506279.10	TcCLB.506409.170	645	627	672	46	2805	NS	0.002079	NS	0.00573247	0.0058238	NS	0.0058238	0.002079	V	VI	VI	7
TcCLB.509271.10	TcCLB.509817.40	TcCLB.508325.1000290	1963	102	396	295	633	NS	NS	NS	0.00584337	0.00183228	0.000294936	0.00584337	0.000294936	NA	NA	NA	2
TcCLB.510115.10	TcCLB.510463.1000211	TcCLB.510483.90	748	669	1131	463	2166	1.53595e-05	0.00143857	7.30694e-05	0.000666581	0.00584624	0.000172128	0.00584624	1.53595e-05	NA	NA	NA	1
TcCLB.508977.120	TcCLB.509897.1000160	TcCLB.507091.1000100	2191	2148	2238	91	2772	NS	0.00587949	NS	9.91256e-07	7.99319e-05	NS	0.00587949	9.91256e-07	V	NA	NA	5
TcCLB.510197.229	TcCLB.506451.20	TcCLB.510271.30	1938	1869	2134	266	2174	NS	NS	0.000989873	0.00588427	0.00194026	NS	0.00588427	0.000989873	NA	V	NA	2
TcCLB.506667.160	TcCLB.510359.430	TcCLB.506965.170	225	222	350	129	2436	NS	NS	0.0058901	0.00432983	0.00107847	NS	0.0058901	0.00107847	V	NA	V	12
TcCLB.503601.10	TcCLB.508633.20	TcCLB.503427.9	1565	1491	2008	518	2382	0.00590164	0.000242571	0.00174971	0.000144757	0.00248713	0.000855508	0.00590164	0.000144757	V	V	NA	2
TcCLB.510919.9	TcCLB.506455.30	TcCLB.509905.170	1035	936	1041	106	1878	0.000234978	3.21303e-05	3.02619e-06	0.000685364	0.0059094	NS	0.0059094	3.02619e-06	NA	II	VIII	2
TcCLB.509905.10	TcCLB.446377.20001	TcCLB.509529.40	974	943	1031	89	2571	NS	0.00590945	0.00437952	7.54973e-05	0.000357897	NS	0.00590945	7.54973e-05	NA	NA	VII	4
TcCLB.506331.130	TcCLB.506537.1000100	TcCLB.507653.20	1508	1430	2247	818	2247	0.00593003	2.49552e-09	3.0191e-07	5.82162e-09	2.64478e-11	NS	0.00593003	2.64478e-11	II	NA	II	10
TcCLB.508107.30	TcCLB.510279.160	TcCLB.506335.1000130	1559	1499	1539	41	2865	NS	0.00596649	NS	5.79796e-05	0.00287084	NS	0.00596649	5.79796e-05	VI	NA	NA	7
TcCLB.511171.40	TcCLB.506225.20	TcCLB.475569.20001	716	396	1386	991	2106	NS	4.88352e-08	1.23159e-06	0.00596968	0.000211881	NS	0.00596968	4.88352e-08	NA	NA	NA	2
TcCLB.506909.160	TcCLB.506909.100	TcCLB.506409.170	1430	1376	1488	113	2805	NS	NS	0.00597577	0.00549305	0.00064675	NS	0.00597577	0.00064675	V	V	VI	7
TcCLB.504219.40	TcCLB.477471.20001	TcCLB.506471.100	2115	1141	1267	127	2481	NS	NS	6.34892e-05	0.00147728	0.00597852	NS	0.00597852	6.34892e-05	NA	NA	II	2
TcCLB.463901.20001	TcCLB.508221.750	TcCLB.507411.10	983	383	455	73	1494	NS	0.000579586	5.86922e-05	0.00598586	NS	NS	0.00598586	5.86922e-05	NA	V	V	1
TcCLB.504239.260	TcCLB.506757.60	TcCLB.479143.20001	1148	1118	1180	63	2340	NS	5.7333e-06	1.23772e-05	1.36163e-05	0.00599718	NS	0.00599718	5.7333e-06	V	V	NA	4
TcCLB.406227.20001	TcCLB.485675.20001	TcCLB.438451.20001	827	810	891	82	1723	NS	1.21065e-06	1.1332e-12	0.00599776	0.00254415	NS	0.00599776	1.1332e-12	NA	NA	NA	2
TcCLB.506667.50	TcCLB.508147.100070	TcCLB.506759.90	936	912	1149	238	2544	NS	1.08868e-06	NS	9.1142e-07	1.46272e-07	0.00601692	0.00601692	1.46272e-07	NA	NA	NA	8
TcCLB.510047.80	TcCLB.504155.280	TcCLB.508125.80	1311	1284	1313	30	2679	NS	0.00222796	0.000826148	0.00602284	0.00241409	NS	0.00602284	0.000826148	V	NA	NA	9
TcCLB.507045.20001	TcCLB.505343.20001	TcCLB.426097.20001	1657	957	1060	104	1244	NS	NS	0.00135117	0.00400658	0.000605047	0.00602424	0.00602424	0.000605047	NA	NA	NA	1
TcCLB.511911.10	TcCLB.508633.1000120	TcCLB.511311.7	1277	1258	1340	83	2211	NS	0.00480918	0.000173701	0.00162207	0.0060334	NS	0.0060334	0.000173701	II	NA	NA	6
TcCLB.509905.1000200	TcCLB.511891.10	TcCLB.508451.60	915	899	947	49	2379	0.00220843	0.00134143	0.0061014	NS	NS	NS	0.0061014	0.00134143	NA	II	II	4
TcCLB.510307.284	TcCLB.506183.90	TcCLB.508481.10	107	107	261	155	3402	NS	0.00610914	0.000201237	0.000325154	4.92132e-05	NS	0.00610914	4.92132e-05	IV	NA	IV	5
TcCLB.507125.10	TcCLB.511377.20	TcCLB.464253.20001	684	178	266	89	2367	NS	0.00612195	NS	8.59168e-05	0.000481418	NS	0.00612195	8.59168e-05	II	NA	NA	4
TcCLB.511173.470	TcCLB.507069.1000120	TcCLB.508013.40	1932	1902	1966	65	2799	0.00336439	2.30715e-05	0.00612628	0.000336839	NS	NS	0.00612628	2.30715e-05	V	NA	VI	6
TcCLB.507753.10	TcCLB.511911.60	TcCLB.508637.10	662	653	701	49	3129	NS	9.42016e-09	9.41401e-06	3.92935e-05	2.44282e-05	0.00613812	0.00613812	9.42016e-09	III	III	III	1
TcCLB.510361.80	TcCLB.506767.310	TcCLB.510715.150	204	204	302	99	2781	NS	5.69002e-05	0.00257979	0.006143	NS	NS	0.006143	5.69002e-05	V	NA	VI	6
TcCLB.511449.70	TcCLB.506939.200	TcCLB.510483.250	2631	2562	2661	100	2775	NS	0.00435183	8.99549e-05	NS	0.00614428	NS	0.00614428	8.99549e-05	V	NA	NA	7
TcCLB.503587.30	TcCLB.511451.80	TcCLB.506067.1000230	86	86	1536	1451	2613	9.20829e-09	NS	6.21142e-05	5.16151e-13	1.59964e-15	0.00615007	0.00615007	1.59964e-15	V	V	NA	3
TcCLB.511259.230	TcCLB.507633.80	TcCLB.506279.140	1257	1223	1575	353	2373	NS	0.00112383	0.00618331	7.42529e-05	0.000167899	NS	0.00618331	7.42529e-05	NA	V	V	2
TcCLB.482061.20001	TcCLB.505037.70	TcCLB.509785.90	1537	543	744	202	1223	NS	NS	NS	0.00012066	0.00164988	0.00620369	0.00620369	0.00012066	NA	NA	NA	2
TcCLB.508977.120	TcCLB.509897.1000160	TcCLB.507091.1000100	613	598	1647	1050	2772	NS	NS	NS	0.000547662	0.00621709	5.75329e-09	0.00621709	5.75329e-09	V	NA	NA	5
TcCLB.506609.30	TcCLB.510359.430	TcCLB.511839.40	1762	1547	2188	642	2433	NS	NS	0.00154302	0.00622665	0.000187304	NS	0.00622665	0.000187304	V	NA	V	2
TcCLB.508759.20	TcCLB.511173.470	TcCLB.511449.70	358	349	457	109	2682	NS	0.000223107	NS	0.00125781	0.00623039	NS	0.00623039	0.000223107	V	V	V	3
TcCLB.505025.150	TcCLB.510483.210	TcCLB.507283.100010	315	309	463	155	1812	NS	2.38723e-05	0.00623203	0.00134062	NS	NS	0.00623203	2.38723e-05	NA	NA	NA	1
TcCLB.510125.20	TcCLB.506331.50	TcCLB.421173.4	791	788	943	156	3165	NS	0.00623529	NS	1.25954e-05	4.34966e-06	0.00016033	0.00623529	4.34966e-06	VIII	NA	NA	4
TcCLB.510627.30	TcCLB.508103.30	TcCLB.508261.80	1099	893	1339	447	2430	NS	NS	4.43902e-07	0.0062551	0.000672003	8.34475e-07	0.0062551	4.43902e-07	NA	V	NA	10
TcCLB.506667.160	TcCLB.510137.10	TcCLB.506667.50	2581	2366	2436	71	2436	NS	5.05138e-05	NS	4.53426e-05	0.00626761	NS	0.00626761	4.53426e-05	V	NA	NA	12
TcCLB.509271.10	TcCLB.509817.40	TcCLB.508325.1000290	2075	214	253	40	633	NS	0.00117246	NS	NS	0.00628856	0.00245044	0.00628856	0.00117246	NA	NA	NA	2
TcCLB.451017.20001	TcCLB.510693.270	TcCLB.507069.40	1993	616	737	122	997	NS	0.00629276	0.000303517	7.40222e-05	2.11771e-07	4.20382e-06	0.00629276	2.11771e-07	NA	VI	VI	2
TcCLB.451017.20001	TcCLB.510693.270	TcCLB.507069.40	1993	616	737	122	997	NS	0.00629276	0.000303517	7.40222e-05	2.11771e-07	4.20382e-06	0.00629276	2.11771e-07	NA	VI	VI	2
TcCLB.506741.130	TcCLB.508011.120	TcCLB.506703.90	1558	1526	2057	532	2811	0.00630157	4.59933e-05	NS	3.05553e-09	1.65111e-08	NS	0.00630157	3.05553e-09	V	NA	VI	9
TcCLB.507819.30	TcCLB.485713.20001	TcCLB.509771.10	616	558	651	94	2364	NS	NS	0.00634618	7.4775e-06	0.000463313	NS	0.00634618	7.4775e-06	II	NA	II	3
TcCLB.511487.90	TcCLB.507071.10	TcCLB.503973.340	374	356	445	90	2340	1.76976e-05	0.00635821	3.0072e-05	0.000300069	0.000418847	0.00193446	0.00635821	1.76976e-05	V	V	NA	8
TcCLB.508603.10	TcCLB.506083.20	TcCLB.506577.80	1644	730	916	187	2160	NS	NS	1.88758e-07	0.00636509	0.00345658	NS	0.00636509	1.88758e-07	NA	NA	VIII	1
TcCLB.509019.100010	TcCLB.511173.160	TcCLB.505037.70	1905	1744	1824	81	2221	NS	0.00247342	NS	0.00131265	0.00637017	NS	0.00637017	0.00131265	NA	NA	NA	2
TcCLB.508633.1000120	TcCLB.504069.1000140	TcCLB.511911.10	1670	1649	1773	125	2182	NS	0.00638497	NS	3.88847e-05	0.000809084	NS	0.00638497	3.88847e-05	NA	NA	II	7
TcCLB.506309.130	TcCLB.508011.120	TcCLB.506741.10	384	381	507	127	2835	NS	2.53145e-05	0.000746138	0.00638521	0.00206644	NS	0.00638521	2.53145e-05	NA	NA	NA	6
TcCLB.504869.20001	TcCLB.509875.100030	TcCLB.507479.70	702	683	720	38	3133	NS	0.000189194	NS	0.00640377	0.000288078	NS	0.00640377	0.000189194	NA	NA	IV	2
TcCLB.477471.20001	TcCLB.509417.9	TcCLB.506345.90	1058	1058	1120	63	3435	NS	0.000433772	9.9653e-05	0.00640473	NS	0.00333671	0.00640473	9.9653e-05	NA	NA	II	6
TcCLB.442597.20001	TcCLB.508431.80	TcCLB.508293.1000160	167	107	498	392	1314	NS	NS	0.00640659	1.00956e-05	0.000308459	1.89132e-05	0.00640659	1.00956e-05	NA	NA	NA	1
TcCLB.504007.20	TcCLB.504261.20	TcCLB.506067.1000230	234	234	319	86	2625	NS	NS	0.00117855	0.00642913	0.00422398	NS	0.00642913	0.00117855	V	VI	NA	8
TcCLB.508221.870	TcCLB.504155.20	TcCLB.508221.180	1243	1158	1339	182	2667	NS	1.11098e-06	0.00643345	0.00031235	5.11156e-06	NS	0.00643345	1.11098e-06	V	V	V	5
TcCLB.509251.80	TcCLB.507091.1000100	TcCLB.511921.50	1082	1057	1120	64	2607	NS	0.000494138	9.4507e-05	0.00644598	NS	NS	0.00644598	9.4507e-05	V	NA	VI	4
TcCLB.511607.60	TcCLB.509097.20	TcCLB.511603.90	1006	991	1830	840	2745	NS	NS	7.17773e-06	1.91012e-18	1.56764e-11	0.00644909	0.00644909	1.91012e-18	NA	V	V	4
TcCLB.510817.50	TcCLB.506173.1000179	TcCLB.511667.140	1333	1323	1370	48	2205	NS	0.00646773	NS	5.24986e-05	0.00270738	NS	0.00646773	5.24986e-05	II	NA	NA	5
TcCLB.506537.210	TcCLB.506537.80	TcCLB.504229.50	2147	1916	1964	49	2037	NS	0.00651802	NS	0.00463191	0.00345355	NS	0.00651802	0.00345355	NA	II	NA	5
TcCLB.510197.100030	TcCLB.511063.40	TcCLB.511063.1000100	1790	1750	1819	70	2509	NS	0.000128688	NS	0.00133709	0.00655552	NS	0.00655552	0.000128688	NA	V	NA	7
TcCLB.507723.50	TcCLB.508481.10	TcCLB.506129.50	562	562	598	37	2715	NS	0.00012449	0.000493347	0.00194691	0.00656251	NS	0.00656251	0.00012449	IV	IV	IV	8
TcCLB.506335.1000130	TcCLB.506909.160	TcCLB.510419.20	1815	1759	2150	392	2601	NS	NS	0.00239142	0.000710798	0.00657051	NS	0.00657051	0.000710798	NA	V	VI	6
TcCLB.509915.10	TcCLB.458315.20001	TcCLB.438957.20001	260	133	291	159	903	NS	0.00659113	0.00419979	0.00625281	NS	NS	0.00659113	0.00419979	NA	NA	NA	1
TcCLB.503717.120	TcCLB.510833.40	TcCLB.510279.160	1524	1458	1661	204	2415	NS	NS	0.000145012	0.0066025	0.00138873	NS	0.0066025	0.000145012	V	NA	NA	4
TcCLB.509753.270	TcCLB.509753.270	TcCLB.510933.10	2395	2279	2497	219	2721	0.00125728	0.00320972	NS	0.000619515	0.00660667	NS	0.00660667	0.000619515	NA	NA	V	9
TcCLB.511183.190	TcCLB.510197.229	TcCLB.423309.20001	705	693	929	237	2565	NS	0.00182268	NS	0.00661298	0.00466155	NS	0.00661298	0.00182268	V	NA	NA	4
TcCLB.511173.440	TcCLB.511173.1000190	TcCLB.507091.1000160	184	184	566	383	2307	0.00661476	1.24743e-08	3.79755e-05	5.23358e-10	1.08034e-09	0.00117784	0.00661476	5.23358e-10	V	NA	NA	5
TcCLB.507523.10	TcCLB.508433.40	TcCLB.503827.100	1729	1321	1846	526	2541	NS	0.00560194	0.00229796	0.00372485	0.0066217	NS	0.0066217	0.00229796	NA	V	VI	3
TcCLB.420369.20	TcCLB.507611.230	TcCLB.510307.1000210	1911	1906	2039	134	2211	NS	NS	0.00150537	NS	0.00298839	0.0066265	0.0066265	0.00150537	NA	NA	NA	1
TcCLB.507071.390	TcCLB.508433.200	TcCLB.507069.40	2175	2115	2134	20	2856	NS	0.00662675	4.56404e-05	0.00570042	NS	NS	0.00662675	4.56404e-05	V	NA	VI	7
TcCLB.510125.20	TcCLB.509905.170	TcCLB.511833.10	2994	2976	3103	128	3165	NS	0.00235794	NS	0.00665304	0.00218097	NS	0.00665304	0.00218097	VIII	VIII	VIII	4
TcCLB.414019.20001	TcCLB.509753.270	TcCLB.506339.10	184	4	569	566	1959	1.47116e-08	4.86928e-21	2.62431e-22	6.44296e-09	8.10386e-08	0.0066601	0.0066601	2.62431e-22	NA	NA	V	3
TcCLB.504261.20	TcCLB.506737.90	TcCLB.511449.70	151	151	305	155	2829	0.00668183	3.93804e-05	NS	0.000223085	0.000138546	NS	0.00668183	3.93804e-05	VI	V	V	4
TcCLB.503609.50	TcCLB.511259.50	TcCLB.508983.20	1397	1366	1400	35	2832	NS	NS	NS	0.00669716	0.00162582	0.00244878	0.00669716	0.00162582	VI	NA	NA	3
TcCLB.510275.260	TcCLB.506613.1000150	TcCLB.510275.350	2041	1994	2597	604	2688	NS	0.00671091	0.000944583	0.0049696	NS	NS	0.00671091	0.000944583	NA	NA	V	6
TcCLB.510465.100	TcCLB.511923.1000100	TcCLB.508293.60	1628	1565	1806	242	2712	NS	0.000103532	0.00672946	NS	0.000141597	NS	0.00672946	0.000103532	V	NA	VI	8
TcCLB.460111.10	TcCLB.508047.60	TcCLB.509665.100030	2646	2013	2971	959	2097	0.00673285	2.61932e-08	3.27014e-09	8.37255e-10	0.000163805	NS	0.00673285	8.37255e-10	NA	V	NA	2
TcCLB.508103.30	TcCLB.504249.100	TcCLB.510359.430	1967	1891	1918	28	2595	NS	9.75371e-06	NS	8.20772e-05	0.000565167	0.00675335	0.00675335	9.75371e-06	V	NA	NA	5
TcCLB.507411.10	TcCLB.510709.70	TcCLB.508697.10	58	58	138	81	2787	NS	5.60382e-11	1.18823e-10	0.00677646	0.00450731	NS	0.00677646	5.60382e-11	V	V	V	1
TcCLB.506955.240	TcCLB.506955.1000130	TcCLB.509899.100	1133	1049	1127	79	2808	NS	0.00459241	NS	0.00626631	0.00679887	NS	0.00679887	0.00459241	V	NA	V	8
TcCLB.505655.10	TcCLB.506067.300	TcCLB.504081.390	2299	1871	1917	47	2241	NS	0.000996519	NS	0.00681958	0.00015155	NS	0.00681958	0.00015155	NA	V	NA	3
TcCLB.508285.60	TcCLB.508139.250	TcCLB.506757.90	1518	1496	1613	118	2376	NS	NS	0.00300215	0.00682175	0.00176787	NS	0.00682175	0.00176787	II	II	II	2
TcCLB.506245.100060	TcCLB.511077.100040	TcCLB.510693.120	193	187	384	198	2838	NS	1.26914e-07	0.000219837	0.00682283	0.000491771	NS	0.00682283	1.26914e-07	NA	NA	NA	6
TcCLB.505187.20001	TcCLB.510307.230	TcCLB.511551.10	152	14	78	65	2247	0.000402467	0.0033279	0.000188146	0.00684474	NS	NS	0.00684474	0.000188146	NA	II	II	3
TcCLB.506741.130	TcCLB.510715.20	TcCLB.511173.80	338	329	455	127	2811	1.94705e-05	2.67658e-06	7.21692e-06	0.00688464	0.00243893	0.00323795	0.00688464	2.67658e-06	V	V	V	9
TcCLB.507071.230	TcCLB.510693.120	TcCLB.506741.130	2267	2141	2324	184	2775	NS	6.00009e-13	4.74466e-11	1.26769e-06	0.00688709	NS	0.00688709	6.00009e-13	V	NA	V	5
TcCLB.507611.230	TcCLB.507611.170	TcCLB.511667.140	11	11	209	199	2172	NS	0.000244979	NS	3.06507e-06	NS	0.00689353	0.00689353	3.06507e-06	NA	II	NA	3
TcCLB.506603.100035	TcCLB.508431.80	TcCLB.510035.10	81	0	96	97	1976	NS	0.00689457	0.00101036	0.00117021	0.000670094	NS	0.00689457	0.000670094	NA	NA	NA	2
TcCLB.505407.20001	TcCLB.421987.20001	TcCLB.504183.20	129	81	565	485	2469	0.0069033	0.000158742	9.6509e-05	2.12889e-10	8.49884e-06	2.62155e-08	0.0069033	2.12889e-10	NA	NA	II	1
TcCLB.508221.870	TcCLB.504155.20	TcCLB.508221.180	969	903	1121	219	2667	NS	6.2525e-05	5.59482e-06	NS	0.00690674	NS	0.00690674	5.59482e-06	V	V	V	5
TcCLB.511173.470	TcCLB.508013.40	TcCLB.507069.1000120	1340	1313	1439	127	2799	0.00593293	0.00463424	0.00179693	0.0069206	NS	NS	0.0069206	0.00179693	V	VI	NA	6
TcCLB.510411.10	TcCLB.510403.30	TcCLB.508577.100010	369	359	2198	1840	2562	NS	NS	0.00695332	0.000349499	0.000962382	4.98482e-10	0.00695332	4.98482e-10	II	II	NA	2
TcCLB.506961.100070	TcCLB.507313.20	TcCLB.507875.70	843	833	1277	445	2541	0.00171063	NS	0.00696906	4.16848e-06	4.57489e-06	5.38411e-06	0.00696906	4.16848e-06	NA	VIII	VII	3
TcCLB.507869.20	TcCLB.507759.10	TcCLB.507549.20	1600	1596	1618	23	2922	NS	0.00698683	NS	0.00486524	NS	0.00144214	0.00698683	0.00144214	NA	VIII	NA	6
TcCLB.510715.90	TcCLB.511255.270	TcCLB.504007.20	1891	1850	1941	92	2688	NS	6.03347e-05	NS	0.00604036	0.00700779	NS	0.00700779	6.03347e-05	V	NA	V	6
TcCLB.507907.20	TcCLB.408081.20001	TcCLB.509905.150	71	71	174	104	2193	NS	0.00448059	NS	0.00474272	0.00701363	NS	0.00701363	0.00448059	II	NA	II	7
TcCLB.505993.30	TcCLB.508521.100	TcCLB.508521.20	2543	2300	2351	52	3132	NS	2.75028e-05	NS	0.000144438	0.00701638	0.000199226	0.00701638	2.75028e-05	VIII	VIII	VIII	6
TcCLB.509699.220	TcCLB.509527.120	TcCLB.506909.160	1384	1343	1529	187	2799	NS	0.00702633	0.00507652	0.000130657	0.000246636	NS	0.00702633	0.000130657	NA	V	V	4
TcCLB.509905.10	TcCLB.446377.20001	TcCLB.509529.40	1226	1195	1522	328	2571	NS	0.00702716	4.65924e-06	2.74589e-05	0.00293806	NS	0.00702716	4.65924e-06	NA	NA	VII	4
TcCLB.503699.40	TcCLB.506331.130	TcCLB.405263.20001	456	456	536	81	543	NS	0.00707395	0.00196517	0.000125261	NS	NS	0.00707395	0.000125261	NA	II	NA	1
TcCLB.506703.90	TcCLB.508013.40	TcCLB.506067.1000230	400	391	1760	1370	2850	NS	0.00709352	NS	4.59761e-05	1.30591e-06	2.25203e-05	0.00709352	1.30591e-06	VI	VI	NA	2
TcCLB.511449.70	TcCLB.480289.20001	TcCLB.506939.200	1723	1620	1782	163	2775	NS	0.00564101	0.00710827	0.00250743	0.0029771	NS	0.00710827	0.00250743	V	NA	NA	7
TcCLB.479221.20001	TcCLB.505949.30	TcCLB.510933.10	392	20	512	493	1152	NS	9.84011e-09	4.13394e-08	0.000121125	2.24432e-08	0.00714027	0.00714027	9.84011e-09	NA	V	V	1
TcCLB.508227.20001	TcCLB.509273.20001	TcCLB.439515.20001	3019	280	378	99	468	NS	NS	0.00714798	4.03778e-05	0.00180286	NS	0.00714798	4.03778e-05	NA	NA	NA	1
TcCLB.508229.40	TcCLB.511873.10	TcCLB.508149.60	570	550	628	79	2418	NS	8.08848e-05	0.00714921	0.000118169	8.59493e-06	NS	0.00714921	8.59493e-06	V	V	NA	1
TcCLB.511255.190	TcCLB.511255.350	TcCLB.511255.270	1185	1146	1438	293	2586	NS	NS	0.00534504	0.0071504	0.00534643	NS	0.0071504	0.00534504	V	V	NA	5
TcCLB.511221.60	TcCLB.510371.90	TcCLB.504115.60	241	232	871	640	2769	NS	NS	0.00715482	0.000155141	NS	1.45306e-22	0.00715482	1.45306e-22	V	V	V	5
TcCLB.506955.240	TcCLB.506955.1000130	TcCLB.509899.100	2187	2094	2242	149	2808	NS	NS	0.00164469	0.00609911	0.00715799	NS	0.00715799	0.00164469	V	NA	V	8
TcCLB.510643.40	TcCLB.508171.10	TcCLB.509815.100020	314	308	764	457	3162	1.37179e-09	1.39863e-12	9.61528e-11	1.05797e-13	1.02335e-13	0.00716978	0.00716978	1.02335e-13	VIII	VIII	NA	8
TcCLB.471031.20001	TcCLB.511547.20	TcCLB.504341.10	549	549	611	63	1878	NS	0.00123003	NS	0.00718307	0.00208086	NS	0.00718307	0.00123003	NA	IV	IV	3
TcCLB.510197.180	TcCLB.507185.40	TcCLB.470561.20001	146	146	565	420	2871	NS	NS	0.00328177	0.0038447	0.00720372	NS	0.00720372	0.00328177	VI	NA	NA	3
TcCLB.508871.10	TcCLB.509097.20	TcCLB.506615.150	432	432	1013	582	2349	NS	NS	NS	7.29912e-06	3.49575e-06	0.00720388	0.00720388	3.49575e-06	V	V	V	2
TcCLB.503845.60	TcCLB.506595.120	TcCLB.510411.10	281	278	454	177	2247	NS	0.00720634	NS	0.000764265	0.00330923	NS	0.00720634	0.000764265	NA	NA	II	3
TcCLB.503403.20	TcCLB.498219.20001	TcCLB.510175.1000110	1656	1641	1882	242	2385	NS	0.000147054	NS	0.00720876	0.00335429	NS	0.00720876	0.000147054	II	NA	NA	4
TcCLB.511871.150	TcCLB.506451.20	TcCLB.511861.100020	854	796	1055	260	2535	NS	0.00721349	0.00210564	1.66835e-05	0.000897592	NS	0.00721349	1.66835e-05	NA	V	NA	7
TcCLB.508165.200	TcCLB.508165.14	TcCLB.508221.590	1405	1205	1465	261	2703	NS	9.26358e-05	NS	2.82405e-07	0.0072228	2.87334e-06	0.0072228	2.82405e-07	NA	NA	V	3
TcCLB.509427.10	TcCLB.406787.20001	TcCLB.459035.20001	1	0	169	170	2196	NS	NS	0.00240783	0.00022076	0.0072404	NS	0.0072404	0.00022076	II	NA	NA	1
TcCLB.506279.10	TcCLB.506993.1000160	TcCLB.503609.50	2018	1943	2056	114	2787	0.00141248	8.79068e-09	NS	NS	NS	0.00724147	0.00724147	8.79068e-09	VI	NA	VI	8
TcCLB.507237.10	TcCLB.511173.1000190	TcCLB.511603.90	1116	1017	1121	105	2277	NS	0.000339723	0.000782161	NS	0.0072429	NS	0.0072429	0.000339723	V	NA	V	3
TcCLB.483159.20001	TcCLB.422223.20001	TcCLB.503447.50	1925	512	940	429	1272	NS	NS	NS	0.00575759	0.0072484	5.07631e-18	0.0072484	5.07631e-18	NA	NA	IV	1
TcCLB.511833.10	TcCLB.508515.150	TcCLB.507313.20	851	845	1393	549	3141	NS	NS	0.00726758	1.66563e-05	5.67854e-05	NS	0.00726758	1.66563e-05	VIII	VIII	VIII	5
TcCLB.510005.20	TcCLB.505155.4	TcCLB.508055.30	444	330	452	123	2058	NS	0.00117332	0.00727131	1.59181e-06	5.64692e-05	NS	0.00727131	1.59181e-06	II	NA	II	6
TcCLB.510491.60	TcCLB.509265.120	TcCLB.453473.20001	1759	435	1110	676	2658	NS	NS	0.00728952	0.000920517	NS	7.8749e-09	0.00728952	7.8749e-09	IV	NA	NA	2
TcCLB.508789.100	TcCLB.511671.20	TcCLB.507773.10	2412	2333	2407	75	2697	NS	4.9644e-05	1.56524e-06	0.000271983	9.09299e-05	0.00729437	0.00729437	1.56524e-06	NA	NA	IV	4
TcCLB.508221.750	TcCLB.511599.10	TcCLB.508221.180	2005	1921	2120	200	2619	NS	NS	0.0072946	0.000556005	0.00377526	NS	0.0072946	0.000556005	V	NA	V	1
TcCLB.506279.10	TcCLB.503609.50	TcCLB.506993.1000160	272	266	2298	2033	2787	6.8798e-05	NS	9.62661e-06	0.00729836	0.00216094	6.33382e-13	0.00729836	6.33382e-13	VI	VI	NA	8
TcCLB.511675.10	TcCLB.508761.200	TcCLB.506951.80	1284	1276	2065	790	2415	6.24904e-05	7.76713e-27	1.63093e-07	4.48645e-18	2.98957e-12	0.00730362	0.00730362	7.76713e-27	NA	NA	V	5
TcCLB.504533.40	TcCLB.506443.100	TcCLB.483717.20001	833	386	562	177	2757	8.64218e-05	0.00155273	4.79809e-06	0.00686867	0.00730651	0.000332412	0.00730651	4.79809e-06	IV	IV	NA	1
TcCLB.506741.130	TcCLB.506309.130	TcCLB.426791.20001	764	758	815	58	2811	NS	7.00718e-05	1.18915e-05	0.00730974	0.000389387	NS	0.00730974	1.18915e-05	V	NA	NA	9
TcCLB.506589.130	TcCLB.510307.250	TcCLB.506279.140	912	832	1031	200	2691	NS	0.000918527	0.0035028	0.00735491	NS	NS	0.00735491	0.000918527	NA	NA	V	3
TcCLB.506613.40	TcCLB.511063.140	TcCLB.508437.20	1827	1799	1846	48	2868	NS	0.00735899	0.00115977	0.000159366	0.000617336	NS	0.00735899	0.000159366	V	NA	NA	3
TcCLB.507869.20	TcCLB.506623.20	TcCLB.505365.60	2626	2620	2784	165	2922	0.00737775	9.17956e-05	3.06561e-05	NS	NS	NS	0.00737775	3.06561e-05	NA	NA	VIII	6
TcCLB.510465.100	TcCLB.511923.1000100	TcCLB.508293.60	356	335	461	127	2712	NS	0.00177755	0.00738803	0.000193632	0.00432112	NS	0.00738803	0.000193632	V	NA	VI	8
TcCLB.510483.250	TcCLB.507069.1000120	TcCLB.510715.20	669	639	846	208	2784	NS	4.0113e-08	3.49903e-06	1.3348e-08	0.00740546	NS	0.00740546	1.3348e-08	NA	NA	V	5
TcCLB.508011.90	TcCLB.511173.160	TcCLB.504031.50	1972	1930	2055	126	2796	NS	0.00742512	NS	0.000186059	1.32962e-05	NS	0.00742512	1.32962e-05	NA	NA	V	9
TcCLB.472133.20001	TcCLB.508139.100080	TcCLB.511675.10	1251	224	712	489	1707	NS	NS	0.00743918	0.000212534	2.20562e-05	NS	0.00743918	2.20562e-05	NA	NA	NA	3
TcCLB.508045.120	TcCLB.504471.20001	TcCLB.424427.20001	2326	1719	1792	74	3009	NS	0.00744164	NS	0.00289431	0.0025125	NS	0.00744164	0.0025125	III	NA	NA	1
TcCLB.506603.100035	TcCLB.508431.80	TcCLB.510035.10	1820	1604	1832	229	1976	NS	NS	0.000447041	0.00451182	0.000801993	0.00744696	0.00744696	0.000447041	NA	NA	NA	2
TcCLB.506741.100	TcCLB.510483.250	TcCLB.508121.150	2024	1970	2014	45	2685	NS	8.49579e-10	1.10866e-08	1.44123e-05	0.00744804	NS	0.00744804	8.49579e-10	V	NA	V	10
TcCLB.504155.280	TcCLB.509545.40	TcCLB.506703.90	886	862	920	59	2358	NS	NS	NS	0.000332009	0.00586074	0.00745588	0.00745588	0.000332009	NA	NA	VI	10
TcCLB.508433.40	TcCLB.506245.190	TcCLB.506667.90	2618	2433	2503	71	2535	NS	0.000406028	0.0074579	3.41369e-05	NS	NS	0.0074579	3.41369e-05	V	V	V	5
TcCLB.506245.76	TcCLB.506245.1000140	TcCLB.511183.505	94	94	210	117	1284	NS	NS	4.95274e-09	0.00077238	0.00747181	NS	0.00747181	4.95274e-09	NA	NA	NA	3
TcCLB.506129.30	TcCLB.504343.10	TcCLB.511117.30	1860	1836	1984	149	2187	NS	NS	0.00127359	0.00747953	0.00144348	NS	0.00747953	0.00127359	II	II	II	6
TcCLB.510005.20	TcCLB.505155.4	TcCLB.408081.20001	401	274	452	179	2058	NS	0.000828168	0.007499	0.000185499	4.46182e-05	0.00133767	0.007499	4.46182e-05	II	NA	NA	6
TcCLB.506623.20	TcCLB.506217.40	TcCLB.398827.20001	1278	1272	1429	158	3132	NS	NS	0.00296274	0.000860104	0.00750337	NS	0.00750337	0.000860104	NA	VIII	NA	3
TcCLB.415077.20001	TcCLB.510847.10	TcCLB.507121.20	1393	1033	1090	58	1626	0.00545251	0.000570354	NS	0.0075062	NS	NS	0.0075062	0.000570354	NA	VIII	VII	2
TcCLB.507167.1000140	TcCLB.509539.10	TcCLB.507869.20	819	729	896	168	2847	NS	NS	NS	0.00600103	0.00751233	0.00128251	0.00751233	0.00128251	NA	NA	NA	2
TcCLB.453023.20001	TcCLB.511449.70	TcCLB.510693.240	1438	85	541	457	753	NS	NS	0.00751539	5.86676e-05	3.08371e-08	7.65967e-08	0.00751539	3.08371e-08	NA	V	VI	1
TcCLB.508221.20	TcCLB.421461.20001	TcCLB.445087.20001	1201	1120	1154	35	2505	0.00201672	0.00752995	NS	0.00507011	NS	NS	0.00752995	0.00201672	NA	NA	NA	1
TcCLB.485421.20001	TcCLB.511911.60	TcCLB.509333.10	1919	287	428	142	975	NS	0.00753891	NS	0.00149435	0.000841136	NS	0.00753891	0.000841136	NA	III	III	1
TcCLB.506285.100030	TcCLB.509699.40	TcCLB.509527.120	1909	1807	1900	94	2812	NS	0.00757715	0.000674193	4.29768e-06	5.84787e-06	NS	0.00757715	4.29768e-06	NA	V	V	4
TcCLB.511643.40	TcCLB.511921.50	TcCLB.511643.110	772	581	666	86	2640	NS	6.29105e-06	0.00133732	0.000528587	0.00758245	NS	0.00758245	6.29105e-06	V	VI	V	3
TcCLB.511183.400	TcCLB.506335.1000130	TcCLB.504441.20001	755	752	939	188	2865	NS	3.23858e-06	0.0076017	1.34056e-09	2.88094e-05	NS	0.0076017	1.34056e-09	VI	NA	NA	10
TcCLB.506331.1000200	TcCLB.504115.10	TcCLB.508963.30	1031	1013	1065	53	2494	NS	0.00762232	NS	0.00040522	0.0012057	NS	0.00762232	0.00040522	NA	VIII	VIII	1
TcCLB.509897.20	TcCLB.507091.60	TcCLB.511919.20	1659	1623	1817	195	2628	0.00762433	0.000172155	0.00276116	0.000270238	0.00337347	NS	0.00762433	0.000172155	V	V	V	4
TcCLB.506577.80	TcCLB.511835.10	TcCLB.438851.20001	2195	1976	2174	199	2718	NS	NS	0.00764859	0.000595203	0.000868292	NS	0.00764859	0.000595203	VIII	VIII	NA	3
TcCLB.508761.200	TcCLB.508761.110	TcCLB.506993.1000160	2144	2074	2318	245	2790	NS	3.31511e-10	5.03955e-12	1.35761e-08	8.24244e-05	0.0076606	0.0076606	5.03955e-12	NA	VI	NA	4
TcCLB.506967.60	TcCLB.506741.10	TcCLB.509419.70	1992	1940	2195	256	2904	0.000536179	NS	6.21372e-05	0.00114846	0.00766203	0.00293999	0.00766203	6.21372e-05	VI	NA	V	4
TcCLB.511173.470	TcCLB.507069.1000120	TcCLB.508013.40	2342	2270	2567	298	2799	NS	NS	0.00768322	0.00429977	0.000367	NS	0.00768322	0.000367	V	NA	VI	6
TcCLB.509163.100030	TcCLB.420369.20	TcCLB.507881.90	1473	1458	1637	180	2201	NS	0.00475759	NS	0.00768826	NS	0.00180374	0.00768826	0.00180374	NA	NA	NA	6
TcCLB.509265.90	TcCLB.485713.20001	TcCLB.506345.90	1152	1067	1151	85	2403	NS	7.75935e-06	1.69891e-08	0.000892259	0.00770545	NS	0.00770545	1.69891e-08	II	NA	II	4
TcCLB.508433.200	TcCLB.506939.200	TcCLB.506067.300	832	820	867	48	2808	NS	0.000125478	0.000705335	0.00773741	0.000346522	NS	0.00773741	0.000125478	NA	NA	V	4
TcCLB.473167.20001	TcCLB.504249.100	TcCLB.506597.40	1509	497	714	218	1231	0.00129261	2.06058e-05	2.82303e-06	0.000471496	0.000536972	0.0077463	0.0077463	2.82303e-06	NA	NA	V	1
TcCLB.510461.20	TcCLB.510623.80	TcCLB.508291.50	338	337	1152	816	2199	NS	0.000856421	0.00152255	3.48191e-06	NS	0.00775894	0.00775894	3.48191e-06	NA	NA	NA	5
TcCLB.509665.100030	TcCLB.510979.40	TcCLB.460111.10	2264	2192	2292	101	2856	NS	0.00777169	0.000153462	0.00225404	0.00188863	NS	0.00777169	0.000153462	NA	V	NA	8
TcCLB.509665.100030	TcCLB.510979.40	TcCLB.460111.10	2264	2192	2292	101	2856	NS	0.00777169	0.000153462	0.00225404	0.00188863	NS	0.00777169	0.000153462	NA	V	NA	8
TcCLB.509665.100030	TcCLB.504101.50	TcCLB.508759.20	443	426	450	25	2856	NS	NS	NS	0.000367193	0.00387289	0.00780836	0.00780836	0.000367193	NA	V	V	8
TcCLB.511449.70	TcCLB.506939.200	TcCLB.510483.250	364	357	451	95	2775	NS	0.00410592	0.00096416	0.00781912	0.00128223	NS	0.00781912	0.00096416	V	NA	NA	7
TcCLB.511797.110	TcCLB.508011.90	TcCLB.508293.10	200	200	308	109	2607	NS	1.26198e-07	3.07155e-06	0.00784828	0.000167156	NS	0.00784828	1.26198e-07	V	NA	NA	5
TcCLB.507071.390	TcCLB.511077.100040	TcCLB.506245.100060	904	880	1377	498	2856	0.00117535	NS	0.00769304	0.00115995	0.00786082	NS	0.00786082	0.00115995	V	NA	NA	7
TcCLB.508011.90	TcCLB.511173.160	TcCLB.504031.50	345	345	432	88	2796	NS	0.00786416	0.00089273	0.000320058	0.00477095	NS	0.00786416	0.000320058	NA	NA	V	9
TcCLB.510279.10	TcCLB.510279.230	TcCLB.510279.10	2218	2170	2485	316	2562	4.31177e-05	0.00786958	NS	0.00360605	0.00542432	NS	0.00786958	4.31177e-05	NA	VI	NA	2
TcCLB.426791.20001	TcCLB.506309.130	TcCLB.508013.40	2631	1881	2092	212	2127	NS	NS	2.31756e-05	0.00496004	0.00788818	NS	0.00788818	2.31756e-05	NA	NA	VI	2
TcCLB.509123.5	TcCLB.504183.20	TcCLB.511625.130	271	265	315	51	408	NS	3.22602e-05	NS	2.03258e-05	0.00789143	NS	0.00789143	2.03258e-05	NA	II	V	1
TcCLB.508873.1000430	TcCLB.510553.40	TcCLB.406929.20001	2320	2078	2293	216	2332	NS	9.92569e-05	0.00790151	7.3002e-07	4.08552e-05	NS	0.00790151	7.3002e-07	NA	V	NA	1
TcCLB.504081.540	TcCLB.510483.210	TcCLB.507953.100	150	150	190	41	2364	NS	0.00174956	NS	0.00394333	0.00790738	NS	0.00790738	0.00174956	V	NA	V	7
TcCLB.508761.40	TcCLB.510851.40	TcCLB.508761.200	1783	1651	1846	196	2778	NS	1.56109e-05	0.00791774	1.40558e-09	0.000113395	NS	0.00791774	1.40558e-09	V	NA	NA	4
TcCLB.509549.10	TcCLB.432009.20001	TcCLB.504239.260	1832	1795	1910	116	2400	NS	1.11669e-08	3.09393e-07	0.000165672	6.38274e-06	0.00791866	0.00791866	1.11669e-08	V	NA	V	4
TcCLB.508163.210	TcCLB.510279.160	TcCLB.506451.20	1225	988	1100	113	2385	0.00302422	NS	0.000850223	NS	0.000769873	0.00793424	0.00793424	0.000769873	NA	NA	V	2
TcCLB.510275.1000110	TcCLB.510275.350	TcCLB.511063.40	1246	1242	2548	1307	2548	1.78803e-10	4.96512e-08	4.84105e-10	1.00822e-14	0.00793494	NS	0.00793494	1.00822e-14	NA	V	V	4
TcCLB.506245.100060	TcCLB.508873.330	TcCLB.503827.100	95	95	643	549	2838	7.11248e-10	NS	9.80572e-09	3.12651e-10	0.00793568	5.40941e-07	0.00793568	3.12651e-10	NA	V	VI	6
TcCLB.511173.370	TcCLB.511173.1000190	TcCLB.506741.100	222	216	636	421	2823	NS	NS	0.00798122	1.05158e-05	6.63322e-06	0.00116401	0.00798122	6.63322e-06	VI	NA	V	9
TcCLB.506131.1000120	TcCLB.508539.130	TcCLB.510085.50	1712	1618	1690	73	2758	NS	0.0079918	0.000165031	0.00316218	0.000922106	NS	0.0079918	0.000165031	NA	NA	NA	3
TcCLB.511185.80	TcCLB.511183.400	TcCLB.406683.20001	1462	1440	1535	96	2556	NS	0.000173778	7.69434e-05	4.53114e-07	1.13113e-05	0.00799397	0.00799397	4.53114e-07	V	VI	NA	4
TcCLB.406683.20001	TcCLB.511183.60	TcCLB.511183.430	1870	1125	2590	1466	1182	NS	NS	0.00799526	NS	0.00563285	1.33936e-05	0.00799526	1.33936e-05	NA	V	V	1
TcCLB.414495.20001	TcCLB.410627.20001	TcCLB.429343.20001	815	280	505	226	862	NS	NS	0.000588782	0.000909249	NS	0.00799878	0.00799878	0.000588782	NA	NA	NA	2
TcCLB.508011.90	TcCLB.503827.100	TcCLB.507071.230	1425	1351	1729	379	2796	0.00802159	NS	7.06997e-05	0.00137192	0.00193749	NS	0.00802159	7.06997e-05	NA	VI	V	9
TcCLB.510271.30	TcCLB.510279.320	TcCLB.510275.260	1911	1646	1724	79	2280	NS	0.00146905	NS	7.80393e-05	0.00802254	NS	0.00802254	7.80393e-05	NA	V	NA	1
TcCLB.475301.20001	TcCLB.406573.20001	TcCLB.403297.20001	1513	527	1879	1353	890	NS	0.000129331	0.000255884	1.47754e-06	0.00803826	0.00112287	0.00803826	1.47754e-06	NA	NA	NA	1
TcCLB.511643.70	TcCLB.511921.50	TcCLB.511643.110	2545	2296	2579	284	2763	NS	0.00804745	1.08215e-05	0.00231737	0.0029689	NS	0.00804745	1.08215e-05	VI	VI	V	6
TcCLB.509785.90	TcCLB.509163.100030	TcCLB.454391.10	227	222	957	736	2205	0.00806592	NS	0.000220699	1.34961e-07	5.04372e-06	5.88418e-14	0.00806592	5.88418e-14	NA	NA	NA	10
TcCLB.506955.240	TcCLB.506955.270	TcCLB.506187.20	1075	1050	2579	1530	2808	NS	0.000335302	1.48088e-07	0.00808062	NS	NS	0.00808062	1.48088e-07	V	V	V	8
TcCLB.435019.20001	TcCLB.508221.590	TcCLB.508011.120	1311	480	820	341	939	NS	2.97675e-08	6.64175e-08	6.91772e-09	1.54661e-07	0.00810269	0.00810269	6.91772e-09	NA	V	NA	1
TcCLB.507869.20	TcCLB.507759.10	TcCLB.507549.20	203	203	564	362	2922	2.13816e-05	1.30198e-14	3.18613e-13	0.00814366	6.32186e-09	NS	0.00814366	1.30198e-14	NA	VIII	NA	6
TcCLB.506455.30	TcCLB.503447.20	TcCLB.508563.20	990	918	958	41	2262	NS	NS	NS	0.00815216	0.00545306	0.00753075	0.00815216	0.00545306	II	II	II	5
TcCLB.508293.10	TcCLB.510279.230	TcCLB.506973.10	290	284	509	226	2751	NS	0.0081524	0.000742266	5.9165e-13	9.83796e-08	NS	0.0081524	5.9165e-13	NA	VI	V	3
TcCLB.508107.30	TcCLB.508109.60	TcCLB.508165.14	1074	1044	1288	245	2865	0.000633874	2.26946e-06	3.00905e-07	0.000640289	0.00816315	NS	0.00816315	3.00905e-07	VI	V	NA	7
TcCLB.508055.30	TcCLB.506331.1000120	TcCLB.506003.39	490	432	484	53	2361	NS	0.00223187	NS	0.0038425	0.00817835	NS	0.00817835	0.00223187	II	NA	NA	7
TcCLB.506759.90	TcCLB.506757.60	TcCLB.508745.30	1540	1504	1550	47	2547	NS	0.000998017	0.00818832	0.00521275	NS	NS	0.00818832	0.000998017	NA	V	V	3
TcCLB.443117.20001	TcCLB.504081.100030	TcCLB.504239.1000120	1796	400	682	283	889	NS	NS	NS	0.00480637	0.00472623	0.00819592	0.00819592	0.00472623	NA	NA	NA	1
TcCLB.506603.40	TcCLB.506609.30	TcCLB.506767.310	1898	1823	2460	638	2331	1.97168e-05	1.69781e-13	6.98588e-10	8.71974e-15	0.0009039	0.00819961	0.00819961	8.71974e-15	V	V	NA	2
TcCLB.507523.70	TcCLB.503533.30	TcCLB.509867.70	1737	1641	1843	203	2625	NS	0.00820741	0.000150981	0.00017537	8.06484e-05	NS	0.00820741	8.06484e-05	V	V	VI	5
TcCLB.508101.9	TcCLB.508149.60	TcCLB.510627.30	337	328	360	33	1971	NS	0.0082183	NS	6.1346e-06	0.00697982	NS	0.0082183	6.1346e-06	NA	NA	NA	3
TcCLB.509755.50	TcCLB.506813.80	TcCLB.504201.30	2531	2474	2549	76	2748	NS	1.91225e-08	1.69521e-07	1.05874e-07	1.92008e-07	0.00821931	0.00821931	1.91225e-08	V	V	V	1
TcCLB.507121.20	TcCLB.509843.100020	TcCLB.504065.100050	860	698	821	124	2478	NS	0.00821942	NS	0.000900498	0.00344828	NS	0.00821942	0.000900498	VII	NA	NA	4
TcCLB.508293.10	TcCLB.510465.100	TcCLB.506973.120	1794	1579	1828	250	2751	NS	NS	0.000510507	0.00822305	0.00121221	NS	0.00822305	0.000510507	NA	V	V	3
TcCLB.506129.30	TcCLB.504343.10	TcCLB.511117.30	1439	1421	1714	294	2187	0.008249	0.00185993	3.94868e-08	3.88797e-08	2.35645e-09	3.63521e-06	0.008249	2.35645e-09	II	II	II	6
TcCLB.510625.40	TcCLB.510275.260	TcCLB.511797.240	2199	2115	2715	601	2715	0.000138484	0.000209326	3.52459e-05	0.00318934	0.000227114	0.00825041	0.00825041	3.52459e-05	V	NA	NA	6
TcCLB.510625.40	TcCLB.511797.110	TcCLB.506973.10	480	474	516	43	2715	NS	0.0082602	2.2116e-05	0.000256638	0.00645499	NS	0.0082602	2.2116e-05	V	V	V	6
TcCLB.507907.20	TcCLB.510543.70	TcCLB.511117.30	440	425	548	124	2193	NS	0.00301715	NS	4.20112e-05	0.00826188	NS	0.00826188	4.20112e-05	II	II	II	7
TcCLB.507063.70	TcCLB.510201.10	TcCLB.503955.40	83	83	179	97	2151	NS	1.02059e-06	1.4048e-08	0.0082742	0.000433283	NS	0.0082742	1.4048e-08	II	V	II	1
TcCLB.511449.70	TcCLB.508305.9	TcCLB.508011.120	1671	1617	1817	201	2775	0.00827543	NS	5.72203e-05	2.88876e-06	1.23147e-06	0.000413008	0.00827543	1.23147e-06	V	NA	NA	7
TcCLB.507091.1000160	TcCLB.511923.1000100	TcCLB.511401.90	1708	1658	1754	97	2764	NS	NS	0.00602767	0.00827689	0.00446294	NS	0.00827689	0.00446294	NA	NA	V	4
TcCLB.504115.60	TcCLB.508977.100010	TcCLB.508697.10	1914	1881	2582	702	2769	NS	9.05669e-07	0.00829166	2.05904e-11	4.0182e-08	NS	0.00829166	2.05904e-11	V	NA	V	5
TcCLB.508013.40	TcCLB.506279.10	TcCLB.509419.70	355	343	677	335	2850	0.00539371	NS	0.00830796	0.00539064	0.000131598	NS	0.00830796	0.000131598	VI	VI	V	6
TcCLB.437805.9	TcCLB.506409.170	TcCLB.506973.10	839	327	406	80	1629	NS	0.00831811	NS	0.00324718	0.000112242	NS	0.00831811	0.000112242	NA	VI	V	1
TcCLB.511911.10	TcCLB.506615.120	TcCLB.509631.120	944	942	1111	170	2211	NS	NS	0.00249874	0.0010764	0.00833181	NS	0.00833181	0.0010764	II	NA	NA	6
TcCLB.510483.60	TcCLB.470561.20001	TcCLB.510279.230	2795	2587	2604	18	2772	NS	NS	NS	0.0019201	0.00833234	0.0002853	0.00833234	0.0002853	V	NA	VI	5
TcCLB.503937.100040	TcCLB.506471.30	TcCLB.508523.100050	1319	1292	1351	60	2190	NS	0.00833455	NS	4.60898e-05	0.00549917	NS	0.00833455	4.60898e-05	NA	II	NA	5
TcCLB.511061.40	TcCLB.423309.20001	TcCLB.511183.400	1332	1281	1427	147	2535	NS	0.000576923	7.37857e-05	0.000457699	0.00834118	NS	0.00834118	7.37857e-05	V	NA	VI	6
TcCLB.508011.120	TcCLB.510919.9	TcCLB.508011.90	666	543	597	55	2664	0.000382248	9.74387e-08	0.000359741	0.00837223	0.000130037	NS	0.00837223	9.74387e-08	NA	NA	NA	5
TcCLB.506939.200	TcCLB.507069.160	TcCLB.508011.90	1133	1044	1312	269	2784	NS	0.000897082	1.06986e-05	0.00482624	0.00838026	NS	0.00838026	1.06986e-05	NA	V	NA	4
TcCLB.511643.70	TcCLB.511643.40	TcCLB.511643.110	1119	877	1150	274	2763	NS	NS	NS	2.83186e-05	2.95339e-05	0.00839508	0.00839508	2.83186e-05	VI	V	V	6
TcCLB.508521.100	TcCLB.504065.100050	TcCLB.506331.50	2181	2158	2386	229	3351	NS	NS	0.0037227	0.0002918	0.000208352	0.00839727	0.00839727	0.000208352	VIII	NA	NA	12
TcCLB.508481.10	TcCLB.480951.20001	TcCLB.508593.10	1682	1679	2258	580	2739	NS	NS	0.00466062	0.00841043	0.00383838	3.88374e-06	0.00841043	3.88374e-06	IV	NA	IV	1
TcCLB.508221.180	TcCLB.470561.20001	TcCLB.506285.100030	557	491	644	154	2649	NS	2.6904e-06	3.52499e-05	0.00842669	0.00839263	NS	0.00842669	2.6904e-06	V	NA	NA	2
TcCLB.511221.60	TcCLB.511401.30	TcCLB.507411.10	1224	1194	1380	187	2769	NS	0.00842849	NS	0.00140905	0.00044622	2.30382e-08	0.00842849	2.30382e-08	V	V	V	5
TcCLB.511607.60	TcCLB.506245.100060	TcCLB.507237.10	839	824	1888	1065	2745	0.001175	7.39954e-06	0.00845149	4.5595e-08	3.05186e-05	2.88375e-05	0.00845149	4.5595e-08	NA	NA	V	4
TcCLB.511185.80	TcCLB.511183.400	TcCLB.406683.20001	1867	1839	1859	21	2556	NS	5.71496e-06	NS	1.49692e-05	5.76471e-05	0.00846127	0.00846127	5.71496e-06	V	VI	NA	4
TcCLB.511771.40	TcCLB.503861.40	TcCLB.511563.100020	32	30	263	234	2493	NS	0.00846407	0.00388899	0.0028903	0.00526662	NS	0.00846407	0.0028903	NA	VIII	NA	2
TcCLB.506813.80	TcCLB.404925.20001	TcCLB.507953.100	834	816	1492	677	2667	NS	NS	0.00152308	0.000187548	8.85757e-05	0.00846966	0.00846966	8.85757e-05	V	NA	V	5
TcCLB.510197.130	TcCLB.503717.120	TcCLB.510483.60	642	633	831	199	2871	NS	NS	0.00561211	0.00758956	0.00847187	NS	0.00847187	0.00561211	VI	V	V	7
TcCLB.510033.30	TcCLB.508873.390	TcCLB.504081.540	1	1	216	216	2334	NS	NS	0.00847553	0.000422475	0.000588546	NS	0.00847553	0.000422475	V	V	V	3
TcCLB.507819.30	TcCLB.404431.10	TcCLB.485713.20001	1434	1425	2153	729	2364	NS	NS	0.00848961	8.85951e-10	3.04353e-08	2.78573e-07	0.00848961	8.85951e-10	II	NA	NA	3
TcCLB.509897.20	TcCLB.510503.50	TcCLB.509897.70	643	630	928	299	2628	NS	0.00849052	NS	2.01046e-05	0.00101503	NS	0.00849052	2.01046e-05	V	V	V	4
TcCLB.510715.90	TcCLB.504007.20	TcCLB.511255.270	700	688	1952	1265	2688	0.0084959	NS	0.00588603	6.23763e-09	NS	7.05208e-11	0.0084959	7.05208e-11	V	V	NA	6
TcCLB.504081.540	TcCLB.507953.100	TcCLB.510483.210	2416	2212	2284	73	2364	NS	2.0524e-05	0.00230419	0.00850066	0.000436272	NS	0.00850066	2.0524e-05	V	V	NA	7
TcCLB.510237.80	TcCLB.509753.270	TcCLB.506139.170	2067	2025	2064	40	2712	NS	0.000206651	0.00105457	0.00301877	0.00850725	NS	0.00850725	0.000206651	V	NA	NA	3
TcCLB.504081.540	TcCLB.510483.210	TcCLB.507953.100	1899	1809	1986	178	2364	0.00370861	NS	1.9876e-05	8.32397e-05	0.000266375	0.00851003	0.00851003	1.9876e-05	V	NA	V	7
TcCLB.506667.160	TcCLB.506667.50	TcCLB.510627.30	2022	1952	1971	20	2436	NS	3.00815e-06	NS	0.00852322	NS	0.00796467	0.00852322	3.00815e-06	V	NA	NA	12
TcCLB.509097.20	TcCLB.506603.40	TcCLB.509753.270	238	238	314	77	2340	NS	0.00854279	NS	0.00436259	NS	0.00432412	0.00854279	0.00432412	V	V	NA	8
TcCLB.510551.20	TcCLB.511173.470	TcCLB.504441.20001	218	212	554	343	2628	NS	NS	0.00854876	0.00767065	0.00125542	NS	0.00854876	0.00125542	NA	V	NA	5
TcCLB.438073.20001	TcCLB.511827.110	TcCLB.507771.120	356	107	142	36	1377	NS	NS	NS	0.00101194	0.00855833	0.00131162	0.00855833	0.00101194	NA	II	NA	2
TcCLB.414755.20001	TcCLB.508285.60	TcCLB.423463.20001	1001	725	1365	641	1365	NS	0.00856147	0.000672326	0.00363304	0.00328798	NS	0.00856147	0.000672326	NA	II	NA	3
TcCLB.506741.100	TcCLB.506741.130	TcCLB.508871.170	1351	1303	1437	135	2685	NS	6.64412e-06	5.77903e-08	1.75127e-08	0.00858616	NS	0.00858616	1.75127e-08	V	V	V	10
TcCLB.506975.90	TcCLB.509157.170	TcCLB.508903.10	2747	2625	2823	199	3117	NS	0.00861667	NS	0.000127692	0.00532525	NS	0.00861667	0.000127692	VIII	VIII	NA	1
TcCLB.432887.20001	TcCLB.449121.20001	TcCLB.510307.240	2965	784	3153	2370	897	NS	2.04692e-05	0.00864725	8.14066e-09	0.00441089	NS	0.00864725	8.14066e-09	NA	NA	VIII	1
TcCLB.508069.5	TcCLB.508219.20	TcCLB.506067.1000230	207	207	313	107	1014	NS	0.00047364	NS	0.00029761	0.000848132	0.00866261	0.00866261	0.00029761	NA	V	NA	2
TcCLB.510627.30	TcCLB.510359.530	TcCLB.506609.30	1769	1708	1749	42	2430	0.00186077	0.00867507	0.00039981	0.0060577	NS	NS	0.00867507	0.00039981	NA	V	V	10
TcCLB.509545.40	TcCLB.509031.20	TcCLB.414019.20001	1367	1327	1453	127	2559	NS	NS	2.43718e-10	0.000289027	0.00514873	0.00867716	0.00867716	2.43718e-10	NA	NA	NA	4
TcCLB.510361.80	TcCLB.503827.100	TcCLB.506703.90	881	812	1605	794	2781	1.09256e-05	NS	0.00868175	0.0001157	NS	3.322e-05	0.00868175	1.09256e-05	V	VI	VI	6
TcCLB.511911.60	TcCLB.504429.50	TcCLB.507233.10	1862	1853	2028	176	3129	NS	0.000724962	0.00018316	0.00873433	NS	NS	0.00873433	0.00018316	III	NA	III	1
TcCLB.510359.430	TcCLB.511259.230	TcCLB.506667.160	1756	1708	1779	72	2322	NS	0.00874011	1.95201e-05	0.00248197	NS	NS	0.00874011	1.95201e-05	NA	NA	V	3
TcCLB.510361.80	TcCLB.503827.100	TcCLB.508011.90	1263	1189	1473	285	2781	0.00122174	NS	0.000327304	0.00875382	0.00868148	0.00219046	0.00875382	0.000327304	V	VI	NA	6
TcCLB.510085.50	TcCLB.511173.130	TcCLB.511173.230	884	868	1035	168	2841	NS	NS	0.00016056	0.00876404	0.00339463	NS	0.00876404	0.00016056	NA	V	NA	8
TcCLB.506667.160	TcCLB.510137.10	TcCLB.506667.50	212	212	384	173	2436	NS	0.000423751	0.00472666	0.00337723	0.00877237	NS	0.00877237	0.000423751	V	NA	NA	12
TcCLB.511401.120	TcCLB.509897.140	TcCLB.508977.100010	1566	1545	1633	89	2775	0.000114763	3.67233e-09	1.46501e-05	1.78084e-06	0.00877335	NS	0.00877335	3.67233e-09	V	V	NA	2
TcCLB.471031.20001	TcCLB.511547.20	TcCLB.509265.110	74	74	135	62	1878	NS	0.00473116	0.000630414	NS	NS	0.00877846	0.00877846	0.000630414	NA	IV	IV	3
TcCLB.511255.190	TcCLB.511255.350	TcCLB.511255.270	194	191	285	95	2586	0.000320231	1.1012e-06	3.94926e-05	0.0087895	8.08454e-06	NS	0.0087895	1.1012e-06	V	V	NA	5
TcCLB.506459.230	TcCLB.510483.210	TcCLB.510021.180	836	806	928	123	2511	NS	6.07628e-05	NS	0.000735738	0.00882138	NS	0.00882138	6.07628e-05	V	NA	V	1
TcCLB.510197.100030	TcCLB.509251.80	TcCLB.511063.1000100	1143	1108	1259	152	2509	NS	0.00882543	NS	0.000125367	0.00306921	NS	0.00882543	0.000125367	NA	V	NA	7
[truncated: 89 more rows]

## Sheet: Summary
recombinanant gene number:		787
recombination event number:		2087
Number and percentage participated	recombinant	major donor	minor donor
Newly annotated TcTS (1780 total)
	162	188	171
	0.0910112	0.105618	0.0960674
Previously annotated TcTS (1429 total)
	625	1143	1168
	0.437369	0.79986	0.817355

## Sheet: Group stat
Events Across GRP (Minor donor and Recombinant are from different groups) :								111
Events Within GRP (Minor donor and Recombinant are from same groups)								444
NOTE: Only a subset of events are suitable for this analysis, these are EVENTS with both Minor donor and Recombinant gene have group assignment
Recombinant events indentified in each group(Based on group assignment of Mosaic gene ONLY):
I	1		19	0.0526316
II	182		117	1.55556
III	4		15	0.266667
IV	31		25	1.24
V	601		227	2.64758		should normalized to length?
VI	135		39	3.46154
VII	12		17	0.705882
VIII	94		46	2.04348
Sum 1060 events
FYI: Total number of events in this study: 2087
Recombinant genes indentified in each group(Based on group assignment of Mosaic gene ONLY):
I	1		19	0.0526316
II	68		117	0.581197
III	4		15	0.266667
IV	15		25	0.6
V	161		227	0.709251
VI	34		39	0.871795
VII	5		17	0.294118
VIII	29		46	0.630435
Sum 317 genes
FYI: total number of mosaic gene in this study:787
FYI: total number of ts gene with group assignment: 508
