# Supplementary material for: Recombination-driven generation of the largest pathogen repository of antigen variants in the protozoan Trypanosoma cruzi
Source: BMC Genomics. 2016 Sep 13;17(1):729. doi: 10.1186/s12864-016-3037-z (PMC5020489; doi:10.1186/s12864-016-3037-z)
Supplement: Additional file 15: — Generation of control recombination positive dataset. Two types of recombination events were introduced to simulated sequences: gene conversion and homologous recombination (reciprocal exchange). For gene conversion recombination, a subsequence from a randomly chosen donor gene is extracted, and used to replace the homologous subsequence in a randomly chosen recipient gene. For homologous recombination (reciprocal exchange), homologous subsequences from two randomly chosen genes are extracted and exchanged. Normal distribution is used to model the length of the recombination region. Exponential distribution is used to model the number of recombination events per gene. Exponential distribution with probability density function y = 0.52622e − 0.52622x is a good approximation of the distribution of frequency of number of recombination events per gene observed in our preliminary analysis. A custom perl program script was used to introduce multiple recombination events in a single dataset. The perl script takes 4 parameters, percentage of Gene conversion recombination“g%”, total recombination gene number “n”, recombination region mean length, “l” and standard deviation of recombination region length, “std”. The program randomly chose g% of the genes to introduce recombination into. For each recombinant gene, the program sampled the exponential distribution described above to determine the number of recombination events to introduce into the gene. For each recombination event, g% probability to introduce gene conversion event, and 1-g% probability to introduce homologous recombination events (reciprocal exchange), the length of recombination event was sampled from the normal distribution (l, std2). (ZIP 23 kb) [file 12864_2016_3037_MOESM15_ESM.zip › Recombination-detection-pipeline-for-large-gene-families-master/1.splitNblast.pl]

#! /usr/bin/perl
##################################################################################
#this script 1.splits each sequence and 2. blast against db 3.parse result, 4.get 
#hit that are >95% identity and nonself, 5.then from those select out a subset of 
#top identity hits,6 remove recent relatives, 7.and then find identity of flanking 
#sequence 
#plese specify fasta file, in which all sequence are analyzed for recombination
my $fastafile="TcMucin.fasta";
#specify db name, make sure there is a BLAST db in this name!!
my $dbname="TcMucin.fasta";
#recent diverged paralogs retained!
##################################################################################
use strict;
use warnings;
use Bio::Perl;
use Bio::Seq;
use Bio::SeqIO;
use Bio::AlignIO;
use Bio::LocatableSeq;
use Bio::SearchIO;
use List::Util 'max';
use List::Util 'min';
system("formatdb -p F -i $dbname");
die "please make sure the director is properly set, dbname is correct, and please make sure BLAST database exists before running this script!\n" if (!(-e $dbname."\.nsq"));
# empty "1_splitted_seq" directory
if (-e "1_splitted_seq") {
	opendir DIR,"1_splitted_seq";
while(my $filename=readdir(DIR))
{  
next if $filename eq "." or $filename eq "..";
system ("rm 1_splitted_seq/$filename");
}
closedir DIR;
}
else {mkdir("1_splitted_seq",0777) or die;}
# empty "2_splitted_seq_BLASTout" directory
if (-e "2_splitted_seq_BLASTout") {
	opendir DIR,"2_splitted_seq_BLASTout";
while(my $filename=readdir(DIR))
{  
next if $filename eq "." or $filename eq "..";
system ("rm 2_splitted_seq_BLASTout/$filename");
}
closedir DIR;
}
else {mkdir("2_splitted_seq_BLASTout",0777) or die;}
# empty "3_splitted_seq_nonself_hit_all" directory
if (-e "3_splitted_seq_nonself_hit_all") {
	opendir DIR,"3_splitted_seq_nonself_hit_all";
while(my $filename=readdir(DIR))
{  
next if $filename eq "." or $filename eq "..";
system ("rm 3_splitted_seq_nonself_hit_all/$filename");
}
closedir DIR;
}
else {mkdir("3_splitted_seq_nonself_hit_all",0777) or die;}
# empty "3_splitted_seq_nonself_hit_all" directory
if (-e "4_splitted_seq_nonself_hit_top") {
	opendir DIR,"4_splitted_seq_nonself_hit_top";
while(my $filename=readdir(DIR))
{  
next if $filename eq "." or $filename eq "..";
system ("rm 4_splitted_seq_nonself_hit_top/$filename");
}
closedir DIR;
}
else {mkdir("4_splitted_seq_nonself_hit_top",0777) or die;}
# empty "5_splitted_seq_nonself_hit_top_filtered" directory
if (-e "5_splitted_seq_nonself_hit_top_filtered") {
	opendir DIR,"5_splitted_seq_nonself_hit_top_filtered";
while(my $filename=readdir(DIR))
{  
next if $filename eq "." or $filename eq "..";
system ("rm 5_splitted_seq_nonself_hit_top_filtered/$filename");
}
closedir DIR;
}
else {mkdir("5_splitted_seq_nonself_hit_top_filtered",0777) or die;}
# empty "6_splitted_seq_nonself_hit_top_filtered_w_flankIden" directory
if (-e "6_splitted_seq_nonself_hit_top_filtered_w_flankIden") {
	opendir DIR,"6_splitted_seq_nonself_hit_top_filtered_w_flankIden";
while(my $filename=readdir(DIR))
{  
next if $filename eq "." or $filename eq "..";
system ("rm 6_splitted_seq_nonself_hit_top_filtered_w_flankIden/$filename");
}
closedir DIR;
}
else {mkdir("6_splitted_seq_nonself_hit_top_filtered_w_flankIden",0777) or die;}
# empty "7_stat" directory
if (-e "7_stat") {
	opendir DIR,"7_stat";
while(my $filename=readdir(DIR))
{  
next if $filename eq "." or $filename eq "..";
system ("rm 7_stat/$filename");
}
closedir DIR;
}
else {mkdir("7_stat",0777) or die;}
# empty "8_seq_input_for_RDP" directory
if (-e "8_seq_input_for_RDP") {
	opendir DIR,"8_seq_input_for_RDP";
while(my $filename=readdir(DIR))
{  
next if $filename eq "." or $filename eq "..";
system ("rm 8_seq_input_for_RDP/$filename");
}
closedir DIR;
}
else {mkdir("8_seq_input_for_RDP",0777) or die;}
# empty "9_seq_input_for_RDP_aligned" directory
if (-e "9_seq_input_for_RDP_aligned") {
	opendir DIR,"9_seq_input_for_RDP_aligned";
while(my $filename=readdir(DIR))
{  
next if $filename eq "." or $filename eq "..";
system ("rm 9_seq_input_for_RDP_aligned/$filename");
}
closedir DIR;
}
else {mkdir("9_seq_input_for_RDP_aligned",0777) or die;}

############################################################################
#begin splitting sequence
my $windowsize=50;
my $stepsize=50;  #stepsize=$windowsize if don't want to use sliding window
die "stepsize must be less than windowsize" if $windowsize<$stepsize;
############################################################################
my $seqio=Bio::SeqIO->new(-format => 'Fasta', -file=>"${fastafile}");
while(my $seqobj=$seqio->next_seq)
{
my $id=$seqobj->id;
my $seqlength=$seqobj->length;
#print  '>'.$id."\n";
#print $seqobj->seq."\n";

# begin split one seq
open OUT, ">1_splitted_seq/${id}.fasta" or die;

my $n=0;
my $start="";
my $end="";
while($n<(int(($seqlength-$windowsize)/$stepsize)))
{
$start=$n*$stepsize+1;
$end=$n*$stepsize+$windowsize;
print OUT ">${id}"."_"."$n\n";
print OUT $seqobj->subseq($start,$end)."\n";
$n++;
}		
close OUT;
#done splitting one seq
}
#done splitting all seqs

############
#begin BLAST
############
opendir DIR,"1_splitted_seq";
while(my $filename=readdir(DIR))
{  
next if $filename eq "." or $filename eq "..";
system("megablast -d ${dbname} -i ./1_splitted_seq/${filename} -o 2_splitted_seq_BLASTout/${filename}.out");   
#note system("command","argu1","argu2") doest work with megablast
}
closedir DIR;
#done BLAST

#################################
#begin parsing BLASTout
#set coverage selection threshold
my $ident_threshold=95;
my $coverage_threshold=1;
#################################
opendir DIR,"2_splitted_seq_BLASTout";
while(my $filename=readdir(DIR))
{  
next if $filename eq "." or $filename eq "..";

######parsing one result#######
my %query;
open OUT, ">3_splitted_seq_nonself_hit_all/${filename}.parsed"; 
open OUT2, ">4_splitted_seq_nonself_hit_top/${filename}.parsed"; 
#print header
print OUT "query_name"."\t"."hit name"."\t"."hit->description"."\t"."percent_identity"."\t"."coverage"."\t"."start('query')"."\t"."end('query')"."\t"."start('hit')"."\t"."end('hit')"."\n";
print OUT2 "query_name"."\t"."hit name"."\t"."hit->description"."\t"."percent_identity"."\t"."coverage"."\t"."start('query')"."\t"."end('query')"."\t"."start('hit')"."\t"."end('hit')"."\n";
#打开blast结果文件
my $in = new Bio::SearchIO(-format => 'blast', 
                           -file   => "2_splitted_seq_BLASTout/${filename}");                          
my $queryno=1;  #query number, used to sort query in hash
#外层循环：扫描results
while( my $result = $in->next_result ) {
	#print OUT "next result\n";
        my $q_len = $result->query_length;
		my $queryid=$result->query_name;
		#my @queryname=split("_",$queryname);  # get the query unique ID, use later to eliminate self hit later
		#my $queryid=$queryname[1].'.'.$queryname[2];
		#print $queryid."\n";
		#print "queryid: $queryid\n";
#取all hits
  while(my $hit = $result->next_hit) {
   # print OUT "next hit\n";
    my $hit_desc=$hit->description;
    #print "hit_desc: $hit_desc\n";
#扫描hsp
   while( my $hsp = $hit->next_hsp) {   
  #  print OUT "next hsp\t";
  #  print OUT $hsp->percent_identity."\t";
   my $coverage=($hsp->length('query'))/$q_len;
   my $ident=$hsp->percent_identity;
 # print $coverage."\t";
 # print $ident."\n";
     if ($coverage>=$coverage_threshold and $ident>=$ident_threshold)     
   {
 # print OUT $result->query_name."\t".$hit->name."\t".$hit->description."\t".$hsp->start('query')."\t".$hsp->end('query')."\t".$hsp->start('hit')."\t".$hsp->end('hit')."\t".$hsp->percent_identity."\t".$coverage."\n";
    my $tempdesc=$hit->name;
	#print "hit name: $tempdesc\n";	
    if((exists $query{$queryno}) and (!($queryid=~/$tempdesc/)))
    {
     #print "query - hit  $queryid  -  $tempdesc \n";
     my $tdesc=$result->query_name."\t".$hit->name."\t".$hit->description."\t".$hsp->percent_identity."\t".$coverage."\t".$hsp->start('query')."\t".$hsp->end('query')."\t".$hsp->start('hit')."\t".$hsp->end('hit')."\n";

	 if ($ident>$query{$queryno}{'identity'}) {   #如果identity 更高，则更新
	 $query{$queryno}{'desc'}=$tdesc;	 
	 $query{$queryno}{'identity'}=$ident
	 }	 
	 if ($ident==$query{$queryno}{'identity'}) {  #如果identity 相同，则append
      $query{$queryno}{'desc'}= $query{$queryno}{'desc'}.$tdesc;	
	 }
     print OUT $tdesc;
  }
    elsif ((!(exists $query{$queryno})) and (!($queryid=~/$tempdesc/))) {  #如果没有此query的记录，则建立
          my $tdesc=$result->query_name."\t".$hit->name."\t".$hit->description."\t".$hsp->percent_identity."\t".$coverage."\t".$hsp->start('query')."\t".$hsp->end('query')."\t".$hsp->start('hit')."\t".$hsp->end('hit')."\n";
             print OUT $tdesc;
			   $query{$queryno}{'desc'}=$tdesc;
               $query{$queryno}{'identity'}=$ident;
    }
}
}
   }  
   $queryno++;
   #print $queryno."\n";
  }
  foreach my $k1 (sort {$a<=>$b} keys  %query)
{
print OUT2 $query{$k1}{'desc'};
	}
close OUT;
close OUT2;
#####end parsing one result#######
}
closedir DIR;
######done parsing


####################################################################################################################
#start to get rid of recent diverged relative sequenes and conserved region
#remove hit-seq if it max_blockno - min_blockno > 1/2 total blockno
my $total_seq_num=1446;
my $span_limit=5;#set max block span that a hit can span over the query seq
my $percent_con=0.05;#set max percent that a query block can have such many hits without being considered as conserved region
#$conserved_threshold=$percent_con*$total_seq_num;
# or set threshold for max hit to be considered as conserved region
my $conserved_threshold=30;
####################################################################################################################
#intialize some hash for storing global statistics
my %span_stat;
my $total_recomb_seq_num_unfiltered=0;
my $total_recomb_event_unfiltered=0;
my $total_recomb_seq_num_filtered=0;
my $total_recomb_event_filtered=0;
######start scanning through the folder
opendir DIR,"4_splitted_seq_nonself_hit_top";
while(my $filename=readdir(DIR))
{  
next if $filename eq "." or $filename eq "..";
open INFILE, "4_splitted_seq_nonself_hit_top/$filename";
open OUTFILE, ">5_splitted_seq_nonself_hit_top_filtered/$filename";
#print OUTFILE "hit_name\t [query_block, percent_identity, left_identity, right_identity]\n";
print OUTFILE "queryname\thit_name\thit_desc\tpercent_identity\tcoverage\tstart_query\tend_query\tstart_hit\tend_hit\n";

	<INFILE>; #read header
my $blockmax=1;
my %blockstat;
my %hit_genes;
my $query_name="";
my $counter=0;
while (my $line=<INFILE>)  
{
	
		chomp $line;
		my ($querynamestring,$hit_name,$hit_desc,$percent_identity,$coverage,$start_query,$end_query,$start_hit,$end_hit)=split /\t/,$line; 
        my ($first,$VER,$second,$blockno);
		if ($querynamestring=~/VER/) { #get block No, some inconsistency in naming theme
    ($first,$VER,$second,$blockno)=split /_/, $querynamestring;
	}
	else{
    ($first,$second,$blockno)=split /_/, $querynamestring;
	 }
	  $hit_genes{$hit_name}{$blockno}{'iden'}=$percent_identity;
	  $hit_genes{$hit_name}{$blockno}{'hit_desc'}=$hit_desc;
	  $hit_genes{$hit_name}{$blockno}{'coverage'}=$coverage;
	  $hit_genes{$hit_name}{$blockno}{'start_query'}=$start_query;
	  $hit_genes{$hit_name}{$blockno}{'end_query'}=$end_query;
	  $hit_genes{$hit_name}{$blockno}{'start_hit'}=$start_hit;
	  $hit_genes{$hit_name}{$blockno}{'end_hit'}=$end_hit;
	  $hit_genes{$hit_name}{$blockno}{'querynamestring'}=$querynamestring;
	  $hit_genes{$hit_name}{$blockno}{'hit_name'}=$hit_name;
	  $blockmax=$blockno;
	  if (exists  $blockstat{$blockno}) {$blockstat{$blockno}++}
	  else {$blockstat{$blockno}=1}
	  $counter++;
     # print "$blockno  $left_iden $right_iden \n"
}
if ($counter>0) {$total_recomb_seq_num_unfiltered++}
$total_recomb_event_unfiltered=$total_recomb_event_unfiltered+$counter;
#print "$query_name ";
#print $blockstat{0}."\n";
#print $blockstat{1}."\n";
#print $blockmax."\n";
#   %hit_genes  k1=hit name k2=blockno 
###finished storing info for one file, start filtering
foreach my $k1 (sort keys %hit_genes)  #scan over each hit gene to determine if eliminates it
{
	my $v1=$hit_genes{$k1};
	my %v1=%$v1;
    my $maxkey = max keys %v1;   #max matching block no
    my $minkey = min keys %v1;   #min matching block no
#print "$k1 $minkey $maxkey \n";
my $max_span=$maxkey-$minkey+1;
if (exists $span_stat{$max_span}) {$span_stat{$max_span}++}
else{$span_stat{$max_span}=1;}

    foreach my $k2 (sort keys %v1) {
     #print $k2." ".$blockstat{$k2}."\n";
    # print $blockstat{$k2}."\t"; 
	 #print $percent_con*$total_seq_num."\n";
	 if ($blockstat{$k2}>=$conserved_threshold) {    #is conserved region if too many hits on this block
		 delete $hit_genes{$k1}{$k2};
     }
	}  
	###after going through all blocks a hit sequence have, check if all block for that hit seq is deleted
	  $v1=$hit_genes{$k1};
	 %v1=%$v1;
	  if(!%v1) {
		 # print "empty"; 
		  delete $hit_genes{$k1}};   #delete the hit sequence record if all hit blocks are deleted
 
  }


###finished filtering, starting outputting
if (!(!%hit_genes)) {           # if non-empty hit-gene hash, the sequence have recombination
	$total_recomb_seq_num_filtered++;
}
foreach my $k1 (sort keys %hit_genes)
{
	$total_recomb_event_filtered++; 
	my $v1=$hit_genes{$k1};
	my %v1=%$v1;
 foreach my $k2 (sort {$a<=>$b} keys %v1) {
	 print OUTFILE 	  $hit_genes{$k1}{$k2}{'querynamestring'}."\t".$hit_genes{$k1}{$k2}{'hit_name'}."\t".$hit_genes{$k1}{$k2}{'hit_desc'}."\t".$hit_genes{$k1}{$k2}{'iden'}."\t".$hit_genes{$k1}{$k2}{'coverage'}."\t".$hit_genes{$k1}{$k2}{'start_query'}."\t".$hit_genes{$k1}{$k2}{'end_query'}."\t".$hit_genes{$k1}{$k2}{'start_hit'}."\t".$hit_genes{$k1}{$k2}{'end_hit'}."\n";
 }
}
close INFILE;
close OUTFILE;
}

##################################################################
#start to get flanking sequence identity of hit with that of query
my $bypass_flank_iden=1;
##################################################################
my %all_seq;
############
#get all seq
############
opendir DIR,"5_splitted_seq_nonself_hit_top_filtered";
while(my $filename=readdir(DIR))
{  
next if $filename eq "." or $filename eq "..";
#read in all ts seqs
my $seqio2=Bio::SeqIO->new(-format => 'Fasta', -file=>"${dbname}");
while(my $seqobj=$seqio2->next_seq)
{
my $id=$seqobj->id;
my $seq=$seqobj->seq;
$all_seq{$id}=$seq;
}
}
##########code below are for not bypass flank iden#################
if ($bypass_flank_iden==0) 
{
######start scanning through 
opendir DIR,"5_splitted_seq_nonself_hit_top_filtered";
while(my $filename=readdir(DIR))
{  
next if $filename eq "." or $filename eq "..";
open INFILE, "5_splitted_seq_nonself_hit_top_filtered/$filename";
open OUTFILE, ">6_splitted_seq_nonself_hit_top_filtered_w_flankIden/$filename";
	<INFILE>; #read header
print OUTFILE "querynamestring\thit_name\thit_desc\tpercent_identity\tleft_identity\tright_identity\tcoverage\tstart_query\tend_query\tstart_hit\tend_hit\n";

while (my $line=<INFILE>)
{
		chomp $line;
		my ($querynamestring,$hit_name,$hit_desc,$percent_identity,$coverage,$start_query,$end_query,$start_hit,$end_hit)=split /\t/,$line; 
         my ($first,$VER,$second,$blockno);
		if ($querynamestring=~/VER/) { #get block No, some inconsistency in naming theme
    ($first,$VER,$second,$blockno)=split /_/, $querynamestring;
	}
	else{
    ($first,$second,$blockno)=split /_/, $querynamestring;
	 }
      my $query_name=$first."_".$second;
      #print "$query_name\n";
	  my $left_ident="NA";
	  my $right_ident="NA";
  if ((exists $all_seq{$hit_name}) and (exists $all_seq{$query_name})) {
      #print "exist";
####get query seq
####get hit len
     my $query_seq=$all_seq{$query_name};  #get full seq
     my $hit_seq=$all_seq{$hit_name};
     my $query_len=length($query_seq);     #get length
     my $hit_len=length($hit_seq);
     #print "$query_len  $hit_len  \n";
die "$query_name $hit_name" if ($start_query>$end_query or $start_hit>$end_hit);
###get left block identity
if ($blockno>0 and $start_hit>50) {     #left portion, if exists,  note block number starts at 0
my $querysubstart=($blockno-1)*50;
my $query_leftsubseq=substr($query_seq, $querysubstart,50);
my $hitsubstart=$start_hit-51;
my $hit_leftsubseq=substr($hit_seq, $hitsubstart,50);
#print "$query_leftsubseq\n$hit_leftsubseq\n";
open ALN, ">tempaln.fasta";
print ALN ">query\n$query_leftsubseq\n>hit\n$hit_leftsubseq\n";
system("clustalw2 -INFILE=tempaln.fasta -STATS=tempstat -QUIET");
open STATS, "tempstat";
for (my $i=1; $i<=13;$i++) {
	<STATS>;
}
my $line=<STATS>;
chomp $line;
my @line=split(" ",$line);
#print $line[3]."\n";  #check percent identity calculated by clustalw2
$left_ident=$line[3];
system("rm tempaln.fasta");
system("rm tempstat");
close ALN;
close STATS;
}
###get right block identity
if ((($blockno+1)*50)<($query_len-50) and $end_hit<($hit_len-50)) {     #get right portion, if exists
my $querysubstart=($blockno+1)*50;
my $query_rightsubseq=substr($query_seq, $querysubstart,50);
my $hitsubstart=$end_hit;
my $hit_rightsubseq=substr($hit_seq, $hitsubstart,50);
#print "$query_leftsubseq\n$hit_leftsubseq\n";
open ALN, ">tempaln.fasta";
print ALN ">query\n$query_rightsubseq\n>hit\n$hit_rightsubseq\n";
system("clustalw2 -INFILE=tempaln.fasta -STATS=tempstat -QUIET");
open STATS, "tempstat";
for (my $i=1; $i<=13;$i++) {
	<STATS>;
}
my $line=<STATS>;
chomp $line;
my @line=split(" ",$line);
#print $line[3]."\n";  #check percent identity calculated by clustalw2
$right_ident=$line[3];
system("rm tempaln.fasta");
system("rm tempstat");
close ALN;
close STATS;
}
	}
print OUTFILE $querynamestring."\t".$hit_name."\t".$hit_desc."\t".$percent_identity."\t".$left_ident."\t".$right_ident."\t".$coverage."\t".$start_query."\t".$end_query."\t".$start_hit."\t".$end_hit."\n";
	}
close INFILE;
close OUTFILE;
#print "done $filename \n";
}
close DIR;
#######finished getting flanking sequence identity
}

########################################################################################################
#start calculating statistics
my $histo_interval=5;
my $inter_num=60;  #number of intervals
#other needed stat: total retained hits, total seqs have hits, spanning length(get from simulated data)
########################################################################################################
if ($bypass_flank_iden==1) 
{
open OUT, ">7_stat/hit_number_count.txt";
my %blockhisto;
my %blockhistogram;
for (my $i=1;$i<=$inter_num;$i++) {   #initialized hash to store final histgram values
$blockhistogram{$i*$histo_interval}=0;
}

opendir DIR,"5_splitted_seq_nonself_hit_top_filtered";
while(my $filename=readdir(DIR))
{  
next if $filename eq "." or $filename eq "..";
open INFILE, "5_splitted_seq_nonself_hit_top_filtered/$filename";
<INFILE>; #read header
my %blockstat;
while (my $line=<INFILE>)  #read through current file
{
		chomp $line;
		my ($querynamestring,$hit_name,$hit_desc,$percent_identity,$coverage,$start_query,$end_query,$start_hit,$end_hit)=split /\t/,$line; 
        my ($first,$second,$blockno)=split /_/, $querynamestring;
        if (exists  $blockstat{$blockno}) {$blockstat{$blockno}++}
	    else {$blockstat{$blockno}=1}

}
foreach my $k1 (sort keys %blockstat)  
{
  my $count=$blockstat{$k1};
  if (exists $blockhisto{$count}) {$blockhisto{$count}+=$count}
  else {$blockhisto{$count}=$count}
}
close INFILE
}
close DIR;

###start to get histogram values
 foreach my $k1 (sort {$a<=>$b} keys %blockhisto) 
{
 print OUT "blocks that matched with $k1 times have a total hit count of $blockhisto{$k1} \n";
for (my $i=1;$i<=$inter_num;$i++) 
  {
	my $uplimit=$i*$histo_interval;
	my $lowlimit=$i*$histo_interval-$histo_interval;
if (($lowlimit<$k1 and $k1<=$uplimit) or ($i==1 and $k1==1)) 	
	{
	if (exists $blockhistogram{$uplimit}) {$blockhistogram{$uplimit}+=$blockhisto{$k1}}
	else {$blockhistogram{$uplimit}=$blockhisto{$k1}}
	}
  }

}
 foreach my $k1 (sort {$a<=>$b} keys %blockhisto) 
{
 print OUT "$k1\t$blockhisto{$k1} \n";
}
###start print out histogram values
foreach my $k1 (sort {$a<=>$b} keys %blockhistogram) 
{
	my $lower=$k1-$histo_interval+1;
 print OUT "$lower-$k1\t$blockhistogram{$k1} \n";

}


###start print out max span values
print OUT "MAXIMUM SPAN\n span_length\t count\n";
foreach my $k1 (sort {$a<=>$b} keys %span_stat) 
{
 print OUT "${k1}\t".$span_stat{$k1}."\n";

}
###start print out event counts
print OUT "total_recomb_seq_num_unfiltered:\t$total_recomb_seq_num_unfiltered \n";
print OUT "total_recomb_event_unfiltered:\t$total_recomb_event_unfiltered \n";
print OUT "total_recomb_seq_num_filtered:\t$total_recomb_seq_num_filtered \n";
print OUT "total_recomb_event_filtered:\t$total_recomb_event_filtered \n";
close OUT;
}
else{  ## flank ident not bypassed

}

################################################################################################
#get potential recombinat gene groups for RDP input
################################################################################################
opendir DIR,"5_splitted_seq_nonself_hit_top_filtered";
SCANCURRENTFILE: while(my $filename=readdir(DIR))
{  
next if $filename eq "." or $filename eq "..";
close OUTFILE;
close INFILE;
open OUTFILE, ">8_seq_input_for_RDP/$filename";
open INFILE, "5_splitted_seq_nonself_hit_top_filtered/$filename";
<INFILE>; #read header
my %blockstat;
my $queryname;
my %hitnames;
my $templine;
if (!($templine=<INFILE>)) {    # deal with empty file with only 1 line header
	system ("rm 8_seq_input_for_RDP/$filename");
	next SCANCURRENTFILE;
		}

seek(INFILE, -length($templine), 1); # place the same line back onto the filehandle
 while (my $line=<INFILE>)  #read through current file
{   
		chomp $line;
		my ($querynamestring,$hit_name,$hit_desc,$percent_identity,$coverage,$start_query,$end_query,$start_hit,$end_hit)=split /\t/,$line; 
        my ($first,$VER,$second,$blockno);
		$VER="";
		if ($querynamestring=~/VER/) { #get block No, some inconsistency in naming theme
    ($first,$VER,$second,$blockno)=split /_/, $querynamestring;
	}
	else{
    ($first,$second,$blockno)=split /_/, $querynamestring;
	 }
	 if ($VER eq "") {
		    $queryname=$first."_".$second;
	 }
	 else{
		  $queryname=$first."_".$VER."_".$second;
	 }
       
  	 $hitnames{$hit_name}=1;
}
#get query seq
$queryname=~s/_.+$//;
print OUTFILE ">${queryname}\n";
print OUTFILE $all_seq{$queryname}."\n";
#get hit seqs
foreach my $k1 (sort keys %hitnames) {
print OUTFILE ">${k1}\n";
print OUTFILE $all_seq{$k1}."\n";
}
}

#####################################################################
#start align groups of potential recombinant sequences
#####################################################################
opendir DIR,"8_seq_input_for_RDP";
while(my $filename=readdir(DIR))
{  
next if $filename eq "." or $filename eq "..";
system ("clustalw2 8_seq_input_for_RDP/$filename -ALIGN -OUTPUT=fasta -OUTORDER=INPUT -QUIET -OUTFILE=9_seq_input_for_RDP_aligned/$filename.aln.fas")
}
