# Supplementary material for: Recombination-driven generation of the largest pathogen repository of antigen variants in the protozoan Trypanosoma cruzi
Source: BMC Genomics. 2016 Sep 13;17(1):729. doi: 10.1186/s12864-016-3037-z (PMC5020489; doi:10.1186/s12864-016-3037-z)
Supplement: Additional file 15: — Generation of control recombination positive dataset. Two types of recombination events were introduced to simulated sequences: gene conversion and homologous recombination (reciprocal exchange). For gene conversion recombination, a subsequence from a randomly chosen donor gene is extracted, and used to replace the homologous subsequence in a randomly chosen recipient gene. For homologous recombination (reciprocal exchange), homologous subsequences from two randomly chosen genes are extracted and exchanged. Normal distribution is used to model the length of the recombination region. Exponential distribution is used to model the number of recombination events per gene. Exponential distribution with probability density function y = 0.52622e − 0.52622x is a good approximation of the distribution of frequency of number of recombination events per gene observed in our preliminary analysis. A custom perl program script was used to introduce multiple recombination events in a single dataset. The perl script takes 4 parameters, percentage of Gene conversion recombination“g%”, total recombination gene number “n”, recombination region mean length, “l” and standard deviation of recombination region length, “std”. The program randomly chose g% of the genes to introduce recombination into. For each recombinant gene, the program sampled the exponential distribution described above to determine the number of recombination events to introduce into the gene. For each recombination event, g% probability to introduce gene conversion event, and 1-g% probability to introduce homologous recombination events (reciprocal exchange), the length of recombination event was sampled from the normal distribution (l, std2). (ZIP 23 kb) [file 12864_2016_3037_MOESM15_ESM.zip › Recombination-detection-pipeline-for-large-gene-families-master/2.ON_PC_run_rdp.pl]

#! /usr/bin/perl
use strict;
use warnings;
use Bio::Perl;
use Bio::Seq;
use Bio::SeqIO;
use Bio::AlignIO;
use Bio::LocatableSeq;
use Bio::SearchIO;
use List::Util 'max';
use List::Util 'min';
#############################################################################################################################
#start run RDP
#before running,DO the following:
#copy 6_splitted_seq_nonself_hit_top_filtered_w_flankIden to working DIR in windows
#copy 5_splitted_seq_nonself_hit_top_filtered to working DIR in windows
#copy 9_seq_input_for_RDP_aligned to working DIR in windows
#copy 7_stat DIR in windows
#set input directory  NOTE: no space in URL!!
my $workingdir="C:\\bioinfo\\mucin_win50";
my $infiledir=$workingdir."\\9_seq_input_for_RDP_aligned\\"; 
#set RDP directory
my $rdpURL="C:\\RDP4\\RDP4.exe";  
#OUTPUT:
#DETECTEDRECOMB.txt: significant recombination record
#RDPfail.record.txt: files that failed to analyze by RDP
#${workingdir}\\7_stat\\RDP.txt": statistics
##############################################################################################################################
my $insuff_seq_count=0;  # records the number of files that do not have enough sequence for RDP4 analysis(3 minimum)
my $no_RDP_recomb=0;
my $total_count=0;
my $RDPpositive=0;
my $geneRecombPositive=0;
my $RDPfail=0;
my %RDPresult;

open DETECTEDRECOMB, ">DETECTEDRECOMB.txt";
open RDPFAIL, ">RDPfail.record.txt";
opendir DIR,"9_seq_input_for_RDP_aligned" or die;
system ("del $infiledir\\\*\.rdp"); #remove previous generated rdp file
system ("del $infiledir\\\*\.csv"); #remove previous generated csv file
#system ("9_seq_input_for_RDP_aligned\\del \*\.csv");
ONEFILE: while(my $filename=readdir(DIR))
{  
next if $filename eq "." or $filename eq "..";
#start count seq number
my $seqio=Bio::SeqIO->new(-format => 'Fasta', -file=>"9_seq_input_for_RDP_aligned\\$filename");
my $seqcount=0;
$total_count++;
while(my $seqobj=$seqio->next_seq)   #### check how many seq is in the file
	{
$seqcount++;
	}
	if ($seqcount>2) {   ####only run RDP if more than 2 seqs is in the file####
		print "\n${total_count}. excuting RPD on $filename\n";
		system ("$rdpURL -f $infiledir$filename -o");
		print "system return status $?  $!\n";
       if ($?==0 and (-e "9_seq_input_for_RDP_aligned\\${filename}.csv")) { #### check if RDP exucted successfully and output CSV file exists
    #### excute RDP4
	
	    #######start analysis of ONE RDP4 result ######
open RDPRESULT, "9_seq_input_for_RDP_aligned\\${filename}.csv";
my @file=split(/\./,$filename);
my $filequeryname=$file[0].'.'.$file[1];
#print $filequeryname;
my $line1=<RDPRESULT>;
if ($line1=~/no recombination detected/ ) {  #####no recombination detected by RDP
print "NO recombintated detected by RDP! ${filequeryname} \n";
$no_RDP_recomb++;
next ONEFILE;
}
$RDPpositive++;
<RDPRESULT>;
<RDPRESULT>;#read header
my $retainFlag=0;
my $maxAlgor=0;
my $breakflag=0;
RECOMBEVENT: while(my $line=<RDPRESULT>) #this the the loop that scans each recomb event in a file
{
	chomp $line;
    if ($line=~/The actual breakpoint position is undetermined/) { #check if it is end of file 
	$breakflag=1;
    last RECOMBEVENT;
	}
	if ($breakflag==0) {
	
	next RECOMBEVENT if (!($line=~/\d/)); # detect if it is blank line
	my ($RecombEventNum,$NumInRDPFile,$AlnBegin,$AlnEnd,$RecombBegin,$RecombEnd,$relativeBegin,$relativeEnd,$RecombSeqs,$MinorParenSeqs,$MajParenSeqs,$RDP,$GENECONV,$Bootscan,$Maxchi,$Chimaera,$SiSscan,$PhylPro,$LARD,$threeSeq)=split(',',$line);     
#print $line."\n";
##retain this result if >2 method detect recombination
my $catresult=$RDP.$GENECONV.$Bootscan.$Maxchi.$Chimaera.$SiSscan.$PhylPro.$LARD.$threeSeq;
#print "$catresult\n";
my $sigCount=0;
$sigCount++ while ($catresult=~m/E-/g);  # count the number of method return positive result
$maxAlgor=$sigCount if $sigCount>$maxAlgor;
if ($sigCount>2) {  #####current recomb event have >2 algorithm validation, go through all subevent to see if the query gene is recombinant
	#print "$catresult match more than 2 times\n";
    
	#print "$Maxchi\n";
	while (my $line2=<RDPRESULT>)   ##result within a recomb event
		{
		next RECOMBEVENT if (!($line2=~/\d/)); # detect if it is blank line
		chomp $line2;
      ($RecombEventNum,$NumInRDPFile,$AlnBegin,$AlnEnd,$RecombBegin,$RecombEnd,$relativeBegin,$relativeEnd,$RecombSeqs,$MinorParenSeqs,$MajParenSeqs)=split(',',$line2);
		$retainFlag++ if ($RecombSeqs=~/$filequeryname/ or $MinorParenSeqs=~/$filequeryname/ or $MajParenSeqs=~/$filequeryname/);
		#print $line2."\n"
		}

		}
		else {
			while (my $line2=<RDPRESULT>)   ##result within a recomb event
		{
		 	next RECOMBEVENT if (!($line2=~/\d/)); # detect if it is blank line
		}
		}
}
my $RDPpositive=0;
}
$geneRecombPositive++ if $retainFlag>=1;
print DETECTEDRECOMB "$retainFlag recombinations, at least one validated by $maxAlgor algorithms, $filequeryname\n" if $retainFlag>=1;
print "$retainFlag recombinations, at least one validated by $maxAlgor algorithms, $filequeryname\n";
$RDPresult{$filequeryname}{'recombNO'}=$retainFlag;
$RDPresult{$filequeryname}{'maxAlgor'}=$maxAlgor;
close RDPRESULT;
                                ######END analysis of one RDP rsult######
	}
	else {
		$RDPfail++;
		print RDPFAIL "$filename is unable to process through RDP\n";
	}
#####finsish analyzing one result
	}
	else{$insuff_seq_count++;}
}
closedir DIR;
#######start output result
open OUTRDP,">${workingdir}\\7_stat\\RDP.txt";
print OUTRDP "gene_id\trecombination_event_number\tnumber_of_algorithms_validated\n";
my $recobGeneCount=0;
my $recombEveCount=0;
foreach my $key (sort keys %RDPresult) {
	print OUTRDP $key."\t".$RDPresult{$key}{'recombNO'}."\t".$RDPresult{$key}{'maxAlgor'}."\n";
 if ($RDPresult{$key}{'recombNO'}>=1 and $RDPresult{$key}{'maxAlgor'}>=2) {
 $recobGeneCount++;
 $recombEveCount+=$RDPresult{$key}{'recombNO'};
 }
}
print OUTRDP "validated gene number: $recobGeneCount\n";
print OUTRDP "validated recombNO: $recombEveCount\n";
print OUTRDP "count that RDP detect no recomb: ${no_RDP_recomb}\n";
print OUTRDP "number of files that have less than 2 seqs(didn't do RDP analysis): ${insuff_seq_count}\n";
print OUTRDP "number of files that crashed RDP analyzes: ${RDPfail}\n";
print OUTRDP "number of files that showed positive result in RDP ${RDPpositive}\n";
print OUTRDP "number of files that showed true positive RDP result ${geneRecombPositive}\n";
print OUTRDP "number of total input files: ${total_count}";
close OUTRDP;
