# Supplementary material for: Recombination-driven generation of the largest pathogen repository of antigen variants in the protozoan Trypanosoma cruzi
Source: BMC Genomics. 2016 Sep 13;17(1):729. doi: 10.1186/s12864-016-3037-z (PMC5020489; doi:10.1186/s12864-016-3037-z)
Supplement: Additional file 15: — Generation of control recombination positive dataset. Two types of recombination events were introduced to simulated sequences: gene conversion and homologous recombination (reciprocal exchange). For gene conversion recombination, a subsequence from a randomly chosen donor gene is extracted, and used to replace the homologous subsequence in a randomly chosen recipient gene. For homologous recombination (reciprocal exchange), homologous subsequences from two randomly chosen genes are extracted and exchanged. Normal distribution is used to model the length of the recombination region. Exponential distribution is used to model the number of recombination events per gene. Exponential distribution with probability density function y = 0.52622e − 0.52622x is a good approximation of the distribution of frequency of number of recombination events per gene observed in our preliminary analysis. A custom perl program script was used to introduce multiple recombination events in a single dataset. The perl script takes 4 parameters, percentage of Gene conversion recombination“g%”, total recombination gene number “n”, recombination region mean length, “l” and standard deviation of recombination region length, “std”. The program randomly chose g% of the genes to introduce recombination into. For each recombinant gene, the program sampled the exponential distribution described above to determine the number of recombination events to introduce into the gene. For each recombination event, g% probability to introduce gene conversion event, and 1-g% probability to introduce homologous recombination events (reciprocal exchange), the length of recombination event was sampled from the normal distribution (l, std2). (ZIP 23 kb) [file 12864_2016_3037_MOESM15_ESM.zip › Recombination-detection-pipeline-for-large-gene-families-master/3.get_putative_recomb_events.pl]

################################################################################################
#This scripts get all NON-overlapping putative recombinant events 
#to qualify for recombinant events, each event's recombinant gene have to match
#the RDP output.csv filename, which meant to search recombinant in that gene
#INPUT:9_seq_input_for_RDP_aligned folder (post RDP4 run, with csv files)
#OUTPUT >putative_recomb_events_NONoverlap.txt
###############################################################################################
#! /usr/bin/perl
use strict;
use warnings;
use Bio::Perl;
use Bio::Seq;
use Bio::SeqIO;
use Getopt::Long;
use Pod::Usage; 
my $infasta='';
my $message_text  = "please specify option parameters. -i <input fasta file which contains all sequence of the family being analyzed>\n";
  my $exit_status   = 2;          ## The exit status to use
  my $verbose_level = 0;          ## The verbose level to use
  my $filehandle    = \*STDERR;   ## The filehandle to write to
GetOptions ('i=s' =>\$infasta);
pod2usage( { -message => $message_text ,
               -exitval => $exit_status  ,  
               -verbose => $verbose_level,  
               -output  => $filehandle } ) if ($infasta eq '');
			   

###process detected recombination
###get detected start and end for each event#
opendir DIR,"9_seq_input_for_RDP_aligned" or die;
open TEMPEVENT, ">putative_recomb_events_NONoverlap.txt" or die;
open TEMP,">delete_me.txt"; # store temp;
print TEMP "Recombinant gene\tMinor donor\tMajor donor\tBreakpoint start in alignment\tStart without gap\tEnd without gap\tRecombinant region length\tRDP\tGENECONV\tBootscan\tMaxchi\tChimaera\tSiSscan\tPhylPro\tLARD\tthreeSeq\n";
my %detectedrecombdetail;
my %detectedrecombdetMinor;
my %detectedrecombdetMajor;
my %recomb_num_each_gene;
my %recombMajor;#record the recomb-minor and recomb-donor combinations and start point
my %recombMinor;
my $total_recomb_event_num=0;
ONEFILE:while(my $filename=readdir(DIR))
{  
next if !($filename=~/\.csv$/);  #only scan for .csv file
next if ($filename eq "." or $filename eq ".."); 
my $gene_flag=0;
#print TEMPEVENT "\n".$filename."\n";
open DETECTEDRECOMBDETIAL, "9_seq_input_for_RDP_aligned/$filename" or die "9_seq_input_for_RDP_aligned/$filename";
my $filenamewithNo=$filename;
$filenamewithNo=~s/\.fasta\.out\.parsed\.aln\.fas\.csv//;
$filename=~s/\.fasta\.out\.parsed\.aln\.fas\.csv//;
#print $filename."\n";
my $line1=<DETECTEDRECOMBDETIAL>;
if ($line1=~/no recombination detected/ ) {  #####no recombination detected by RDP
#print "NO recombintated detected by RDP! ${filequeryname} \n";
next ONEFILE;
}
<DETECTEDRECOMBDETIAL>;
<DETECTEDRECOMBDETIAL>;#read header
my $maxAlgor=0;
my $breakflag=0;
RECOMBEVENT: while(my $line=<DETECTEDRECOMBDETIAL>) #this the the loop that scans each recomb event in a file
{
	my %event_in_current_gene; # record positions of event in current gene, use to eliminate superimposing events
	chomp $line;
    if ($line=~/The actual breakpoint position is undetermined/) { #check if it is end of file 
	$breakflag=1;
    last RECOMBEVENT;
	}
	if ($breakflag==0) {	
	next RECOMBEVENT if (!($line=~/\d/)); # detect if it is blank line
	my ($RecombEventNum,$NumInRDPFile,$AlnBegin,$AlnEnd,$RecombBegin,$RecombEnd,$relativeBegin,$relativeEnd,$RecombSeqs,$MinorParenSeqs,$MajParenSeqs,$RDP,$GENECONV,$Bootscan,$Maxchi,$Chimaera,$SiSscan,$PhylPro,$LARD,$threeSeq)=split(',',$line);  
#print $line."\n";
##retain this result if >2 method detect recombination
my $catresult=$RDP.$GENECONV.$Bootscan.$Maxchi.$Chimaera.$SiSscan.$PhylPro.$LARD.$threeSeq;
#print "$catresult\n";
my $sigCount=0;
$sigCount++ while ($catresult=~m/E-/g);  # count the number of method return positive result
$maxAlgor=$sigCount if $sigCount>$maxAlgor;
if ($sigCount>2) {  #####current recomb event have >2 algorithm validation, go through all subevent to see if the query gene is recombinant
	#print "$catresult match more than 2 times\n";
    $RecombSeqs=~s/Unknown \(//;
	$MinorParenSeqs=~s/Unknown \(//;
	$MajParenSeqs=~s/Unknown \(//;
    $RecombSeqs=~s/REPEAT//;
	$MinorParenSeqs=~s/REPEAT//;
	$MajParenSeqs=~s/REPEAT//;
	$RecombSeqs=~s/\)//;
	$MinorParenSeqs=~s/\)//;
	$MajParenSeqs=~s/\)//;
    $RecombEnd=~s/\*//;
	$RecombBegin=~s/\*//;
	 my $recombBeginWOgap='';
	 my $recombEndWOgap='';
	#print "$RecombSeqs\t$MinorParenSeqs\t$MajParenSeqs\n";
	#print "$Maxchi\n";
	#print "detected recombseq: $RecombSeqs\n";
	my $tempRecomb='';
	my $tempMinor='';
	my $tempMaj='';
	#print "$RecombSeqs\t$filename\n";
		  if ($RecombSeqs eq $filename){
			  	
			  $AlnBegin=~s/\*//;
			  $AlnEnd=~s/\*//;
			  $AlnBegin=~s/\s//;
			  $AlnEnd=~s/\s//;
			  $recombBeginWOgap=findPositionWOgap($AlnBegin,$RecombSeqs,$filenamewithNo);
			  $recombEndWOgap=findPositionWOgap($AlnEnd,$RecombSeqs,$filenamewithNo);
			  my $recomblen=($recombEndWOgap-$recombBeginWOgap+1);
      	chomp $RecombSeqs;
	chomp $MajParenSeqs;
	chomp $MinorParenSeqs;
      if (!((exists $event_in_current_gene{'start'}{$recombBeginWOgap}) and (exists $event_in_current_gene{'end'}{$recombEndWOgap}))) {    
      print TEMP "$RecombSeqs\t$MinorParenSeqs\t$MajParenSeqs\t$AlnBegin\t$recombBeginWOgap\t$recombEndWOgap\t$recomblen\t$RDP\t$GENECONV\t$Bootscan\t$Maxchi\t$Chimaera\t$SiSscan\t$PhylPro\t$LARD\t$threeSeq\n";  ### printing current, event,the event is witin the gene we are looking for
	  $detectedrecombdetail{$RecombSeqs}{$MinorParenSeqs}{$MajParenSeqs}{$recombBeginWOgap}=1;
	  $detectedrecombdetMinor{$RecombSeqs}{$MinorParenSeqs}{$recombBeginWOgap}=($recombEndWOgap-$recombBeginWOgap+1);
	  $detectedrecombdetMajor{$RecombSeqs}{$MajParenSeqs}{$recombBeginWOgap}=($recombEndWOgap-$recombBeginWOgap+1);
        if (exists $recombMajor{$RecombSeqs}{$MajParenSeqs}{'start'}) { #record the recomb-minor and recomb-donor combinations and start point
    $recombMajor{$RecombSeqs}{$MajParenSeqs}{'start'}=$recombMajor{$RecombSeqs}{$MajParenSeqs}{'start'}."_".$recombBeginWOgap;
	}else { $recombMajor{$RecombSeqs}{$MajParenSeqs}{'start'}=$recombBeginWOgap;}
  if (exists $recombMinor{$RecombSeqs}{$MinorParenSeqs}{'start'}) { #record the recomb-minor and recomb-donor combinations
    $recombMinor{$RecombSeqs}{$MinorParenSeqs}{'start'}=$recombMinor{$RecombSeqs}{$MinorParenSeqs}{'start'}."_".$recombBeginWOgap;
	}else { $recombMinor{$RecombSeqs}{$MinorParenSeqs}{'start'}=$recombBeginWOgap;}
	  
	  if (exists $recomb_num_each_gene{$RecombSeqs}) { #record how many recomb event each gene have
	  $recomb_num_each_gene{$RecombSeqs}++;} 
	  else {$recomb_num_each_gene{$RecombSeqs}=1;}
	  $total_recomb_event_num++;
	  $event_in_current_gene{'start'}{$recombBeginWOgap}=1; #record current start and end
	  $event_in_current_gene{'end'}{$recombEndWOgap}=1;
	  }
	  }
	while (my $line2=<DETECTEDRECOMBDETIAL>)   ###search result within a recomb event(the rest of the "block in the .csv file")
		{
		next RECOMBEVENT if (!($line2=~/\d/)); # detect if it is blank line
		chomp $line2;
      my ($RecombEventNumE,$NumInRDPFileE,$AlnBeginE,$AlnEndE,$RecombBeginE,$RecombEndE,$relativeBeginE,$relativeEndE,$RecombSeqsE,$MinorParenSeqsE,$MajParenSeqsE)=split(',',$line2);

		if (($RecombSeqsE eq "") and ($tempRecomb eq '')) #no current value and no temp value, take first value of event
			{
            $RecombSeqsE=$RecombSeqs;
			}
       elsif ($RecombSeqsE eq "")     #no current value, take temp
		   {$RecombSeqsE=$tempRecomb
		   }
	     $tempRecomb=$RecombSeqsE;  #update temp

		if (($MinorParenSeqsE eq "") and ($tempMinor eq '')) #no current value and no temp value, take first value of event
			{
            $MinorParenSeqsE=$MinorParenSeqs;
			}
       elsif ($MinorParenSeqsE eq "")     #no current value, take temp
		   {$MinorParenSeqsE=$tempMinor
		   }
	     $tempMinor=$MinorParenSeqsE;  #update temp

		if (($MajParenSeqsE eq "") and ($tempMaj eq '')) #no current value and no temp value, take first value of event
			{
            $MajParenSeqsE=$MajParenSeqs;
			}
       elsif ($MajParenSeqsE eq "")     #no current value, take temp
		   {$MajParenSeqsE=$tempMaj
		   }
	     $tempMaj=$MajParenSeqsE;  #update temp  
	$RecombSeqsE=~s/Unknown\(//;
	$MinorParenSeqsE=~s/Unknown\(//;
	$MajParenSeqsE=~s/Unknown\(//;
    $RecombSeqsE=~s/REPEAT//;
	$MinorParenSeqsE=~s/REPEAT//;
	$MajParenSeqsE=~s/REPEAT//;
	$RecombSeqsE=~s/\)//;
	$MinorParenSeqsE=~s/\)//;
	$MajParenSeqsE=~s/\)//;
    $RecombEndE=~s/\*//;
	$RecombBeginE=~s/\*//;

	chomp $RecombSeqsE;
	chomp $MajParenSeqsE;
	chomp $MinorParenSeqsE;
	$MajParenSeqsE=~s/[^a-zA-Z0-9._-]+$//;
    next if (!($MajParenSeqsE =~/[a-zA-Z0-9]/) or !($MinorParenSeqsE =~/[a-zA-Z0-9]/) or !($RecombSeqsE =~/[a-zA-Z0-9]/));
		#print "$RecombSeqsE\t$MinorParenSeqsE\t$MajParenSeqsE\n";
	  if ($RecombSeqsE eq $filename){  ###the event is within the gene we are looking for
		  $AlnBegin=~s/\*//;
          $AlnEnd=~s/\*//;			
		  $AlnBegin=~s/\s//;
		  $AlnEnd=~s/\s//;
		  if ($recombBeginWOgap eq '') {
			  $recombBeginWOgap=findPositionWOgap($AlnBegin,$RecombSeqs,$filenamewithNo);
			  $recombEndWOgap=findPositionWOgap($AlnEnd,$RecombSeqs,$filenamewithNo);
			  }
		my $recomblen=$recombEndWOgap-$recombBeginWOgap+1;
 if (!((exists $event_in_current_gene{'start'}{$recombBeginWOgap}) and (exists $event_in_current_gene{'end'}{$recombEndWOgap}))) {    
 print TEMP "$RecombSeqsE\t$MinorParenSeqsE\t$MajParenSeqsE\t$AlnBegin\t$recombBeginWOgap\t$recombEndWOgap\t$recomblen\t$RDP\t$GENECONV\t$Bootscan\t$Maxchi\t$Chimaera\t$SiSscan\t$PhylPro\t$LARD\t$threeSeq\n"; 
 $detectedrecombdetail{$RecombSeqsE}{$MinorParenSeqsE}{$MajParenSeqsE}{$recombBeginWOgap}=1;
 $detectedrecombdetMinor{$RecombSeqsE}{$MinorParenSeqsE}{$recombBeginWOgap}=($recombEndWOgap-$recombBeginWOgap+1);
 $detectedrecombdetMajor{$RecombSeqsE}{$MajParenSeqsE}{$recombBeginWOgap}=($recombEndWOgap-$recombBeginWOgap+1);
        if (exists $recombMajor{$RecombSeqsE}{$MajParenSeqsE}{'start'}) { #record the recomb-minor and recomb-donor combinations and start point
    $recombMajor{$RecombSeqsE}{$MajParenSeqsE}{'start'}=$recombMajor{$RecombSeqsE}{$MajParenSeqsE}{'start'}."_".$recombBeginWOgap;
	}else { $recombMajor{$RecombSeqsE}{$MajParenSeqsE}{'start'}=$recombBeginWOgap;}
  if (exists $recombMinor{$RecombSeqsE}{$MinorParenSeqsE}{'start'}) { #record the recomb-minor and recomb-donor combinations
    $recombMinor{$RecombSeqsE}{$MinorParenSeqsE}{'start'}=$recombMinor{$RecombSeqsE}{$MinorParenSeqsE}{'start'}."_".$recombBeginWOgap;
	}else { $recombMinor{$RecombSeqsE}{$MinorParenSeqsE}{'start'}=$recombBeginWOgap;}
	  	
   	  if (exists $recomb_num_each_gene{$RecombSeqsE}) { #record how many recomb event each gene have
	  $recomb_num_each_gene{$RecombSeqsE}++;} 
	  else {$recomb_num_each_gene{$RecombSeqsE}=1;}
	  $total_recomb_event_num++;
	  $event_in_current_gene{'start'}{$recombBeginWOgap}=1; #record current start and end
	  $event_in_current_gene{'end'}{$recombEndWOgap}=1;
	  }
	  }
		}     
		}
		else {
			while (my $line2=<DETECTEDRECOMBDETIAL>)   ##skip this event because less than 2 algorithm validated 
		{
		 	next RECOMBEVENT if (!($line2=~/\d/)); # detect if it is blank line
		}
		}
}
my $RDPpositive=0;
}

close DETECTEDRECOMBDETIAL;
}
close TEMP;


###########################################
#Begin output number of events per gene
###########################################
my %eventcount;
my $total_recomb_gene_num=0;
foreach my $k1 (sort keys %recomb_num_each_gene) {
my $current_count=$recomb_num_each_gene{$k1};  #record how many event the current gene have
	if (exists $eventcount{$current_count}) {
	$eventcount{$current_count}++;
	}
	else {$eventcount{$current_count}=1;}
$total_recomb_gene_num++;
}

print TEMPEVENT "total putative recombinant gene number: $total_recomb_gene_num\ntotal putative recombinant event number:$total_recomb_event_num\n";

print TEMPEVENT "recombination event statistics:\n";
foreach my $k1 (sort {$a<=>$b}  keys %eventcount) # get and print the frequency of number of events in each gene
{
print TEMPEVENT $k1."\t".$eventcount{$k1}."\n";
}

print TEMPEVENT "GENE\trecombination event count\n";
foreach my $k1 (sort {$recomb_num_each_gene{$a} <=> $recomb_num_each_gene{$b} } keys %recomb_num_each_gene)  # print the number of events in each gene
{
print TEMPEVENT $k1."\t".$recomb_num_each_gene{$k1}."\n";
}
#############################
#Get length of all sequence
#############################
my %seq_length;
my $seqio=Bio::SeqIO->new(-format => 'Fasta', -file=>"$infasta");
while(my $seqobj=$seqio->next_seq)
{
my $id=$seqobj->id;
my $seqlength=$seqobj->length;
$seq_length{$id}=$seqlength;
}

###################################################################################
#count the occurance of annotated vs unannotated gene in recombinant/Maj/Min donor
###################################################################################
my %unannotated_count; #{recomb} or {maj} or {min} occurrance
my %annotated_count;   #{recomb} or {maj} or {min} occurrance
my %unannotated_name; # count the number of unannotated gene number, not occurrance
my %annotated_name; # count the number of annotated gene number, not occurrance
my %unannotated_name_in_recomb;
my %annotated_name_in_recomb; 
my %mixing;         #count the mixing of one seq different maj, min
$unannotated_count{'recomb'}=0;
$unannotated_count{'maj'}=0;
$unannotated_count{'min'}=0;
$annotated_count{'recomb'}=0;
$annotated_count{'maj'}=0;
$annotated_count{'min'}=0;
foreach my $k1 (sort keys %detectedrecombdetMinor) { #count recomb and min donor   $k1 is recombinant
	my $v1=$detectedrecombdetMinor{$k1};
	my %v1=%$v1;
	    if ($k1=~/unannotated/) {
		$unannotated_count{'recomb'}++;
		$unannotated_name{$k1}=1;
		$unannotated_name_in_recomb{$k1}=1;
		
			}
	else {
		$annotated_count{'recomb'}++;
		$annotated_name{$k1}=1;
        $annotated_name_in_recomb{$k1}=1;
		
			}
	foreach my $k2 (sort keys %v1) { # k1 is recomb k2 is minor
		$mixing{$k2}{'min'}=0 if !(exists $mixing{$k2}{'min'});  # initialized current recomb
		$mixing{$k2}{'minID'}='' if !(exists $mixing{$k2}{'minID'});  # initialized current recomb
	if ($k2=~/unannotated/) {
		$unannotated_count{'min'}++;
		$unannotated_name{$k2}=1;
		$mixing{$k2}{'min'}++;
		my $idNstart=$k1.'Start@'.$recombMinor{$k1}{$k2}{'start'};
		$mixing{$k2}{'minID'}.=$idNstart."__";

		}
	else {
		$annotated_count{'min'}++ ;
		$annotated_name{$k2}=1;
		$mixing{$k2}{'min'}++;
		my $idNstart=$k1.'Start@'.$recombMinor{$k1}{$k2}{'start'};
		$mixing{$k2}{'minID'}.=$idNstart."__";
	    }
	}
}
foreach my $k1 (sort keys %detectedrecombdetMajor) {
	my $v1=$detectedrecombdetMajor{$k1};
	my %v1=%$v1;
		foreach my $k2 (sort keys %v1) { # k1 is recomb k2 is major
		$mixing{$k2}{'maj'}=0 if !(exists $mixing{$k2}{'maj'});  # initialized current recomb
		$mixing{$k2}{'majID'}='' if !(exists $mixing{$k2}{'majID'});  # initialized current recomb
	if ($k2=~/unannotated/) {
		$unannotated_count{'maj'}++;
		$mixing{$k2}{'maj'}++;
		my $idNstart=$k1.'Start@'.$recombMajor{$k1}{$k2}{'start'};
		$mixing{$k2}{'majID'}.=$idNstart."__";}
	else {
		$annotated_count{'maj'}++;
		$mixing{$k2}{'maj'}++;
		my $idNstart=$k1.'Start@'.$recombMajor{$k1}{$k2}{'start'};
		$mixing{$k2}{'majID'}.=$idNstart."__";
		}
	}
}
my $tempcounter=0;
foreach my $k1 (sort keys %detectedrecombdetail) { #count recomb 
	my $v1=$detectedrecombdetail{$k1};
	my %v1=%$v1;
	foreach my $k2 (sort keys %v1) { 
		my $v2=$v1{$k2};
		my %v2=%$v2;
         foreach my $k3 (sort keys %v2) {
			 my $v3=$v2{$k3};
			 my %v3=%$v3;
			 foreach my $k4 (sort keys %v3) {	 
			 $tempcounter++;
          if (exists $mixing{$k1}{'recomb'})
			{
              $mixing{$k1}{'recomb'}++;
			}
			else {$mixing{$k1}{'recomb'}=1;}
			}
         }
	}
}
print $tempcounter;

print TEMPEVENT "frequency of annotated vs unannotated gene in recombinant/Maj/Min donor\n";
print TEMPEVENT "unannotated in:\trecombinant\tmajor donor\tminor donor:\n";
print TEMPEVENT "\t\t".$unannotated_count{'recomb'}."\t".$unannotated_count{'maj'}."\t".$unannotated_count{'min'}."\n";
print TEMPEVENT "annotated in:\trecombinant\tmajor donor\tminor donor:\n";
print TEMPEVENT "\t\t".$annotated_count{'recomb'}."\t".$annotated_count{'maj'}."\t".$annotated_count{'min'}."\n";
#count total unannotated in result and annotated in results
my $unannotated_name_count=0; # count the number of unannotated gene number, not occurrance
my $annotated_name_count=0; # count the number of annotated gene number, not occurrance
my $unannotated_name_count_recomb=0; # count the number of unannotated gene number, not occurrance
my $annotated_name_count_recomb=0; 
foreach my $k1 (sort keys %unannotated_name) {
	$unannotated_name_count++;
}
foreach my $k1 (sort keys %annotated_name) {
	$annotated_name_count++;
}
foreach my $k1 (sort keys %unannotated_name_in_recomb) {
	$unannotated_name_count_recomb++;
}
foreach my $k1 (sort keys %annotated_name_in_recomb) {
	$annotated_name_count_recomb++;
}
print TEMPEVENT "total unannotated gene in the result:$unannotated_name_count \ntotal annotated gene in the result:$annotated_name_count\n\n";
print TEMPEVENT "total unannotated gene in the recombGene:$unannotated_name_count_recomb \ntotal annotated gene in the recombGene:$annotated_name_count_recomb\n\n";
###################################################################################################################################################################
#Output details of each event, including recombination event count  Also record recomb-minor and recomb-donor combination and corresponding start for mixing output
###################################################################################################################################################################

open TEMP, "delete_me.txt";  # the details of each events is stored temporarily in this file
<TEMP>; #header
print TEMPEVENT "Recombinant gene\tMinor donor\tMajor donor\tBreakpoint start in alignment\tStart without gap\tEnd without gap\tRecombinant region length\tgene length\tRDP\tGENECONV\tBootscan\tMaxchi\tChimaera\tSiSscan\tPhylPro\tLARD\tthreeSeq\tTOTAL EVENT COUNT OF CURRENT GENE\n";
while (my $line=<TEMP>) {
	chomp $line;
    my ($RecombSeqsE,$MinorParenSeqsE,$MajParenSeqsE,$AlnBegin,$recombBeginWOgap,$recombEndWOgap,$recomblen,$RDP,$GENECONV,$Bootscan,$Maxchi,$Chimaera,$SiSscan,$PhylPro,$LARD,$threeSeq)=split("\t", $line);
    #print "$RecombSeqsE\t$MinorParenSeqsE\t$MajParenSeqsE\n";
	print TEMPEVENT "$RecombSeqsE\t$MinorParenSeqsE\t$MajParenSeqsE\t$AlnBegin\t$recombBeginWOgap\t$recombEndWOgap\t$recomblen\t".$seq_length{$RecombSeqsE}."\t$RDP\t$GENECONV\t$Bootscan\t$Maxchi\t$Chimaera\t$SiSscan\t$PhylPro\t$LARD\t$threeSeq\t$recomb_num_each_gene{$RecombSeqsE}\n";
    	
}
##########################################################################
#Output mixing (how one seq participate in different recombination events)
##########################################################################
print TEMPEVENT "\nGENE ID\tLength\tOccurances as recombinant\tOccurances as Major donor\tOccurances as Minor donor\tAs Major Donor of\t As Minor Donor of\n";
foreach my $k1 (sort keys %mixing) {
	my $majid=$mixing{$k1}{"majID"};
	my $minid=$mixing{$k1}{"minID"};
	my $recomb=$mixing{$k1}{"recomb"};
	my $maj=$mixing{$k1}{"maj"};
	my $min=$mixing{$k1}{"min"};
	$maj=0 if ((!$maj));          #deal with NULL numbers
	$min=0 if ((!$min));
	$recomb=0 if ((!$recomb));
	$majid='NA' if ((!$majid));          #deal with NULL strings
	$minid='NA' if ((!$minid));

	print TEMPEVENT $k1."\t".$seq_length{$k1}."\t".$recomb."\t".$maj."\t".$min."\t".$majid."\t".$minid."\n";
}

#####################################################################################
#defin subs
#####################################################################################
#print findPositionWOgap(200,'330_7113.t00016');  #test this function
sub findPositionWOgap # first parameter is the position with gap, second parameter is the genename, output is position without gap
{
my ($RDPalnPos,$seqname,$filenameWithNo)=@_;
my $currentseqname='';
#print '9_seq_input_for_RDP_aligned/'.$filenameWithNo.'.fasta.out.parsed.aln.fas'."\n";
if (-e '9_seq_input_for_RDP_aligned/'.$filenameWithNo.'.fasta.out.parsed.aln.fas') {
#print '9_seq_input_for_RDP_aligned/'.$filenameWithNo.'.fasta.out.parsed.aln.fas'."exists!!!!\n";
my $seqio=Bio::SeqIO->new(-format => 'Fasta', -file=>'9_seq_input_for_RDP_aligned/'.$filenameWithNo.'.fasta.out.parsed.aln.fas');
my $seqobj;
while(!($currentseqname eq $seqname) and ($seqobj=$seqio->next_seq))  #find the requested seq
{
$currentseqname=$seqobj->id;
}
if ($RDPalnPos<($seqobj->length)) {   # alignment position minus gap number equal native seq position
$_=$seqobj->subseq(1,$RDPalnPos);
my $matchcount=()=$_=~m/\-/g;
return $RDPalnPos-$matchcount;
}
else {return $RDPalnPos;}
}
else {return "error opening file";}
}
